# Supplementary material for: Impact of zearalenone on quorum sensing signaling molecules and its association with the suppression of ruminal microbial fermentation in a RUSITEC system
Source: J Anim Sci Biotechnol. 2026 Jan 24;17:15. doi: 10.1186/s40104-025-01337-z (PMC12831299; doi:10.1186/s40104-025-01337-z)
Supplement: Supplementary file 3 — Additional file 3: Table S1. Sequencing summary. [file 40104_2025_1337_MOESM3_ESM.xlsx]

## Sheet: Sheet1
Sample ID	Seq_num	Base_num	Mean_length	Min_length	Max_length	OTU_num	Clean_Sequences	sobs	shannon	simpson	ace	chao	coverage	shannoneven	simpsoneven
CON-1	34950	50755867	1452.24	1017	1702	946	10206	946	5.63899	0.00992	1148.78	1143.28	0.9758	0.82294	0.10654
CON-2	58414	84774158	1451.26	1030	1716	922	10206	922	5.51329	0.01179	1174.44	1139.86	0.97384	0.80763	0.09202
CON-3	35158	51090916	1453.18	1080	1718	855	10206	855	5.42258	0.01127	1104.22	1100.67	0.97462	0.80321	0.10378
CON-4	37121	53885142	1451.61	1009	1740	949	10206	949	5.74876	0.00719	1150.89	1135.39	0.9758	0.83857	0.14658
CON-5	37967	55134410	1452.17	1013	1740	934	10206	934	5.683	0.00808	1184.27	1213.16	0.97325	0.83091	0.13257
CON-6	38736	56214716	1451.23	1024	1714	987	10206	987	5.82669	0.00654	1200.79	1184.34	0.97472	0.8451	0.15487
CON-7	27261	39542841	1450.53	1016	1686	930	10206	930	5.65364	0.00789	1168.65	1171.57	0.97384	0.82714	0.13633
CON-8	28234	40969644	1451.07	1008	1713	926	10206	926	5.65501	0.00862	1155.44	1146.78	0.97482	0.82786	0.1253
ZENL-1	34148	49552648	1451.11	1008	1758	960	10206	960	5.65969	0.00997	1185.98	1181.12	0.97413	0.8242	0.1045
ZENL-2	39599	57481832	1451.6	1001	1738	963	10206	963	5.48183	0.01736	1183.8	1168.62	0.97374	0.79793	0.05981
ZENL-3	37584	54507023	1450.27	1000	1727	941	10206	941	5.74169	0.0067	1203.49	1206.54	0.97276	0.83858	0.15859
ZENL-4	37788	54820033	1450.73	1002	1759	933	10206	933	5.7565	0.00667	1145.99	1182.34	0.97462	0.84179	0.16071
ZENL-5	33593	48736438	1450.79	1016	1695	920	10206	920	5.60345	0.00902	1155.33	1105.45	0.97492	0.82109	0.12051
ZENL-6	36255	52598029	1450.78	1010	1743	932	10206	932	5.65722	0.00948	1186.42	1182.72	0.97335	0.8274	0.11315
ZENL-7	34538	50157220	1452.23	1012	1737	872	10206	872	5.4712	0.01334	1077.85	1123.31	0.97619	0.80806	0.08597
ZENL-8	39012	56579842	1450.32	1003	1708	964	10206	964	5.71713	0.00845	1165.78	1176.52	0.97521	0.83206	0.1227
ZENM-1	31834	46234043	1452.35	1006	1715	903	10206	903	5.4463	0.01416	1116.32	1104.8	0.9756	0.80025	0.0782
ZENM-2	31191	45305312	1452.51	1005	1722	967	10206	967	5.56949	0.01251	1198.4	1189.32	0.97325	0.8102	0.08264
ZENM-3	37881	54988997	1451.62	1003	1751	947	10206	947	5.80311	0.00616	1186.89	1193.6	0.97384	0.84676	0.17141
ZENM-4	39312	57066094	1451.62	1018	1714	937	10206	937	5.82779	0.00613	1105.53	1087.23	0.97874	0.85168	0.17423
ZENM-5	32121	46590537	1450.47	1035	1740	945	10206	945	5.68647	0.00803	1184.95	1174.59	0.97364	0.83	0.13184
ZENM-6	36855	53484823	1451.22	1005	1714	950	10206	950	5.7691	0.00724	1128.77	1140.94	0.97697	0.84141	0.14536
ZENM-7	35844	52028801	1451.53	1000	1737	964	10206	964	5.72089	0.00883	1176.13	1175.67	0.97502	0.8326	0.11745
ZENM-8	37394	54250192	1450.77	1009	1738	948	10206	948	5.67894	0.00866	1180.89	1213.15	0.97335	0.82852	0.12175
ZENH-1	28335	41151593	1452.32	1014	1748	948	10206	948	5.59304	0.01113	1172.56	1174.9	0.97413	0.81598	0.09479
ZENH-2	34212	49684723	1452.26	1002	1700	921	10206	921	5.48958	0.01485	1107.61	1086.22	0.97707	0.80428	0.07311
ZENH-3	34631	50263846	1451.41	1005	1702	953	10206	953	5.71958	0.00785	1204.24	1236.02	0.97247	0.83381	0.1336
ZENH-4	35048	50868158	1451.39	1008	1713	950	10206	950	5.79418	0.00673	1150.92	1148.57	0.9758	0.84507	0.15636
ZENH-5	31857	46234604	1451.32	1000	1738	935	10206	935	5.72364	0.00817	1167.41	1176.08	0.97413	0.83672	0.13095
ZENH-6	34886	50602490	1450.51	1003	1738	951	10206	951	5.71014	0.00837	1159.52	1139.64	0.97551	0.83268	0.12557
ZENH-7	36406	52829153	1451.11	1006	1713	962	10206	962	5.70838	0.0085	1206.18	1218.17	0.97315	0.83103	0.12227
ZENH-8	33298	48303928	1450.66	1023	1744	974	10206	974	5.74629	0.00792	1176.35	1150.23	0.9759	0.83505	0.12958
