# Supplementary material for: Impact of zearalenone on quorum sensing signaling molecules and its association with the suppression of ruminal microbial fermentation in a RUSITEC system
Source: J Anim Sci Biotechnol. 2026 Jan 24;17:15. doi: 10.1186/s40104-025-01337-z (PMC12831299; doi:10.1186/s40104-025-01337-z)
Supplement: Supplementary file 4 — Additional file 4: Table S2. OTU and relevant taxonomy. [file 40104_2025_1337_MOESM4_ESM.xlsx]

## Sheet: Sheet1
OTU	Domain	Kingdom	Phylum	Class	Order	Family	Genus	Species	Total	Percent	Prevalence
OTU350	d__Bacteria	k__norank_d__Bacteria	p__Bacteroidota	c__Bacteroidia	o__Bacteroidales	f__Prevotellaceae	g__Prevotella	s__Prevotella_sp._E9-3	107	0.00033	0.875
OTU198	d__Bacteria	k__norank_d__Bacteria	p__Bacteroidota	c__Bacteroidia	o__Bacteroidales	f__Prevotellaceae	g__Prevotella	s__Prevotella_sp._E9-3	32	0.0001	0.59375
OTU396	d__Bacteria	k__norank_d__Bacteria	p__Bacteroidota	c__norank_p__Bacteroidota	o__norank_p__Bacteroidota	f__norank_p__Bacteroidota	g__norank_p__Bacteroidota	s__Bacteroidetes_bacterium_41-46	2456	0.00752	1
OTU460	d__Bacteria	k__norank_d__Bacteria	p__Bacillota	c__Clostridia	o__Eubacteriales	f__Aristaeellaceae	g__Aristaeella	s__Aristaeella_lactis	42	0.00013	0.65625
OTU995	d__Bacteria	k__norank_d__Bacteria	p__Bacillota	c__Clostridia	o__Eubacteriales	f__Lachnospiraceae	g__Agathobacter	s__Agathobacter_ruminis	38	0.00012	0.625
OTU567	d__Bacteria	k__norank_d__Bacteria	p__Bacillota	c__Clostridia	o__Eubacteriales	f__Eubacteriales_Family_XIII._Incertae_Sedis	g__Lentihominibacter	s__Lentihominibacter_faecis	51	0.00016	0.71875
OTU719	d__Bacteria	k__norank_d__Bacteria	p__Verrucomicrobiota	c__norank_p__Verrucomicrobiota	o__norank_p__Verrucomicrobiota	f__norank_p__Verrucomicrobiota	g__Methylacidimicrobium	s__Methylacidimicrobium_fagopyrum	119	0.00036	0.9375
OTU1326	d__Bacteria	k__norank_d__Bacteria	p__Bacteroidota	c__norank_p__Bacteroidota	o__norank_p__Bacteroidota	f__norank_p__Bacteroidota	g__norank_p__Bacteroidota	s__Bacteroidetes_bacterium_41-46	38	0.00012	0.625
OTU1093	d__Bacteria	k__norank_d__Bacteria	p__Bacteroidota	c__norank_p__Bacteroidota	o__norank_p__Bacteroidota	f__norank_p__Bacteroidota	g__norank_p__Bacteroidota	s__Bacteroidetes_bacterium_RIFOXYB2_FULL_39_7	17	5e-05	0.34375
OTU67	d__Bacteria	k__norank_d__Bacteria	p__Bacillota	c__Clostridia	o__Eubacteriales	f__Lachnospiraceae	g__Lachnoclostridium	s__Clostridium_polysaccharolyticum	247	0.00076	0.96875
OTU765	d__Bacteria	k__norank_d__Bacteria	p__Pseudomonadota	c__Gammaproteobacteria	o__Pseudomonadales	f__Pseudomonadaceae	g__Azomonas	s__Azomonas_agilis	9	3e-05	0.09375
OTU438	d__Bacteria	k__norank_d__Bacteria	p__Bacteroidota	c__Bacteroidia	o__Bacteroidales	f__Bacteroidaceae	g__unclassified_f__Bacteroidaceae	s__unclassified_f__Bacteroidaceae	55	0.00017	0.5625
OTU1092	d__Bacteria	k__norank_d__Bacteria	p__Bacteroidota	c__Bacteroidia	o__Bacteroidales	f__norank_o__Bacteroidales	g__norank_o__Bacteroidales	s__rumen_bacterium_YS1	74	0.00023	0.59375
OTU758	d__Bacteria	k__norank_d__Bacteria	p__Bacillota	c__Clostridia	o__Eubacteriales	f__Oscillospiraceae	g__Ruminococcus	s__Ruminococcus_flavefaciens	133	0.00041	0.96875
OTU102	d__Bacteria	k__norank_d__Bacteria	p__Kiritimatiellota	c__Kiritimatiellia	o__Kiritimatiellales	f__Kiritimatiellaceae	g__Kiritimatiella	s__Kiritimatiella_glycovorans	51	0.00016	0.71875
OTU745	d__Bacteria	k__norank_d__Bacteria	p__Bacteroidota	c__Bacteroidia	o__Bacteroidales	f__Bacteroidaceae	g__Bacteroides	s__Bacteroides_stercoris	281	0.00086	0.8125
OTU161	d__Bacteria	k__norank_d__Bacteria	p__Bacillota	c__Clostridia	o__Eubacteriales	f__Lachnospiraceae	g__Diplocloster	s__Diplocloster_agilis	39	0.00012	0.59375
OTU1052	d__Bacteria	k__norank_d__Bacteria	p__Kiritimatiellota	c__Kiritimatiellia	o__Kiritimatiellales	f__Kiritimatiellaceae	g__Kiritimatiella	s__Kiritimatiella_glycovorans	72	0.00022	0.4375
OTU1180	d__Bacteria	k__norank_d__Bacteria	p__Bacillota	c__Clostridia	o__Eubacteriales	f__Eubacteriales_Family_XIII._Incertae_Sedis	g__Anaerovorax	s__Anaerovorax_sp._IOR16	10	3e-05	0.25
OTU589	d__Bacteria	k__norank_d__Bacteria	p__Bacillota	c__Clostridia	o__Eubacteriales	f__norank_o__Eubacteriales	g__Candidatus_Soleaferrea	s__Candidatus_Soleaferrea_massiliensis	14	4e-05	0.375
OTU1221	d__Bacteria	k__norank_d__Bacteria	p__Pseudomonadota	c__Betaproteobacteria	o__Burkholderiales	f__Alcaligenaceae	g__Advenella	s__Advenella_alkanexedens	54	0.00017	0.21875
OTU103	d__Bacteria	k__norank_d__Bacteria	p__Bacillota	c__Bacilli	o__Bacillales	f__Bacillaceae	g__Pallidibacillus	s__Pallidibacillus_thermolactis	49	0.00015	0.40625
OTU1166	d__Bacteria	k__norank_d__Bacteria	p__Bacteroidota	c__Bacteroidia	o__Bacteroidales	f__Williamwhitmaniaceae	g__Williamwhitmania	s__Williamwhitmania_taraxaci	338	0.00103	0.9375
OTU158	d__Bacteria	k__norank_d__Bacteria	p__Bacillota	c__Clostridia	o__Eubacteriales	f__norank_o__Eubacteriales	g__Candidatus_Soleaferrea	s__uncultured_Ruminococcaceae_bacterium	50	0.00015	0.65625
OTU81	d__Bacteria	k__norank_d__Bacteria	p__Bacillota	c__Clostridia	o__Eubacteriales	f__Oscillospiraceae	g__Acetivibrio	s__Acetivibrio_cellulolyticus	37	0.00011	0.4375
OTU720	d__Bacteria	k__norank_d__Bacteria	p__Bacillota	c__Clostridia	o__Eubacteriales	f__Oscillospiraceae	g__unclassified_f__Oscillospiraceae	s__unclassified_f__Oscillospiraceae	24	7e-05	0.625
OTU867	d__Bacteria	k__norank_d__Bacteria	p__Bacillota	c__Clostridia	o__Eubacteriales	f__Eubacteriaceae	g__Eubacterium	s__Eubacterium_ruminantium	15	5e-05	0.3125
OTU348	d__Bacteria	k__norank_d__Bacteria	p__Bacteroidota	c__Bacteroidia	o__Bacteroidales	f__Prevotellaceae	g__Prevotella	s__Prevotella_sp._E9-3	159	0.00049	0.84375
OTU823	d__Bacteria	k__norank_d__Bacteria	p__Bacillota	c__Clostridia	o__Eubacteriales	f__Oscillospiraceae	g__norank_f__Oscillospiraceae	s__Ruminococcaceae_bacterium_CPC-11	45	0.00014	0.6875
OTU327	d__Bacteria	k__norank_d__Bacteria	p__Bacillota	c__Clostridia	o__Eubacteriales	f__Lachnospiraceae	g__Roseburia	s__unclassified_g__Roseburia	80	0.00024	0.90625
OTU529	d__Bacteria	k__norank_d__Bacteria	p__Bacteroidota	c__norank_p__Bacteroidota	o__norank_p__Bacteroidota	f__norank_p__Bacteroidota	g__norank_p__Bacteroidota	s__Bacteroidetes_bacterium_41-46	35	0.00011	0.5625
OTU880	d__Bacteria	k__norank_d__Bacteria	p__Bacillota	c__Clostridia	o__Eubacteriales	f__Aristaeellaceae	g__Aristaeella	s__Aristaeella_hokkaidonensis	31	9e-05	0.59375
OTU993	d__Bacteria	k__norank_d__Bacteria	p__Bacillota	c__Clostridia	o__Eubacteriales	f__Eubacteriales_Family_XIII._Incertae_Sedis	g__Hornefia	s__Hornefia_porci	23	7e-05	0.46875
OTU426	d__Bacteria	k__norank_d__Bacteria	p__Bacillota	c__Clostridia	o__Eubacteriales	f__Lachnospiraceae	g__Shuttleworthia	s__Shuttleworthia_satelles	38	0.00012	0.625
OTU57	d__Bacteria	k__norank_d__Bacteria	p__Candidatus_Melainabacteria	c__norank_p__Candidatus_Melainabacteria	o__norank_p__Candidatus_Melainabacteria	f__norank_p__Candidatus_Melainabacteria	g__norank_p__Candidatus_Melainabacteria	s__Candidatus_Melainabacteria_bacterium	39	0.00012	0.53125
OTU471	d__Bacteria	k__norank_d__Bacteria	p__Bacillota	c__Clostridia	o__Eubacteriales	f__Lachnospiraceae	g__norank_f__Lachnospiraceae	s__Lachnospiraceae_bacterium_GAM79	27	8e-05	0.625
OTU864	d__Bacteria	k__norank_d__Bacteria	p__Bacteroidota	c__norank_p__Bacteroidota	o__norank_p__Bacteroidota	f__norank_p__Bacteroidota	g__norank_p__Bacteroidota	s__Bacteroidetes_bacterium_RIFOXYB2_FULL_39_7	46	0.00014	0.625
OTU1148	d__Bacteria	k__norank_d__Bacteria	p__Bacteroidota	c__Bacteroidia	o__Bacteroidales	f__Prevotellaceae	g__Hoylesella	s__Hoylesella_shahii	1073	0.00329	1
OTU192	d__Bacteria	k__norank_d__Bacteria	p__Bacillota	c__Clostridia	o__Eubacteriales	f__Christensenellaceae	g__Gehongia	s__Gehongia_tenuis	155	0.00047	0.96875
OTU535	d__Bacteria	k__norank_d__Bacteria	p__Bacillota	c__Clostridia	o__Eubacteriales	f__Lachnospiraceae	g__Pseudobutyrivibrio	s__unclassified_g__Pseudobutyrivibrio	54	0.00017	0.78125
OTU583	d__Bacteria	k__norank_d__Bacteria	p__Bacillota	c__Clostridia	o__Eubacteriales	f__Lachnospiraceae	g__Lachnoclostridium	s__Lachnoclostridium_edouardi	68	0.00021	0.84375
OTU812	d__Bacteria	k__norank_d__Bacteria	p__Thermodesulfobacteriota	c__Desulfobacteria	o__Desulfobacterales	f__Desulfosarcinaceae	g__Desulfosarcina	s__Desulfosarcina_alkanivorans	52	0.00016	0.6875
OTU288	d__Bacteria	k__norank_d__Bacteria	p__Bacillota	c__Clostridia	o__Eubacteriales	f__Oscillospiraceae	g__Acetivibrio	s__Acetivibrio_cellulolyticus	24	7e-05	0.46875
OTU1113	d__Bacteria	k__norank_d__Bacteria	p__Bacillota	c__Clostridia	o__Eubacteriales	f__Oscillospiraceae	g__Petroclostridium	s__Petroclostridium_sp._X23	2349	0.00719	1
OTU390	d__Bacteria	k__norank_d__Bacteria	p__Bacteroidota	c__Bacteroidia	o__Bacteroidales	f__Prevotellaceae	g__Prevotella	s__Prevotella_sp._E9-3	44	0.00013	0.5625
OTU837	d__Bacteria	k__norank_d__Bacteria	p__Pseudomonadota	c__Gammaproteobacteria	o__Enterobacterales	f__Enterobacteriaceae	g__Enterobacter	s__Enterobacter_roggenkampii	100	0.00031	0.71875
OTU468	d__Bacteria	k__norank_d__Bacteria	p__Bacillota	c__Clostridia	o__Eubacteriales	f__Maliibacteriaceae	g__Maliibacterium	s__Maliibacterium_massiliense	103	0.00032	0.78125
OTU617	d__Bacteria	k__norank_d__Bacteria	p__Bacillota	c__Clostridia	o__Eubacteriales	f__Oscillospiraceae	g__Neglectibacter	s__Neglectibacter_sp._X58	50	0.00015	0.65625
OTU1140	d__Bacteria	k__norank_d__Bacteria	p__Bacteroidota	c__Bacteroidia	o__Bacteroidales	f__norank_o__Bacteroidales	g__norank_o__Bacteroidales	s__Bacteroidales_bacterium_CF	460	0.00141	1
OTU296	d__Bacteria	k__norank_d__Bacteria	p__Bacteroidota	c__Bacteroidia	o__Bacteroidales	f__Muribaculaceae	g__Muribaculum	s__Muribaculum_intestinale	110	0.00034	0.90625
OTU47	d__Bacteria	k__norank_d__Bacteria	p__Bacteroidota	c__norank_p__Bacteroidota	o__norank_p__Bacteroidota	f__norank_p__Bacteroidota	g__norank_p__Bacteroidota	s__Bacteroidetes_bacterium_41-46	44	0.00013	0.53125
OTU1272	d__Bacteria	k__norank_d__Bacteria	p__Bacillota	c__Clostridia	o__Eubacteriales	f__Oscillospiraceae	g__Pseudoflavonifractor	s__unclassified_g__Pseudoflavonifractor	15	5e-05	0.4375
OTU1331	d__Bacteria	k__norank_d__Bacteria	p__Bacillota	c__Clostridia	o__Eubacteriales	f__Lachnospiraceae	g__Lachnoclostridium	s__Clostridium_polysaccharolyticum	333	0.00102	0.96875
OTU156	d__Bacteria	k__norank_d__Bacteria	p__Bacteroidota	c__Bacteroidia	o__Bacteroidales	f__Prevotellaceae	g__Segatella	s__Segatella_copri	24	7e-05	0.53125
OTU921	d__Bacteria	k__norank_d__Bacteria	p__Bacillota	c__Clostridia	o__Eubacteriales	f__Oscillospiraceae	g__unclassified_f__Oscillospiraceae	s__unclassified_f__Oscillospiraceae	1239	0.00379	0.9375
OTU1368	d__Bacteria	k__norank_d__Bacteria	p__Bacillota	c__Clostridia	o__Eubacteriales	f__Lachnospiraceae	g__Butyrivibrio	s__Butyrivibrio_sp._X503	122	0.00037	0.875
OTU1351	d__Bacteria	k__norank_d__Bacteria	p__Bacillota	c__Clostridia	o__Eubacteriales	f__Oscillospiraceae	g__Petroclostridium	s__Petroclostridium_xylanilyticum	473	0.00145	0.9375
OTU1165	d__Bacteria	k__norank_d__Bacteria	p__Bacillota	c__Clostridia	o__Eubacteriales	f__Lachnospiraceae	g__Lachnoclostridium	s__Lachnoclostridium_phytofermentans	107	0.00033	0.75
OTU1154	d__Bacteria	k__norank_d__Bacteria	p__Bacteroidota	c__norank_p__Bacteroidota	o__norank_p__Bacteroidota	f__norank_p__Bacteroidota	g__norank_p__Bacteroidota	s__Bacteroidetes_bacterium_41-46	282	0.00086	0.96875
OTU545	d__Bacteria	k__norank_d__Bacteria	p__Bacillota	c__Clostridia	o__Eubacteriales	f__Oscillospiraceae	g__Qingrenia	s__Qingrenia_yutianensis	3	9.18577e-06	0.0625
OTU1243	d__Bacteria	k__norank_d__Bacteria	p__Bacillota	c__Clostridia	o__Eubacteriales	f__Oscillospiraceae	g__Pseudoflavonifractor	s__unclassified_g__Pseudoflavonifractor	52	0.00016	0.8125
OTU381	d__Bacteria	k__norank_d__Bacteria	p__Bacteroidota	c__Bacteroidia	o__Bacteroidales	f__Prevotellaceae	g__Hoylesella	s__Hoylesella_shahii	143	0.00044	0.875
OTU1050	d__Bacteria	k__norank_d__Bacteria	p__Bacillota	c__Clostridia	o__Eubacteriales	f__Lachnospiraceae	g__Roseburia	s__Roseburia_lenta	142	0.00043	0.96875
OTU1210	d__Bacteria	k__norank_d__Bacteria	p__Bacillota	c__Clostridia	o__Eubacteriales	f__Oscillospiraceae	g__Sporobacter	s__Sporobacter_termitidis	691	0.00212	1
OTU586	d__Bacteria	k__norank_d__Bacteria	p__Bacillota	c__Clostridia	o__Eubacteriales	f__Lachnospiraceae	g__Faecalicatena	s__unclassified_g__Faecalicatena	13	4e-05	0.28125
OTU1011	d__Bacteria	k__norank_d__Bacteria	p__Bacteroidota	c__Cytophagia	o__Cytophagales	f__Hymenobacteraceae	g__Hymenobacter	s__Hymenobacter_monticola	27	8e-05	0.46875
OTU1322	d__Bacteria	k__norank_d__Bacteria	p__Candidatus_Melainabacteria	c__norank_p__Candidatus_Melainabacteria	o__Candidatus_Gastranaerophilales	f__norank_o__Candidatus_Gastranaerophilales	g__norank_o__Candidatus_Gastranaerophilales	s__Candidatus_Gastranaerophilales_bacterium_HUM_6	90	0.00028	0.53125
OTU286	d__Bacteria	k__norank_d__Bacteria	p__Bacillota	c__Erysipelotrichia	o__Erysipelotrichales	f__Erysipelotrichaceae	g__unclassified_f__Erysipelotrichaceae	s__unclassified_f__Erysipelotrichaceae	8	2e-05	0.25
OTU1202	d__Bacteria	k__norank_d__Bacteria	p__Bacillota	c__Clostridia	o__Eubacteriales	f__Lachnospiraceae	g__norank_f__Lachnospiraceae	s__Lachnospiraceae_bacterium_GAM79	32	0.0001	0.53125
OTU521	d__Bacteria	k__norank_d__Bacteria	p__Candidatus_Melainabacteria	c__norank_p__Candidatus_Melainabacteria	o__Candidatus_Gastranaerophilales	f__norank_o__Candidatus_Gastranaerophilales	g__norank_o__Candidatus_Gastranaerophilales	s__unclassified_g__norank_o__Candidatus_Gastranaerophilales	48	0.00015	0.78125
OTU1157	d__Bacteria	k__norank_d__Bacteria	p__Bacillota	c__Clostridia	o__Eubacteriales	f__Aristaeellaceae	g__Aristaeella	s__Aristaeella_hokkaidonensis	160	0.00049	1
OTU866	d__Bacteria	k__norank_d__Bacteria	p__Bacillota	c__Clostridia	o__Eubacteriales	f__Eubacteriaceae	g__Eubacterium	s__Eubacterium_ramulus	7	2e-05	0.15625
OTU987	d__Bacteria	k__norank_d__Bacteria	p__Bacteroidota	c__Bacteroidia	o__Bacteroidales	f__Prevotellaceae	g__Prevotella	s__unclassified_g__Prevotella	105	0.00032	0.75
OTU1303	d__Bacteria	k__norank_d__Bacteria	p__Pseudomonadota	c__Alphaproteobacteria	o__Rhodobacterales	f__Paracoccaceae	g__Gemmobacter	s__Gemmobacter_intermedius	45	0.00014	0.28125
OTU821	d__Bacteria	k__norank_d__Bacteria	p__Bacteroidota	c__Cytophagia	o__Cytophagales	f__unclassified_o__Cytophagales	g__unclassified_o__Cytophagales	s__unclassified_o__Cytophagales	18	6e-05	0.3125
OTU899	d__Bacteria	k__norank_d__Bacteria	p__Bacillota	c__Clostridia	o__Eubacteriales	f__Oscillospiraceae	g__Neglectibacter	s__Neglectibacter_sp._X58	119	0.00036	0.96875
OTU100	d__Bacteria	k__norank_d__Bacteria	p__Bacillota	c__Clostridia	o__Eubacteriales	f__Oscillospiraceae	g__Faecalibacterium	s__Faecalibacterium_sp._I4-1-79	96	0.00029	0.8125
OTU640	d__Bacteria	k__norank_d__Bacteria	p__Bacillota	c__Clostridia	o__Eubacteriales	f__Lachnospiraceae	g__Lachnoclostridium	s__Lachnoclostridium_phytofermentans	13	4e-05	0.28125
OTU451	d__Bacteria	k__norank_d__Bacteria	p__Pseudomonadota	c__Alphaproteobacteria	o__Rhodobacterales	f__Paracoccaceae	g__Paracoccus	s__Paracoccus_sp._R12_1	28	9e-05	0.3125
OTU1337	d__Bacteria	k__norank_d__Bacteria	p__Bacillota	c__Clostridia	o__Eubacteriales	f__Lachnospiraceae	g__unclassified_f__Lachnospiraceae	s__unclassified_f__Lachnospiraceae	52	0.00016	0.75
OTU473	d__Bacteria	k__norank_d__Bacteria	p__Bacillota	c__Clostridia	o__Eubacteriales	f__Oscillospiraceae	g__Petroclostridium	s__Petroclostridium_sp._X23	36	0.00011	0.59375
OTU790	d__Bacteria	k__norank_d__Bacteria	p__Bacillota	c__Clostridia	o__Eubacteriales	f__Eubacteriaceae	g__Anaerofustis	s__Anaerofustis_sp._Marseille-P2832	16	5e-05	0.375
OTU1392	d__Bacteria	k__norank_d__Bacteria	p__Bacteroidota	c__Bacteroidia	o__Bacteroidales	f__Prevotellaceae	g__unclassified_f__Prevotellaceae	s__unclassified_f__Prevotellaceae	32	0.0001	0.59375
OTU824	d__Bacteria	k__norank_d__Bacteria	p__Bacillota	c__Clostridia	o__Eubacteriales	f__Lachnospiraceae	g__unclassified_f__Lachnospiraceae	s__unclassified_f__Lachnospiraceae	18	6e-05	0.34375
OTU58	d__Bacteria	k__norank_d__Bacteria	p__Bacillota	c__Bacilli	o__Bacillales	f__Bacillaceae	g__Bacillus	s__unclassified_g__Bacillus	36	0.00011	0.59375
OTU909	d__Bacteria	k__norank_d__Bacteria	p__Bacillota	c__Clostridia	o__Eubacteriales	f__norank_o__Eubacteriales	g__Candidatus_Soleaferrea	s__Candidatus_Soleaferrea_massiliensis	25	8e-05	0.28125
OTU998	d__Bacteria	k__norank_d__Bacteria	p__Bacteroidota	c__Bacteroidia	o__Bacteroidales	f__Prevotellaceae	g__Prevotella	s__unclassified_g__Prevotella	1305	0.004	1
OTU230	d__Bacteria	k__norank_d__Bacteria	p__Bacillota	c__Clostridia	o__Eubacteriales	f__Lachnospiraceae	g__Coprococcus	s__Coprococcus_catus	106	0.00032	0.875
OTU965	d__Bacteria	k__norank_d__Bacteria	p__Pseudomonadota	c__Alphaproteobacteria	o__Holosporales	f__Holosporaceae	g__Holospora	s__Holospora_obtusa	9	3e-05	0.15625
OTU674	d__Bacteria	k__norank_d__Bacteria	p__Bacteroidota	c__Bacteroidia	o__Bacteroidales	f__Prevotellaceae	g__Prevotella	s__unclassified_g__Prevotella	117	0.00036	1
OTU1237	d__Bacteria	k__norank_d__Bacteria	p__Mycoplasmatota	c__Mollicutes	o__Entomoplasmatales	f__Spiroplasmataceae	g__Spiroplasma	s__Spiroplasma_phoeniceum	27	8e-05	0.53125
OTU83	d__Bacteria	k__norank_d__Bacteria	p__Bacillota	c__Clostridia	o__Eubacteriales	f__Desulfotomaculaceae	g__Desulfotomaculum	s__Desulfotomaculum_sp._BICA1-6	29	9e-05	0.5
OTU248	d__Bacteria	k__norank_d__Bacteria	p__Bacillota	c__Clostridia	o__Eubacteriales	f__Oscillospiraceae	g__Acetivibrio	s__Acetivibrio_aldrichii	766	0.00235	1
OTU1365	d__Bacteria	k__norank_d__Bacteria	p__Campylobacterota	c__Epsilonproteobacteria	o__Campylobacterales	f__Helicobacteraceae	g__Helicobacter	s__Helicobacter_sp._MIT10-5747	17	5e-05	0.46875
OTU815	d__Bacteria	k__norank_d__Bacteria	p__Bacillota	c__Clostridia	o__Eubacteriales	f__Oscillospiraceae	g__norank_f__Oscillospiraceae	s__Eubacterium_siraeum	100	0.00031	0.9375
OTU741	d__Bacteria	k__norank_d__Bacteria	p__Bacillota	c__Clostridia	o__Eubacteriales	f__Lachnospiraceae	g__Lachnoclostridium	s__Lachnoclostridium_edouardi	40	0.00012	0.625
OTU722	d__Bacteria	k__norank_d__Bacteria	p__Candidatus_Saccharibacteria	c__norank_p__Candidatus_Saccharibacteria	o__norank_p__Candidatus_Saccharibacteria	f__norank_p__Candidatus_Saccharibacteria	g__norank_p__Candidatus_Saccharibacteria	s__unclassified_g__norank_p__Candidatus_Saccharibacteria	17	5e-05	0.4375
OTU458	d__Bacteria	k__norank_d__Bacteria	p__Bacillota	c__Clostridia	o__Eubacteriales	f__Aristaeellaceae	g__Aristaeella	s__Aristaeella_hokkaidonensis	17	5e-05	0.4375
OTU740	d__Bacteria	k__norank_d__Bacteria	p__Campylobacterota	c__Epsilonproteobacteria	o__Campylobacterales	f__Sulfurospirillaceae	g__Sulfurospirillum	s__Sulfurospirillum_cavolei	6	2e-05	0.15625
OTU1169	d__Bacteria	k__norank_d__Bacteria	p__Bacillota	c__Clostridia	o__Eubacteriales	f__Oscillospiraceae	g__Pseudoclostridium	s__Pseudoclostridium_thermosuccinogenes	19	6e-05	0.375
OTU145	d__Bacteria	k__norank_d__Bacteria	p__Bacillota	c__Negativicutes	o__Selenomonadales	f__Selenomonadaceae	g__Anaerovibrio	s__Anaerovibrio_lipolyticus	132	0.0004	0.96875
OTU1030	d__Bacteria	k__norank_d__Bacteria	p__Bacillota	c__Clostridia	o__Eubacteriales	f__Eubacteriales_Family_XII._Incertae_Sedis	g__Fusibacter	s__Fusibacter_sp._3D3	67	0.00021	0.71875
OTU166	d__Bacteria	k__norank_d__Bacteria	p__Bacillota	c__Clostridia	o__Eubacteriales	f__Oscillospiraceae	g__Marseillibacter	s__Marseillibacter_massiliensis	247	0.00076	1
OTU372	d__Bacteria	k__norank_d__Bacteria	p__Bacillota	c__Clostridia	o__Eubacteriales	f__Oscillospiraceae	g__Pseudoruminococcus	s__Pseudoruminococcus_massiliensis	898	0.00275	1
OTU1347	d__Bacteria	k__norank_d__Bacteria	p__Bacillota	c__Clostridia	o__Eubacteriales	f__Oscillospiraceae	g__unclassified_f__Oscillospiraceae	s__unclassified_f__Oscillospiraceae	328	0.001	1
OTU105	d__Bacteria	k__norank_d__Bacteria	p__Bacteroidota	c__Bacteroidia	o__Bacteroidales	f__Porphyromonadaceae	g__Massilibacteroides	s__Massilibacteroides_vaginae	37	0.00011	0.5625
OTU1279	d__Bacteria	k__norank_d__Bacteria	p__Actinomycetota	c__Coriobacteriia	o__Coriobacteriales	f__Atopobiaceae	g__Olsenella	s__Olsenella_sp._DNF00959	54	0.00017	0.6875
OTU1329	d__Bacteria	k__norank_d__Bacteria	p__Bacillota	c__Tissierellia	o__norank_c__Tissierellia	f__norank_c__Tissierellia	g__Sedimentibacter	s__Sedimentibacter_sp._zth1	18	6e-05	0.15625
OTU1004	d__Bacteria	k__norank_d__Bacteria	p__Pseudomonadota	c__Alphaproteobacteria	o__Rhodospirillales	f__Kiloniellaceae	g__Aestuariispira	s__unclassified_g__Aestuariispira	22	7e-05	0.25
OTU856	d__Bacteria	k__norank_d__Bacteria	p__Bacteroidota	c__Bacteroidia	o__Bacteroidales	f__Prevotellaceae	g__Prevotella	s__Prevotella_buccae	10	3e-05	0.21875
OTU1295	d__Bacteria	k__norank_d__Bacteria	p__Bacteroidota	c__norank_p__Bacteroidota	o__norank_p__Bacteroidota	f__norank_p__Bacteroidota	g__norank_p__Bacteroidota	s__Bacteroidetes_bacterium_41-46	106	0.00032	0.75
OTU231	d__Bacteria	k__norank_d__Bacteria	p__Bacillota	c__Clostridia	o__Eubacteriales	f__Aristaeellaceae	g__Aristaeella	s__Aristaeella_hokkaidonensis	84	0.00026	0.875
OTU1406	d__Bacteria	k__norank_d__Bacteria	p__Bacillota	c__Negativicutes	o__Veillonellales	f__Veillonellaceae	g__norank_f__Veillonellaceae	s__Veillonellaceae_bacterium_oral_taxon_129	11	3e-05	0.21875
OTU542	d__Bacteria	k__norank_d__Bacteria	p__Bacillota	c__Clostridia	o__Eubacteriales	f__Aristaeellaceae	g__Aristaeella	s__Aristaeella_hokkaidonensis	42	0.00013	0.625
OTU1363	d__Bacteria	k__norank_d__Bacteria	p__Bacillota	c__Clostridia	o__Eubacteriales	f__Oscillospiraceae	g__Ruminococcus	s__Ruminococcus_sp._HUN007	321	0.00098	0.96875
OTU578	d__Bacteria	k__norank_d__Bacteria	p__Bacteroidota	c__norank_p__Bacteroidota	o__norank_p__Bacteroidota	f__norank_p__Bacteroidota	g__norank_p__Bacteroidota	s__Bacteroidetes_bacterium_41-46	58	0.00018	0.65625
OTU1109	d__Bacteria	k__norank_d__Bacteria	p__Bacillota	c__Clostridia	o__Eubacteriales	f__Lachnospiraceae	g__Enterocloster	s__Enterocloster_bolteae	90	0.00028	0.84375
OTU774	d__Bacteria	k__norank_d__Bacteria	p__Bacillota	c__Clostridia	o__Eubacteriales	f__Oscillospiraceae	g__norank_f__Oscillospiraceae	s__Ruminococcaceae_bacterium_BL-4	42	0.00013	0.8125
OTU489	d__Bacteria	k__norank_d__Bacteria	p__Bacteroidota	c__Cytophagia	o__Cytophagales	f__Hymenobacteraceae	g__Pontibacter	s__Pontibacter_aydingkolensis	99	0.0003	0.6875
OTU1314	d__Bacteria	k__norank_d__Bacteria	p__Kiritimatiellota	c__Kiritimatiellia	o__Kiritimatiellales	f__Pontiellaceae	g__Pontiella	s__Pontiella_desulfatans	979	0.003	1
OTU730	d__Bacteria	k__norank_d__Bacteria	p__Bacillota	c__Clostridia	o__Eubacteriales	f__Lachnospiraceae	g__unclassified_f__Lachnospiraceae	s__unclassified_f__Lachnospiraceae	149	0.00046	1
OTU1316	d__Bacteria	k__norank_d__Bacteria	p__Bacillota	c__Clostridia	o__Eubacteriales	f__Oscillospiraceae	g__Solibaculum	s__Solibaculum_mannosilyticum	40	0.00012	0.5
OTU1348	d__Bacteria	k__norank_d__Bacteria	p__Bacillota	c__Clostridia	o__Eubacteriales	f__Clostridiaceae	g__Clostridium	s__unclassified_g__Clostridium	236	0.00072	0.96875
OTU692	d__Bacteria	k__norank_d__Bacteria	p__Bacillota	c__Clostridia	o__Eubacteriales	f__Eubacteriaceae	g__Eubacterium	s__Eubacterium_oxidoreducens	18	6e-05	0.46875
OTU267	d__Bacteria	k__norank_d__Bacteria	p__Bacillota	c__Clostridia	o__Eubacteriales	f__Aristaeellaceae	g__Aristaeella	s__Aristaeella_lactis	32	0.0001	0.53125
OTU1172	d__Bacteria	k__norank_d__Bacteria	p__Bacteroidota	c__Cytophagia	o__Cytophagales	f__Hymenobacteraceae	g__Hymenobacter	s__unclassified_g__Hymenobacter	143	0.00044	0.75
OTU988	d__Bacteria	k__norank_d__Bacteria	p__Bacillota	c__Clostridia	o__Eubacteriales	f__Aristaeellaceae	g__Aristaeella	s__Aristaeella_hokkaidonensis	1269	0.00389	1
OTU1319	d__Bacteria	k__norank_d__Bacteria	p__Bacteroidota	c__Flavobacteriia	o__Flavobacteriales	f__Flavobacteriaceae	g__Allomuricauda	s__Allomuricauda_alvinocaridis	54	0.00017	0.59375
OTU1020	d__Bacteria	k__norank_d__Bacteria	p__Bacteroidota	c__Flavobacteriia	o__Flavobacteriales	f__Schleiferiaceae	g__Thermaurantimonas	s__Thermaurantimonas_aggregans	1015	0.00311	1
OTU221	d__Bacteria	k__norank_d__Bacteria	p__Bacteroidota	c__Cytophagia	o__Cytophagales	f__Hymenobacteraceae	g__Hymenobacter	s__unclassified_g__Hymenobacter	21	6e-05	0.5625
OTU1122	d__Bacteria	k__norank_d__Bacteria	p__Bacillota	c__Clostridia	o__Eubacteriales	f__Eubacteriales_Family_XIII._Incertae_Sedis	g__unclassified_f__Eubacteriales_Family_XIII._Incertae_Sedis	s__unclassified_f__Eubacteriales_Family_XIII._Incertae_Sedis	314	0.00096	1
OTU170	d__Bacteria	k__norank_d__Bacteria	p__Bacteroidota	c__Bacteroidia	o__Bacteroidales	f__Prevotellaceae	g__Prevotella	s__Prevotella_ruminicola	261	0.0008	0.96875
OTU423	d__Bacteria	k__norank_d__Bacteria	p__Bacillota	c__Negativicutes	o__Selenomonadales	f__Selenomonadaceae	g__Anaerovibrio	s__Anaerovibrio_lipolyticus	68	0.00021	0.84375
OTU808	d__Bacteria	k__norank_d__Bacteria	p__Actinomycetota	c__Coriobacteriia	o__Eggerthellales	f__Eggerthellaceae	g__Gordonibacter	s__Gordonibacter_sp._An232A	11	3e-05	0.21875
OTU809	d__Bacteria	k__norank_d__Bacteria	p__Bacteroidota	c__Bacteroidia	o__Bacteroidales	f__Bacteroidaceae	g__Bacteroides	s__Bacteroides_gallinaceum	13	4e-05	0.1875
OTU981	d__Bacteria	k__norank_d__Bacteria	p__Bacillota	c__Clostridia	o__Eubacteriales	f__Oscillospiraceae	g__Pseudoruminococcus	s__Pseudoruminococcus_massiliensis	57	0.00017	0.6875
OTU139	d__Bacteria	k__norank_d__Bacteria	p__Bacillota	c__Clostridia	o__Eubacteriales	f__Aristaeellaceae	g__Aristaeella	s__Aristaeella_lactis	41	0.00013	0.65625
OTU257	d__Bacteria	k__norank_d__Bacteria	p__Kiritimatiellota	c__Kiritimatiellia	o__Kiritimatiellales	f__Kiritimatiellaceae	g__Kiritimatiella	s__Kiritimatiella_glycovorans	34	0.0001	0.59375
OTU786	d__Bacteria	k__norank_d__Bacteria	p__Bacteroidota	c__norank_p__Bacteroidota	o__norank_p__Bacteroidota	f__norank_p__Bacteroidota	g__norank_p__Bacteroidota	s__Bacteroidetes_bacterium_RIFOXYB2_FULL_39_7	64	0.0002	0.78125
OTU704	d__Bacteria	k__norank_d__Bacteria	p__Lentisphaerota	c__Oligosphaeria	o__Oligosphaerales	f__Oligosphaeraceae	g__Oligosphaera	s__Oligosphaera_ethanolica	5	2e-05	0.125
OTU871	d__Bacteria	k__norank_d__Bacteria	p__Bacillota	c__Clostridia	o__Eubacteriales	f__norank_o__Eubacteriales	g__norank_o__Eubacteriales	s__Bacteroides_pectinophilus	16	5e-05	0.34375
OTU324	d__Bacteria	k__norank_d__Bacteria	p__Bacillota	c__Clostridia	o__Eubacteriales	f__Aristaeellaceae	g__Aristaeella	s__Aristaeella_lactis	8	2e-05	0.25
OTU577	d__Bacteria	k__norank_d__Bacteria	p__Bacillota	c__Clostridia	o__Eubacteriales	f__Lachnospiraceae	g__Anaerobutyricum	s__unclassified_g__Anaerobutyricum	28	9e-05	0.59375
OTU840	d__Bacteria	k__norank_d__Bacteria	p__Bacillota	c__Bacilli	o__Bacillales	f__Planococcaceae	g__Kurthia	s__Kurthia_massiliensis	16	5e-05	0.25
OTU1304	d__Bacteria	k__norank_d__Bacteria	p__Mycoplasmatota	c__Mollicutes	o__Entomoplasmatales	f__Spiroplasmataceae	g__Spiroplasma	s__Spiroplasma_diminutum	91	0.00028	0.84375
OTU1192	d__Bacteria	k__norank_d__Bacteria	p__Bacillota	c__Clostridia	o__Eubacteriales	f__Oscillospiraceae	g__Ethanoligenens	s__Ethanoligenens_harbinense	14	4e-05	0.21875
OTU376	d__Bacteria	k__norank_d__Bacteria	p__Bacteroidota	c__Bacteroidia	o__Bacteroidales	f__Prevotellaceae	g__Prevotella	s__Prevotella_sp._oral_taxon_317	57	0.00017	0.5625
OTU872	d__Bacteria	k__norank_d__Bacteria	p__Bacteroidota	c__Cytophagia	o__Cytophagales	f__Hymenobacteraceae	g__Pontibacter	s__Pontibacter_roseus	8	2e-05	0.1875
OTU841	d__Bacteria	k__norank_d__Bacteria	p__Bacillota	c__Clostridia	o__Eubacteriales	f__Oscillospiraceae	g__Acetivibrio	s__Acetivibrio_alkalicellulosi	62	0.00019	0.9375
OTU561	d__Bacteria	k__norank_d__Bacteria	p__Bacillota	c__Clostridia	o__Eubacteriales	f__Eubacteriaceae	g__Eubacterium	s__Eubacterium_ventriosum	55	0.00017	0.71875
OTU946	d__Bacteria	k__norank_d__Bacteria	p__Bacteroidota	c__Bacteroidia	o__Bacteroidales	f__Prevotellaceae	g__Prevotella	s__Prevotella_sp._E13-17	5079	0.01555	1
OTU1334	d__Bacteria	k__norank_d__Bacteria	p__Bacillota	c__Clostridia	o__Eubacteriales	f__Eubacteriales_Family_XIII._Incertae_Sedis	g__Anaerovorax	s__Anaerovorax_sp._enrichment_culture_clone_D2CL_Bac_16S_Clone4	387	0.00118	1
OTU487	d__Bacteria	k__norank_d__Bacteria	p__Pseudomonadota	c__Gammaproteobacteria	o__Pseudomonadales	f__Pseudomonadaceae	g__Pseudomonas	s__Pseudomonas_sp._BAY1663	78	0.00024	0.59375
OTU1374	d__Bacteria	k__norank_d__Bacteria	p__Bacillota	c__Clostridia	o__Eubacteriales	f__Aristaeellaceae	g__Aristaeella	s__Aristaeella_hokkaidonensis	26	8e-05	0.40625
OTU1063	d__Bacteria	k__norank_d__Bacteria	p__Bacillota	c__Clostridia	o__Eubacteriales	f__Oscillospiraceae	g__Ruminococcus	s__Ruminococcus_flavefaciens	464	0.00142	0.6875
OTU744	d__Bacteria	k__norank_d__Bacteria	p__Bacillota	c__Clostridia	o__Eubacteriales	f__Lachnospiraceae	g__Roseburia	s__Roseburia_sp._AF22-2LB	47	0.00014	0.6875
OTU1377	d__Bacteria	k__norank_d__Bacteria	p__Bacillota	c__Clostridia	o__Eubacteriales	f__Christensenellaceae	g__Gehongia	s__Gehongia_tenuis	31	9e-05	0.59375
OTU631	d__Bacteria	k__norank_d__Bacteria	p__Bacillota	c__Clostridia	o__Eubacteriales	f__Christensenellaceae	g__Guopingia	s__Guopingia_tenuis	75	0.00023	0.8125
OTU184	d__Bacteria	k__norank_d__Bacteria	p__Actinomycetota	c__Coriobacteriia	o__Coriobacteriales	f__Atopobiaceae	g__Lancefieldella	s__Lancefieldella_parvula	5	2e-05	0.15625
OTU104	d__Bacteria	k__norank_d__Bacteria	p__Bacillota	c__Clostridia	o__Eubacteriales	f__Lachnospiraceae	g__Lachnoclostridium	s__Lachnoclostridium_edouardi	64	0.0002	0.84375
OTU576	d__Bacteria	k__norank_d__Bacteria	p__Pseudomonadota	c__Gammaproteobacteria	o__Aeromonadales	f__Aeromonadaceae	g__Pseudaeromonas	s__Pseudaeromonas_sharmana	43	0.00013	0.40625
OTU970	d__unclassified	k__unclassified	p__unclassified	c__unclassified	o__unclassified	f__unclassified	g__unclassified	s__unclassified	300	0.00092	0.96875
OTU608	d__Bacteria	k__norank_d__Bacteria	p__Bacillota	c__Clostridia	o__Eubacteriales	f__Oscillospiraceae	g__Ruminococcus	s__Ruminococcus_bovis	33	0.0001	0.5
OTU95	d__Bacteria	k__norank_d__Bacteria	p__Bacillota	c__Clostridia	o__Eubacteriales	f__Oscillospiraceae	g__Merdimmobilis	s__Merdimmobilis_hominis	7	2e-05	0.1875
OTU896	d__Bacteria	k__norank_d__Bacteria	p__Bacillota	c__Clostridia	o__Eubacteriales	f__Oscillospiraceae	g__norank_f__Oscillospiraceae	s__Ruminococcaceae_bacterium_CPC-11	34	0.0001	0.6875
OTU1097	d__Bacteria	k__norank_d__Bacteria	p__Bacillota	c__Clostridia	o__Eubacteriales	f__Aristaeellaceae	g__Aristaeella	s__Aristaeella_hokkaidonensis	11049	0.03383	1
OTU1380	d__Bacteria	k__norank_d__Bacteria	p__Actinomycetota	c__Actinomycetes	o__Pseudonocardiales	f__Pseudonocardiaceae	g__unclassified_f__Pseudonocardiaceae	s__unclassified_f__Pseudonocardiaceae	43	0.00013	0.625
OTU560	d__Bacteria	k__norank_d__Bacteria	p__Bacillota	c__Negativicutes	o__Selenomonadales	f__Selenomonadaceae	g__Selenomonas	s__Selenomonas_bovis	3	9.18577e-06	0.09375
OTU587	d__Bacteria	k__norank_d__Bacteria	p__Bacillota	c__Clostridia	o__Eubacteriales	f__Oscillospiraceae	g__Ethanoligenens	s__Ethanoligenens_harbinense	5	2e-05	0.15625
OTU865	d__Bacteria	k__norank_d__Bacteria	p__Bacillota	c__Clostridia	o__Eubacteriales	f__Eubacteriaceae	g__Eubacterium	s__Eubacterium_oxidoreducens	71	0.00022	0.5625
OTU1132	d__Bacteria	k__norank_d__Bacteria	p__Bacteroidota	c__Bacteroidia	o__Bacteroidales	f__Prevotellaceae	g__Prevotella	s__unclassified_g__Prevotella	75	0.00023	0.8125
OTU539	d__Bacteria	k__norank_d__Bacteria	p__Bacteroidota	c__Bacteroidia	o__Bacteroidales	f__Bacteroidaceae	g__Bacteroides	s__Bacteroides_stercoris	523	0.0016	1
OTU638	d__Bacteria	k__norank_d__Bacteria	p__Bacillota	c__Clostridia	o__Eubacteriales	f__Oscillospiraceae	g__Ruminococcus	s__Ruminococcus_hominis	46	0.00014	0.6875
OTU419	d__Bacteria	k__norank_d__Bacteria	p__Bacteroidota	c__Bacteroidia	o__Bacteroidales	f__Prevotellaceae	g__Paraprevotella	s__Paraprevotella_xylaniphila	264	0.00081	0.96875
OTU901	d__Bacteria	k__norank_d__Bacteria	p__Bacillota	c__Clostridia	o__Eubacteriales	f__Aristaeellaceae	g__Aristaeella	s__unclassified_g__Aristaeella	26	8e-05	0.4375
OTU215	d__Bacteria	k__norank_d__Bacteria	p__Bacillota	c__Clostridia	o__Eubacteriales	f__Lachnospiraceae	g__unclassified_f__Lachnospiraceae	s__unclassified_f__Lachnospiraceae	148	0.00045	1
OTU1074	d__Bacteria	k__norank_d__Bacteria	p__Bacillota	c__Clostridia	o__Eubacteriales	f__Oscillospiraceae	g__norank_f__Oscillospiraceae	s__Clostridium_viride	23	7e-05	0.4375
OTU281	d__Bacteria	k__norank_d__Bacteria	p__Bacillota	c__norank_p__Bacillota	o__norank_p__Bacillota	f__norank_p__Bacillota	g__Candidatus_Faecenecus	s__Candidatus_Faecenecus_gallistercoris	5	2e-05	0.09375
OTU1352	d__Bacteria	k__norank_d__Bacteria	p__Bacteroidota	c__Bacteroidia	o__Bacteroidales	f__norank_o__Bacteroidales	g__norank_o__Bacteroidales	s__Bacteroidales_bacterium_CF	542	0.00166	0.90625
OTU721	d__Bacteria	k__norank_d__Bacteria	p__Bacillota	c__Clostridia	o__Eubacteriales	f__Lachnospiraceae	g__Syntrophococcus	s__Syntrophococcus_sucromutans	16	5e-05	0.4375
OTU1307	d__Bacteria	k__norank_d__Bacteria	p__Acidobacteriota	c__Terriglobia	o__Terriglobales	f__Acidobacteriaceae	g__Edaphobacter	s__Edaphobacter_acidisoli	99	0.0003	0.90625
OTU1171	d__Bacteria	k__norank_d__Bacteria	p__Bacillota	c__Clostridia	o__Eubacteriales	f__Lachnospiraceae	g__unclassified_f__Lachnospiraceae	s__unclassified_f__Lachnospiraceae	660	0.00202	1
OTU76	d__Bacteria	k__norank_d__Bacteria	p__Pseudomonadota	c__Gammaproteobacteria	o__Legionellales	f__Coxiellaceae	g__Candidatus_Berkiella	s__Candidatus_Berkiella_aquae	10	3e-05	0.25
OTU882	d__Bacteria	k__norank_d__Bacteria	p__Mycoplasmatota	c__Mollicutes	o__Entomoplasmatales	f__Spiroplasmataceae	g__Spiroplasma	s__Spiroplasma_phoeniceum	9	3e-05	0.25
OTU648	d__Bacteria	k__norank_d__Bacteria	p__Pseudomonadota	c__Betaproteobacteria	o__Burkholderiales	f__Comamonadaceae	g__Hydrogenophaga	s__Hydrogenophaga_sp._PML113	7	2e-05	0.15625
OTU1300	d__Bacteria	k__norank_d__Bacteria	p__Bacillota	c__Clostridia	o__Eubacteriales	f__Clostridiaceae	g__Clostridium	s__Clostridium_sp._Marseille-P299	67	0.00021	0.84375
OTU1013	d__Bacteria	k__norank_d__Bacteria	p__norank_d__Bacteria	c__norank_d__Bacteria	o__norank_d__Bacteria	f__norank_d__Bacteria	g__norank_d__Bacteria	s__bacterium_210917-DFI.7.65	30	9e-05	0.625
OTU950	d__Bacteria	k__norank_d__Bacteria	p__Candidatus_Eisenbacteria	c__norank_p__Candidatus_Eisenbacteria	o__norank_p__Candidatus_Eisenbacteria	f__norank_p__Candidatus_Eisenbacteria	g__norank_p__Candidatus_Eisenbacteria	s__Candidatus_Eisenbacteria_bacterium	590	0.00181	1
OTU501	d__Bacteria	k__norank_d__Bacteria	p__Bacteroidota	c__Bacteroidia	o__Bacteroidales	f__Prevotellaceae	g__Prevotella	s__Prevotella_sp._E13-27	2	6.12385e-06	0.0625
OTU1044	d__Bacteria	k__norank_d__Bacteria	p__Bacillota	c__Clostridia	o__Eubacteriales	f__Lachnospiraceae	g__Lachnoclostridium	s__Lachnoclostridium_edouardi	116	0.00036	0.9375
OTU1143	d__Bacteria	k__norank_d__Bacteria	p__Bacteroidota	c__Bacteroidia	o__Bacteroidales	f__Prevotellaceae	g__Prevotella	s__Prevotella_sp._E15-22	1249	0.00382	0.875
OTU679	d__Bacteria	k__norank_d__Bacteria	p__Bacillota	c__Clostridia	o__Eubacteriales	f__Lachnospiraceae	g__Moryella	s__Moryella_indoligenes	76	0.00023	0.875
OTU134	d__Bacteria	k__norank_d__Bacteria	p__Bacillota	c__Clostridia	o__Eubacteriales	f__Lachnospiraceae	g__unclassified_f__Lachnospiraceae	s__unclassified_f__Lachnospiraceae	4	1e-05	0.125
OTU675	d__Bacteria	k__norank_d__Bacteria	p__Bacillota	c__Clostridia	o__Eubacteriales	f__Lachnospiraceae	g__Butyrivibrio	s__unclassified_g__Butyrivibrio	172	0.00053	1
OTU1228	d__Bacteria	k__norank_d__Bacteria	p__Bacillota	c__Clostridia	o__Eubacteriales	f__Oscillospiraceae	g__Ruminococcus	s__Ruminococcus_bovis	994	0.00304	0.9375
OTU1046	d__Bacteria	k__norank_d__Bacteria	p__Bacillota	c__Clostridia	o__Eubacteriales	f__Oscillospiraceae	g__Sporobacter	s__Sporobacter_termitidis	144	0.00044	0.9375
OTU782	d__Bacteria	k__norank_d__Bacteria	p__Spirochaetota	c__Spirochaetia	o__Spirochaetales	f__Treponemataceae	g__Treponema	s__Treponema_bryantii	8	2e-05	0.21875
OTU1163	d__Bacteria	k__norank_d__Bacteria	p__Bacteroidota	c__Bacteroidia	o__Bacteroidales	f__Odoribacteraceae	g__Butyricimonas	s__Butyricimonas_virosa	75	0.00023	0.625
OTU925	d__Bacteria	k__norank_d__Bacteria	p__Actinomycetota	c__Coriobacteriia	o__Eggerthellales	f__Eggerthellaceae	g__Berryella	s__Berryella_wangjianweii	108	0.00033	0.84375
OTU1201	d__Bacteria	k__norank_d__Bacteria	p__Mycoplasmatota	c__Mollicutes	o__Entomoplasmatales	f__Spiroplasmataceae	g__Spiroplasma	s__Spiroplasma_mirum	2	6.12385e-06	0.0625
OTU1156	d__Bacteria	k__norank_d__Bacteria	p__Pseudomonadota	c__Gammaproteobacteria	o__Aeromonadales	f__Aeromonadaceae	g__Pseudaeromonas	s__Pseudaeromonas_sharmana	137	0.00042	0.75
OTU253	d__Bacteria	k__norank_d__Bacteria	p__Bacteroidota	c__Bacteroidia	o__Bacteroidales	f__Prevotellaceae	g__Alloprevotella	s__Alloprevotella_sp._feline_oral_taxon_167	16	5e-05	0.34375
OTU367	d__Bacteria	k__norank_d__Bacteria	p__Pseudomonadota	c__Alphaproteobacteria	o__Hyphomicrobiales	f__Rhizobiaceae	g__Rhizobium	s__Rhizobium_sp._TH2	3	9.18577e-06	0.03125
OTU1061	d__Bacteria	k__norank_d__Bacteria	p__Bacillota	c__Clostridia	o__Eubacteriales	f__Aristaeellaceae	g__Aristaeella	s__Aristaeella_hokkaidonensis	478	0.00146	0.96875
OTU389	d__Bacteria	k__norank_d__Bacteria	p__Bacteroidota	c__Bacteroidia	o__Bacteroidales	f__Prevotellaceae	g__Prevotella	s__Prevotella_sp._E13-27	259	0.00079	1
OTU729	d__Bacteria	k__norank_d__Bacteria	p__Bacteroidota	c__Bacteroidia	o__Bacteroidales	f__Williamwhitmaniaceae	g__Williamwhitmania	s__Williamwhitmania_taraxaci	15	5e-05	0.34375
OTU1389	d__Bacteria	k__norank_d__Bacteria	p__Bacillota	c__Clostridia	o__Eubacteriales	f__Oscillospiraceae	g__Anaeromassilibacillus	s__Anaeromassilibacillus_senegalensis	28	9e-05	0.4375
OTU816	d__Bacteria	k__norank_d__Bacteria	p__Actinomycetota	c__Coriobacteriia	o__Eggerthellales	f__Eggerthellaceae	g__Gordonibacter	s__Gordonibacter_sp._An232A	53	0.00016	0.78125
OTU651	d__Bacteria	k__norank_d__Bacteria	p__Pseudomonadota	c__Alphaproteobacteria	o__Hyphomicrobiales	f__Devosiaceae	g__Devosia	s__Devosia_sp._Root105	1	3.06192e-06	0.03125
OTU244	d__Bacteria	k__norank_d__Bacteria	p__Bacillota	c__Clostridia	o__Eubacteriales	f__Lachnospiraceae	g__Suilimivivens	s__Suilimivivens_aceti	69	0.00021	0.78125
OTU789	d__Bacteria	k__norank_d__Bacteria	p__Bacillota	c__Clostridia	o__Eubacteriales	f__Clostridiaceae	g__Clostridium	s__Clostridium_sp._Marseille-P299	142	0.00043	1
OTU62	d__Bacteria	k__norank_d__Bacteria	p__Bacillota	c__Clostridia	o__Eubacteriales	f__Oscillospiraceae	g__Ruminococcus	s__Ruminococcus_sp._NK3A76	49	0.00015	0.65625
OTU1027	d__Bacteria	k__norank_d__Bacteria	p__Bacillota	c__Clostridia	o__Eubacteriales	f__Lachnospiraceae	g__Agathobacter	s__Agathobacter_ruminis	218	0.00067	1
OTU749	d__Bacteria	k__norank_d__Bacteria	p__Bacteroidota	c__Bacteroidia	o__Bacteroidales	f__Prevotellaceae	g__Prevotella	s__Prevotella_sp._E9-3	115	0.00035	0.75
OTU276	d__Bacteria	k__norank_d__Bacteria	p__Bacteroidota	c__Bacteroidia	o__Bacteroidales	f__Prevotellaceae	g__Prevotella	s__unclassified_g__Prevotella	20	6e-05	0.375
OTU1353	d__Bacteria	k__norank_d__Bacteria	p__Bacillota	c__Clostridia	o__Eubacteriales	f__Oscillospiraceae	g__Acetivibrio	s__Acetivibrio_cellulolyticus	24	7e-05	0.375
OTU825	d__Bacteria	k__norank_d__Bacteria	p__Pseudomonadota	c__Gammaproteobacteria	o__Enterobacterales	f__Enterobacteriaceae	g__Escherichia	s__Escherichia_coli	428	0.00131	1
OTU799	d__Bacteria	k__norank_d__Bacteria	p__Bacteroidota	c__Bacteroidia	o__Bacteroidales	f__norank_o__Bacteroidales	g__norank_o__Bacteroidales	s__rumen_bacterium_YS1	83	0.00025	0.6875
OTU282	d__Bacteria	k__norank_d__Bacteria	p__Bacteroidota	c__Cytophagia	o__Cytophagales	f__Hymenobacteraceae	g__Pontibacter	s__unclassified_g__Pontibacter	21	6e-05	0.34375
OTU1141	d__Bacteria	k__norank_d__Bacteria	p__Bacteroidota	c__Bacteroidia	o__Bacteroidales	f__Rikenellaceae	g__Alistipes	s__Alistipes_inops	500	0.00153	1
OTU592	d__Bacteria	k__norank_d__Bacteria	p__Bacteroidota	c__norank_p__Bacteroidota	o__norank_p__Bacteroidota	f__norank_p__Bacteroidota	g__norank_p__Bacteroidota	s__Bacteroidetes_bacterium_RIFOXYB2_FULL_39_7	99	0.0003	0.78125
OTU1161	d__Bacteria	k__norank_d__Bacteria	p__Bacteroidota	c__Bacteroidia	o__Bacteroidales	f__Prevotellaceae	g__unclassified_f__Prevotellaceae	s__unclassified_f__Prevotellaceae	244	0.00075	0.96875
OTU705	d__Bacteria	k__norank_d__Bacteria	p__Bacillota	c__Clostridia	o__Eubacteriales	f__Lachnospiraceae	g__Butyrivibrio	s__Butyrivibrio_sp._MB2005	32	0.0001	0.5625
OTU475	d__Bacteria	k__norank_d__Bacteria	p__Bacillota	c__Clostridia	o__Eubacteriales	f__Eubacteriales_Family_XIII._Incertae_Sedis	g__Hornefia	s__Hornefia_porci	53	0.00016	0.75
OTU725	d__Bacteria	k__norank_d__Bacteria	p__Bacillota	c__Clostridia	o__Eubacteriales	f__norank_o__Eubacteriales	g__Natranaerovirga	s__Natranaerovirga_pectinivora	13	4e-05	0.34375
OTU822	d__Bacteria	k__norank_d__Bacteria	p__Pseudomonadota	c__Betaproteobacteria	o__Burkholderiales	f__Comamonadaceae	g__Comamonas	s__Comamonas_fluminis	11	3e-05	0.125
OTU359	d__Bacteria	k__norank_d__Bacteria	p__Bacillota	c__Clostridia	o__Eubacteriales	f__Oscillospiraceae	g__Ruminiclostridium	s__Ruminiclostridium_papyrosolvens	358	0.0011	0.9375
OTU341	d__Bacteria	k__norank_d__Bacteria	p__Bacillota	c__Clostridia	o__Eubacteriales	f__unclassified_o__Eubacteriales	g__unclassified_o__Eubacteriales	s__unclassified_o__Eubacteriales	320	0.00098	1
OTU938	d__Bacteria	k__norank_d__Bacteria	p__Bacteroidota	c__Bacteroidia	o__Bacteroidales	f__Prevotellaceae	g__Prevotella	s__unclassified_g__Prevotella	1003	0.00307	1
OTU420	d__Bacteria	k__norank_d__Bacteria	p__Bacteroidota	c__Bacteroidia	o__Bacteroidales	f__Prevotellaceae	g__Prevotella	s__unclassified_g__Prevotella	17	5e-05	0.375
OTU92	d__Bacteria	k__norank_d__Bacteria	p__Bacillota	c__Clostridia	o__Eubacteriales	f__Clostridiaceae	g__Fervidicella	s__Fervidicella_metallireducens	289	0.00088	0.8125
OTU1000	d__Bacteria	k__norank_d__Bacteria	p__Bacillota	c__Clostridia	o__Eubacteriales	f__Oscillospiraceae	g__unclassified_f__Oscillospiraceae	s__unclassified_f__Oscillospiraceae	2562	0.00784	1
OTU330	d__Bacteria	k__norank_d__Bacteria	p__Bacillota	c__Clostridia	o__Eubacteriales	f__Lachnospiraceae	g__Brotolimicola	s__Brotolimicola_acetigignens	85	0.00026	1
OTU573	d__Bacteria	k__norank_d__Bacteria	p__Pseudomonadota	c__Gammaproteobacteria	o__Aeromonadales	f__Succinivibrionaceae	g__Succinivibrio	s__Succinivibrio_dextrinosolvens	87	0.00027	0.71875
OTU1014	d__Bacteria	k__norank_d__Bacteria	p__Bacillota	c__Clostridia	o__Eubacteriales	f__Oscillospiraceae	g__norank_f__Oscillospiraceae	s__Ruminococcaceae_bacterium_AB4001	4443	0.0136	1
OTU1384	d__Bacteria	k__norank_d__Bacteria	p__Bacillota	c__Erysipelotrichia	o__Erysipelotrichales	f__Erysipelotrichaceae	g__Holdemania	s__Holdemania_massiliensis	10	3e-05	0.21875
OTU297	d__Bacteria	k__norank_d__Bacteria	p__Bacteroidota	c__Bacteroidia	o__Bacteroidales	f__Prevotellaceae	g__Prevotella	s__Xylanibacter_rodentium	28	9e-05	0.34375
OTU845	d__Bacteria	k__norank_d__Bacteria	p__Bacteroidota	c__Flavobacteriia	o__Flavobacteriales	f__Flavobacteriaceae	g__Allomuricauda	s__Allomuricauda_nanhaiensis	12	4e-05	0.34375
OTU881	d__Bacteria	k__norank_d__Bacteria	p__Bacillota	c__Clostridia	o__Eubacteriales	f__Oscillospiraceae	g__Ethanoligenens	s__Ethanoligenens_harbinense	18	6e-05	0.3125
OTU682	d__Bacteria	k__norank_d__Bacteria	p__Kiritimatiellota	c__Kiritimatiellia	o__Kiritimatiellales	f__Kiritimatiellaceae	g__Kiritimatiella	s__Kiritimatiella_glycovorans	262	0.0008	0.9375
OTU1081	d__Bacteria	k__norank_d__Bacteria	p__Thermodesulfobacteriota	c__Desulfovibrionia	o__Desulfovibrionales	f__Desulfovibrionaceae	g__Desulfovibrio	s__Desulfovibrio_desulfuricans	28	9e-05	0.375
OTU595	d__Bacteria	k__norank_d__Bacteria	p__Bacillota	c__Clostridia	o__Eubacteriales	f__Lachnospiraceae	g__Enterocloster	s__Enterocloster_asparagiformis	44	0.00013	0.53125
OTU976	d__Bacteria	k__norank_d__Bacteria	p__Bacteroidota	c__Bacteroidia	o__Bacteroidales	f__Bacteroidaceae	g__Bacteroides	s__unclassified_g__Bacteroides	96	0.00029	0.65625
OTU1267	d__Bacteria	k__norank_d__Bacteria	p__Bacteroidota	c__Cytophagia	o__Cytophagales	f__Hymenobacteraceae	g__Pontibacter	s__Pontibacter_aurantiacus	66	0.0002	0.78125
OTU1332	d__Bacteria	k__norank_d__Bacteria	p__Bacteroidota	c__Bacteroidia	o__Bacteroidales	f__Bacteroidaceae	g__Bacteroides	s__Bacteroides_salyersiae	855	0.00262	0.90625
OTU848	d__Bacteria	k__norank_d__Bacteria	p__Bacillota	c__Clostridia	o__Eubacteriales	f__Lachnospiraceae	g__Anaeromicropila	s__Anaeromicropila_herbilytica	75	0.00023	0.8125
OTU892	d__Bacteria	k__norank_d__Bacteria	p__Bacillota	c__Clostridia	o__Eubacteriales	f__Eubacteriaceae	g__Eubacterium	s__Eubacterium_oxidoreducens	33	0.0001	0.6875
OTU930	d__Bacteria	k__norank_d__Bacteria	p__Bacteroidota	c__Flavobacteriia	o__Flavobacteriales	f__norank_o__Flavobacteriales	g__norank_o__Flavobacteriales	s__Flavobacteriales_bacterium_UBA5011	682	0.00209	1
OTU1288	d__Bacteria	k__norank_d__Bacteria	p__Bacillota	c__Clostridia	o__Eubacteriales	f__Oscillospiraceae	g__Anaeromassilibacillus	s__Anaeromassilibacillus_senegalensis	25	8e-05	0.5
OTU404	d__Bacteria	k__norank_d__Bacteria	p__Bacillota	c__Clostridia	o__Eubacteriales	f__Oscillospiraceae	g__unclassified_f__Oscillospiraceae	s__unclassified_f__Oscillospiraceae	950	0.00291	1
OTU1275	d__Bacteria	k__norank_d__Bacteria	p__Bacteroidota	c__norank_p__Bacteroidota	o__norank_p__Bacteroidota	f__norank_p__Bacteroidota	g__norank_p__Bacteroidota	s__Bacteroidetes_bacterium_41-46	1295	0.00397	1
OTU116	d__Bacteria	k__norank_d__Bacteria	p__Bacteroidota	c__Bacteroidia	o__Bacteroidales	f__Bacteroidaceae	g__Paraphocaeicola	s__Paraphocaeicola_brunensis	23	7e-05	0.5
OTU874	d__Bacteria	k__norank_d__Bacteria	p__Bacteroidota	c__Bacteroidia	o__Bacteroidales	f__Bacteroidaceae	g__norank_f__Bacteroidaceae	s__unidentified_rumen_bacterium_12-16	56	0.00017	0.75
OTU781	d__Bacteria	k__norank_d__Bacteria	p__Bacillota	c__Clostridia	o__Eubacteriales	f__Clostridiaceae	g__Clostridium	s__Clostridium_sp._Marseille-P2415	56	0.00017	0.65625
OTU1296	d__Bacteria	k__norank_d__Bacteria	p__Bacillota	c__norank_p__Bacillota	o__norank_p__Bacillota	f__norank_p__Bacillota	g__norank_p__Bacillota	s__Firmicutes_bacterium_AM59-13	623	0.00191	1
OTU850	d__Bacteria	k__norank_d__Bacteria	p__Bacillota	c__Clostridia	o__Eubacteriales	f__Eubacteriales_Family_XIII._Incertae_Sedis	g__Aminipila	s__Aminipila_luticellarii	63	0.00019	0.8125
OTU827	d__Bacteria	k__norank_d__Bacteria	p__Bacteroidota	c__Bacteroidia	o__Bacteroidales	f__norank_o__Bacteroidales	g__norank_o__Bacteroidales	s__Bacteroidales_bacterium_CF	19	6e-05	0.46875
OTU1238	d__Bacteria	k__norank_d__Bacteria	p__Bacteroidota	c__Flavobacteriia	o__Flavobacteriales	f__Weeksellaceae	g__Cruoricaptor	s__Cruoricaptor_ignavus	87	0.00027	0.65625
OTU511	d__Bacteria	k__norank_d__Bacteria	p__Bacteroidota	c__Cytophagia	o__Cytophagales	f__Hymenobacteraceae	g__Pontibacter	s__unclassified_g__Pontibacter	15	5e-05	0.25
OTU342	d__Bacteria	k__norank_d__Bacteria	p__Bacteroidota	c__Bacteroidia	o__Bacteroidales	f__Bacteroidaceae	g__Bacteroides	s__Bacteroides_ilei	26	8e-05	0.34375
OTU48	d__Bacteria	k__norank_d__Bacteria	p__Bacillota	c__Clostridia	o__Eubacteriales	f__Clostridiaceae	g__Clostridium	s__Clostridium_sp._OF09-36	17	5e-05	0.4375
OTU978	d__Bacteria	k__norank_d__Bacteria	p__Bacillota	c__Clostridia	o__Eubacteriales	f__Lachnospiraceae	g__Mediterraneibacter	s__Ruminococcus_torques	5	2e-05	0.15625
OTU1308	d__Bacteria	k__norank_d__Bacteria	p__Candidatus_Riflebacteria	c__norank_p__Candidatus_Riflebacteria	o__norank_p__Candidatus_Riflebacteria	f__norank_p__Candidatus_Riflebacteria	g__norank_p__Candidatus_Riflebacteria	s__Candidatus_Riflebacteria_bacterium	645	0.00197	1
OTU504	d__Bacteria	k__norank_d__Bacteria	p__Candidatus_Melainabacteria	c__norank_p__Candidatus_Melainabacteria	o__Candidatus_Gastranaerophilales	f__norank_o__Candidatus_Gastranaerophilales	g__norank_o__Candidatus_Gastranaerophilales	s__unclassified_g__norank_o__Candidatus_Gastranaerophilales	16	5e-05	0.375
OTU195	d__Bacteria	k__norank_d__Bacteria	p__Bacillota	c__Clostridia	o__Eubacteriales	f__Christensenellaceae	g__Gehongia	s__Gehongia_tenuis	75	0.00023	0.8125
OTU1173	d__Bacteria	k__norank_d__Bacteria	p__Bacillota	c__Negativicutes	o__Acidaminococcales	f__Acidaminococcaceae	g__Succiniclasticum	s__Succiniclasticum_ruminis	2335	0.00715	1
OTU1150	d__unclassified	k__unclassified	p__unclassified	c__unclassified	o__unclassified	f__unclassified	g__unclassified	s__unclassified	68	0.00021	0.78125
OTU1285	d__Bacteria	k__norank_d__Bacteria	p__Bacillota	c__Clostridia	o__Eubacteriales	f__Aristaeellaceae	g__Aristaeella	s__Aristaeella_lactis	48	0.00015	0.6875
OTU918	d__Bacteria	k__norank_d__Bacteria	p__Bacillota	c__Clostridia	o__Eubacteriales	f__Oscillospiraceae	g__Acetivibrio	s__Acetivibrio_aldrichii	55	0.00017	0.71875
OTU520	d__Bacteria	k__norank_d__Bacteria	p__Bacillota	c__Clostridia	o__Eubacteriales	f__Oscillospiraceae	g__Ruminococcoides	s__Ruminococcoides_bili	33	0.0001	0.65625
OTU693	d__Bacteria	k__norank_d__Bacteria	p__Pseudomonadota	c__Alphaproteobacteria	o__Hyphomicrobiales	f__Rhizobiaceae	g__Rhizobium	s__Rhizobium_sp._b129	24	7e-05	0.40625
OTU637	d__Bacteria	k__norank_d__Bacteria	p__Bacillota	c__Clostridia	o__Eubacteriales	f__Oscillospiraceae	g__Ruminococcus	s__Ruminococcus_sp._zg-924	74	0.00023	0.5625
OTU826	d__Bacteria	k__norank_d__Bacteria	p__Bacteroidota	c__Bacteroidia	o__Bacteroidales	f__Prevotellaceae	g__Prevotella	s__Prevotella_ruminicola	93	0.00028	0.84375
OTU1258	d__Bacteria	k__norank_d__Bacteria	p__Bacillota	c__Clostridia	o__Eubacteriales	f__Eubacteriales_Family_XIII._Incertae_Sedis	g__norank_f__Eubacteriales_Family_XIII._Incertae_Sedis	s__Eubacterium_saphenum	13	4e-05	0.34375
OTU698	d__Bacteria	k__norank_d__Bacteria	p__Bacteroidota	c__Bacteroidia	o__Bacteroidales	f__Prevotellaceae	g__Prevotella	s__unclassified_g__Prevotella	339	0.00104	1
OTU817	d__Bacteria	k__norank_d__Bacteria	p__Bacillota	c__Clostridia	o__Eubacteriales	f__Lachnospiraceae	g__Roseburia	s__Roseburia_lenta	25	8e-05	0.40625
OTU108	d__Bacteria	k__norank_d__Bacteria	p__Candidatus_Saccharibacteria	c__norank_p__Candidatus_Saccharibacteria	o__norank_p__Candidatus_Saccharibacteria	f__norank_p__Candidatus_Saccharibacteria	g__norank_p__Candidatus_Saccharibacteria	s__unclassified_g__norank_p__Candidatus_Saccharibacteria	12	4e-05	0.34375
OTU526	d__Bacteria	k__norank_d__Bacteria	p__Bacillota	c__Clostridia	o__Eubacteriales	f__Eubacteriales_Family_XIII._Incertae_Sedis	g__Anaerovorax	s__Anaerovorax_sp._IOR16	200	0.00061	0.96875
OTU328	d__Bacteria	k__norank_d__Bacteria	p__Bacteroidota	c__Bacteroidia	o__Bacteroidales	f__Prevotellaceae	g__Hoylesella	s__Hoylesella_loescheii	36	0.00011	0.5
OTU836	d__Bacteria	k__norank_d__Bacteria	p__Bacteroidota	c__Cytophagia	o__Cytophagales	f__Hymenobacteraceae	g__Pontibacter	s__Pontibacter_sp._SS18	93	0.00028	0.5625
OTU179	d__Bacteria	k__norank_d__Bacteria	p__Bacillota	c__Clostridia	o__Eubacteriales	f__Eubacteriales_Family_XIII._Incertae_Sedis	g__norank_f__Eubacteriales_Family_XIII._Incertae_Sedis	s__Eubacterium_sulci	32	0.0001	0.65625
OTU507	d__Bacteria	k__norank_d__Bacteria	p__Bacteroidota	c__Bacteroidia	o__Bacteroidales	f__Prevotellaceae	g__Prevotella	s__Prevotella_sp._E13-27	261	0.0008	1
OTU237	d__Bacteria	k__norank_d__Bacteria	p__Bacillota	c__Clostridia	o__Eubacteriales	f__Aristaeellaceae	g__Aristaeella	s__Aristaeella_hokkaidonensis	44	0.00013	0.78125
OTU964	d__Bacteria	k__norank_d__Bacteria	p__Bacillota	c__Clostridia	o__Eubacteriales	f__Eubacteriales_Family_XIII._Incertae_Sedis	g__Anaerovorax	s__Anaerovorax_sp._enrichment_culture_clone_D2CL_Bac_16S_Clone4	38	0.00012	0.71875
OTU955	d__Bacteria	k__norank_d__Bacteria	p__Bacillota	c__Clostridia	o__Eubacteriales	f__Lachnospiraceae	g__unclassified_f__Lachnospiraceae	s__unclassified_f__Lachnospiraceae	321	0.00098	1
OTU9	d__Bacteria	k__norank_d__Bacteria	p__Bacteroidota	c__Sphingobacteriia	o__Sphingobacteriales	f__Sphingobacteriaceae	g__Pedobacter	s__Pedobacter_nanyangensis	163	0.0005	0.53125
OTU1049	d__Bacteria	k__norank_d__Bacteria	p__Bacteroidota	c__Bacteroidia	o__Bacteroidales	f__Prevotellaceae	g__Prevotella	s__Prevotella_sp._E2-28	289	0.00088	1
OTU121	d__Bacteria	k__norank_d__Bacteria	p__Bacillota	c__Clostridia	o__Eubacteriales	f__Oscillospiraceae	g__Anaeromassilibacillus	s__Anaeromassilibacillus_senegalensis	22	7e-05	0.40625
OTU136	d__Bacteria	k__norank_d__Bacteria	p__Bacillota	c__Clostridia	o__Eubacteriales	f__Clostridiaceae	g__Oxobacter	s__Oxobacter_pfennigii	76	0.00023	0.78125
OTU1224	d__Bacteria	k__norank_d__Bacteria	p__Bacteroidota	c__Cytophagia	o__Cytophagales	f__Hymenobacteraceae	g__Hymenobacter	s__Hymenobacter_monticola	91	0.00028	0.5625
OTU932	d__Bacteria	k__norank_d__Bacteria	p__Bacteroidota	c__Bacteroidia	o__Bacteroidales	f__Prevotellaceae	g__Prevotella	s__unclassified_g__Prevotella	92	0.00028	0.8125
OTU1195	d__Bacteria	k__norank_d__Bacteria	p__Bacillota	c__Clostridia	o__Eubacteriales	f__Oscillospiraceae	g__Petroclostridium	s__Petroclostridium_xylanilyticum	13	4e-05	0.3125
OTU477	d__Bacteria	k__norank_d__Bacteria	p__Bacteroidota	c__Bacteroidia	o__Bacteroidales	f__Rikenellaceae	g__Millionella	s__Millionella_massiliensis	15	5e-05	0.3125
OTU785	d__Bacteria	k__norank_d__Bacteria	p__Bacillota	c__Clostridia	o__Eubacteriales	f__Oscillospiraceae	g__Ruminococcus	s__Ruminococcus_bovis	82	0.00025	0.71875
OTU771	d__Bacteria	k__norank_d__Bacteria	p__Bacteroidota	c__Bacteroidia	o__Bacteroidales	f__Prevotellaceae	g__Prevotella	s__Prevotella_sp._E9-3	31	9e-05	0.53125
OTU1280	d__Bacteria	k__norank_d__Bacteria	p__Bacteroidota	c__Bacteroidia	o__Bacteroidales	f__Williamwhitmaniaceae	g__Williamwhitmania	s__Williamwhitmania_taraxaci	55	0.00017	0.46875
OTU238	d__Bacteria	k__norank_d__Bacteria	p__Bacteroidota	c__norank_p__Bacteroidota	o__norank_p__Bacteroidota	f__norank_p__Bacteroidota	g__norank_p__Bacteroidota	s__Bacteriodetes_bacterium_enrichment_culture_clone_AP-FeEnrich5	160	0.00049	0.75
OTU750	d__Bacteria	k__norank_d__Bacteria	p__Bacteroidota	c__Bacteroidia	o__Bacteroidales	f__Tenuifilaceae	g__Perlabentimonas	s__Perlabentimonas_gracilis	30	9e-05	0.46875
OTU210	d__Bacteria	k__norank_d__Bacteria	p__Bacillota	c__Clostridia	o__Eubacteriales	f__Lachnospiraceae	g__Butyrivibrio	s__Butyrivibrio_fibrisolvens	26	8e-05	0.59375
OTU855	d__Bacteria	k__norank_d__Bacteria	p__Bacillota	c__Clostridia	o__Eubacteriales	f__Oscillospiraceae	g__norank_f__Oscillospiraceae	s__Ruminococcaceae_bacterium_BL-4	45	0.00014	0.5625
OTU622	d__Bacteria	k__norank_d__Bacteria	p__Bacteroidota	c__Bacteroidia	o__Bacteroidales	f__Dysgonomonadaceae	g__Proteiniphilum	s__unclassified_g__Proteiniphilum	71	0.00022	0.5625
OTU91	d__Bacteria	k__norank_d__Bacteria	p__Bacillota	c__Clostridia	o__Eubacteriales	f__Eubacteriaceae	g__Eubacterium	s__Eubacterium_sp._MSJ-21	13	4e-05	0.21875
OTU1031	d__Bacteria	k__norank_d__Bacteria	p__Bacteroidota	c__Bacteroidia	o__Bacteroidales	f__Prevotellaceae	g__Hoylesella	s__Hoylesella_buccalis	56	0.00017	0.5625
OTU1186	d__Bacteria	k__norank_d__Bacteria	p__Bacteroidota	c__norank_p__Bacteroidota	o__norank_p__Bacteroidota	f__norank_p__Bacteroidota	g__norank_p__Bacteroidota	s__Bacteroidetes_bacterium_41-46	1799	0.00551	1
OTU723	d__Bacteria	k__norank_d__Bacteria	p__Bacillota	c__Clostridia	o__Eubacteriales	f__Oscillospiraceae	g__unclassified_f__Oscillospiraceae	s__unclassified_f__Oscillospiraceae	34	0.0001	0.625
OTU739	d__Bacteria	k__norank_d__Bacteria	p__Bacillota	c__Clostridia	o__Eubacteriales	f__Clostridiaceae	g__Clostridium	s__Clostridium_sp._AF36-4	7	2e-05	0.21875
OTU1244	d__Bacteria	k__norank_d__Bacteria	p__Bacillota	c__Clostridia	o__Eubacteriales	f__Eubacteriaceae	g__Eubacterium	s__Eubacterium_ventriosum	196	0.0006	0.96875
OTU172	d__Bacteria	k__norank_d__Bacteria	p__Bacteroidota	c__Cytophagia	o__Cytophagales	f__Hymenobacteraceae	g__Hymenobacter	s__Hymenobacter_monticola	229	0.0007	0.96875
OTU1111	d__Bacteria	k__norank_d__Bacteria	p__Bacillota	c__Clostridia	o__Eubacteriales	f__Lachnospiraceae	g__Kineothrix	s__unclassified_g__Kineothrix	146	0.00045	0.9375
OTU860	d__Bacteria	k__norank_d__Bacteria	p__Kiritimatiellota	c__Kiritimatiellia	o__Kiritimatiellales	f__Kiritimatiellaceae	g__Kiritimatiella	s__Kiritimatiella_glycovorans	18	6e-05	0.375
OTU985	d__Bacteria	k__norank_d__Bacteria	p__Bacillota	c__Clostridia	o__Eubacteriales	f__Lachnospiraceae	g__norank_f__Lachnospiraceae	s__Lachnospiraceae_bacterium_MD329	4	1e-05	0.125
OTU1311	d__Bacteria	k__norank_d__Bacteria	p__Mycoplasmatota	c__Mollicutes	o__Entomoplasmatales	f__Spiroplasmataceae	g__Spiroplasma	s__Spiroplasma_chinense	15	5e-05	0.3125
OTU787	d__Bacteria	k__norank_d__Bacteria	p__Bacillota	c__Clostridia	o__Eubacteriales	f__Christensenellaceae	g__Luoshenia	s__Luoshenia_tenuis	19	6e-05	0.46875
OTU558	d__Bacteria	k__norank_d__Bacteria	p__Bacteroidota	c__Bacteroidia	o__Bacteroidales	f__Prevotellaceae	g__Prevotella	s__Prevotella_rara	500	0.00153	1
OTU929	d__Bacteria	k__norank_d__Bacteria	p__Bacillota	c__Bacilli	o__Bacillales	f__Planococcaceae	g__Ureibacillus	s__Ureibacillus_galli	33	0.0001	0.3125
OTU1386	d__Bacteria	k__norank_d__Bacteria	p__Bacillota	c__Clostridia	o__Eubacteriales	f__Lachnospiraceae	g__norank_f__Lachnospiraceae	s__Lachnospiraceae_bacterium_Choco86	28	9e-05	0.40625
OTU349	d__Bacteria	k__norank_d__Bacteria	p__Bacteroidota	c__Bacteroidia	o__Bacteroidales	f__Prevotellaceae	g__Prevotella	s__Prevotella_sp._E9-3	19	6e-05	0.4375
OTU527	d__Bacteria	k__norank_d__Bacteria	p__Bacillota	c__Clostridia	o__Eubacteriales	f__Eubacteriales_Family_XIII._Incertae_Sedis	g__Emergencia	s__Emergencia_timonensis	32	0.0001	0.5625
OTU1426	d__Bacteria	k__norank_d__Bacteria	p__Bacteroidota	c__Bacteroidia	o__Bacteroidales	f__Bacteroidaceae	g__Bacteroides	s__Bacteroides_ilei	21	6e-05	0.34375
OTU813	d__Bacteria	k__norank_d__Bacteria	p__Bacillota	c__Clostridia	o__Eubacteriales	f__Lachnospiraceae	g__Roseburia	s__Roseburia_lenta	9	3e-05	0.25
OTU1042	d__Bacteria	k__norank_d__Bacteria	p__Bacteroidota	c__Cytophagia	o__Cytophagales	f__Hymenobacteraceae	g__Pontibacter	s__Pontibacter_amylolyticus	421	0.00129	0.9375
OTU784	d__Bacteria	k__norank_d__Bacteria	p__Bacillota	c__Clostridia	o__Eubacteriales	f__Eubacteriaceae	g__Eubacterium	s__Eubacterium_oxidoreducens	12	4e-05	0.25
OTU371	d__Bacteria	k__norank_d__Bacteria	p__Bacteroidota	c__Bacteroidia	o__Bacteroidales	f__Porphyromonadaceae	g__Porphyromonas	s__Porphyromonas_gulae	134	0.00041	0.84375
OTU540	d__Bacteria	k__norank_d__Bacteria	p__Bacillota	c__Clostridia	o__Eubacteriales	f__Aristaeellaceae	g__Aristaeella	s__Aristaeella_hokkaidonensis	40	0.00012	0.6875
OTU73	d__Bacteria	k__norank_d__Bacteria	p__Bacteroidota	c__Sphingobacteriia	o__Sphingobacteriales	f__Sphingobacteriaceae	g__Sphingobacterium	s__Sphingobacterium_sp._1.A.4	10	3e-05	0.28125
OTU641	d__Bacteria	k__norank_d__Bacteria	p__Bacillota	c__Clostridia	o__Eubacteriales	f__Aristaeellaceae	g__Aristaeella	s__Aristaeella_lactis	114	0.00035	0.90625
OTU920	d__Bacteria	k__norank_d__Bacteria	p__Bacillota	c__Clostridia	o__Eubacteriales	f__Oscillospiraceae	g__Petroclostridium	s__Petroclostridium_xylanilyticum	89	0.00027	0.78125
OTU1419	d__Bacteria	k__norank_d__Bacteria	p__Bacillota	c__Clostridia	o__Eubacteriales	f__norank_o__Eubacteriales	g__Intestinimonas	s__Intestinimonas_butyriciproducens	39	0.00012	0.6875
OTU141	d__Bacteria	k__norank_d__Bacteria	p__Bacillota	c__Clostridia	o__Eubacteriales	f__Lachnospiraceae	g__Kineothrix	s__Kineothrix_alysoides	21	6e-05	0.46875
OTU406	d__Bacteria	k__norank_d__Bacteria	p__Bacillota	c__Clostridia	o__Eubacteriales	f__Feifaniaceae	g__Feifania	s__Feifania_hominis	12	4e-05	0.3125
OTU50	d__Bacteria	k__norank_d__Bacteria	p__Bacillota	c__Clostridia	o__Eubacteriales	f__norank_o__Eubacteriales	g__Brotomerdimonas	s__Brotomerdimonas_butyrica	32	0.0001	0.6875
OTU1015	d__Bacteria	k__norank_d__Bacteria	p__Candidatus_Kapabacteria	c__norank_p__Candidatus_Kapabacteria	o__norank_p__Candidatus_Kapabacteria	f__norank_p__Candidatus_Kapabacteria	g__norank_p__Candidatus_Kapabacteria	s__Candidatus_Kapabacteria_bacterium	148	0.00045	1
OTU983	d__Bacteria	k__norank_d__Bacteria	p__Candidatus_Melainabacteria	c__norank_p__Candidatus_Melainabacteria	o__Candidatus_Gastranaerophilales	f__norank_o__Candidatus_Gastranaerophilales	g__norank_o__Candidatus_Gastranaerophilales	s__unclassified_g__norank_o__Candidatus_Gastranaerophilales	84	0.00026	0.875
OTU1018	d__Bacteria	k__norank_d__Bacteria	p__Bacteroidota	c__Bacteroidia	o__Bacteroidales	f__Prevotellaceae	g__Prevotella	s__Prevotella_sp._E13-27	126	0.00039	0.90625
OTU652	d__Bacteria	k__norank_d__Bacteria	p__Bacillota	c__Clostridia	o__Eubacteriales	f__Oscillospiraceae	g__Marseillibacter	s__Marseillibacter_massiliensis	275	0.00084	1
OTU769	d__Bacteria	k__norank_d__Bacteria	p__Bacillota	c__Clostridia	o__Eubacteriales	f__Oscillospiraceae	g__Acetivibrio	s__Acetivibrio_cellulolyticus	17	5e-05	0.28125
OTU1234	d__Bacteria	k__norank_d__Bacteria	p__Pseudomonadota	c__Gammaproteobacteria	o__Aeromonadales	f__Succinivibrionaceae	g__Succinimonas	s__Succinimonas_amylolytica	894	0.00274	0.90625
OTU46	d__Bacteria	k__norank_d__Bacteria	p__Bacillota	c__norank_p__Bacillota	o__norank_p__Bacillota	f__norank_p__Bacillota	g__Candidatus_Faecenecus	s__Candidatus_Faecenecus_gallistercoris	12	4e-05	0.3125
OTU431	d__Bacteria	k__norank_d__Bacteria	p__Bacillota	c__norank_p__Bacillota	o__norank_p__Bacillota	f__norank_p__Bacillota	g__Candidatus_Faecenecus	s__Candidatus_Faecenecus_gallistercoris	57	0.00017	0.625
OTU862	d__Bacteria	k__norank_d__Bacteria	p__Bacillota	c__Clostridia	o__Eubacteriales	f__Oscillospiraceae	g__Huintestinicola	s__Huintestinicola_butyrica	3	9.18577e-06	0.09375
OTU363	d__Bacteria	k__norank_d__Bacteria	p__Actinomycetota	c__Actinomycetes	o__Mycobacteriales	f__Corynebacteriaceae	g__Corynebacterium	s__Corynebacterium_vitaeruminis	30	9e-05	0.28125
OTU701	d__Bacteria	k__norank_d__Bacteria	p__Bacteroidota	c__norank_p__Bacteroidota	o__norank_p__Bacteroidota	f__norank_p__Bacteroidota	g__norank_p__Bacteroidota	s__Bacteroidetes_bacterium_41-46	142	0.00043	0.75
OTU1051	d__Bacteria	k__norank_d__Bacteria	p__Pseudomonadota	c__Gammaproteobacteria	o__Aeromonadales	f__Succinivibrionaceae	g__Ruminobacter	s__Ruminobacter_amylophilus	426	0.0013	0.96875
OTU759	d__Bacteria	k__norank_d__Bacteria	p__Bacillota	c__norank_p__Bacillota	o__norank_p__Bacillota	f__norank_p__Bacillota	g__Candidatus_Faecenecus	s__Candidatus_Faecenecus_gallistercoris	7	2e-05	0.1875
OTU863	d__Bacteria	k__norank_d__Bacteria	p__Bacillota	c__Clostridia	o__Eubacteriales	f__Lachnospiraceae	g__Lachnoclostridium	s__Lachnoclostridium_edouardi	11	3e-05	0.25
OTU462	d__Bacteria	k__norank_d__Bacteria	p__Bacillota	c__Clostridia	o__Eubacteriales	f__Clostridiaceae	g__unclassified_f__Clostridiaceae	s__unclassified_f__Clostridiaceae	38	0.00012	0.65625
OTU1187	d__Bacteria	k__norank_d__Bacteria	p__Bacteroidota	c__norank_p__Bacteroidota	o__norank_p__Bacteroidota	f__norank_p__Bacteroidota	g__norank_p__Bacteroidota	s__Bacteroidetes_bacterium_41-46	396	0.00121	1
OTU869	d__Bacteria	k__norank_d__Bacteria	p__Mycoplasmatota	c__Mollicutes	o__Acholeplasmatales	f__Acholeplasmataceae	g__Haploplasma	s__Haploplasma_axanthum	42	0.00013	0.59375
OTU233	d__Bacteria	k__norank_d__Bacteria	p__Bacillota	c__Clostridia	o__Eubacteriales	f__Oscillospiraceae	g__Acetivibrio	s__unclassified_g__Acetivibrio	100	0.00031	0.90625
OTU480	d__Bacteria	k__norank_d__Bacteria	p__unclassified_k__norank_d__Bacteria	c__unclassified_k__norank_d__Bacteria	o__unclassified_k__norank_d__Bacteria	f__unclassified_k__norank_d__Bacteria	g__unclassified_k__norank_d__Bacteria	s__unclassified_k__norank_d__Bacteria	74	0.00023	0.78125
OTU1407	d__Bacteria	k__norank_d__Bacteria	p__Bacillota	c__Clostridia	o__Eubacteriales	f__Oscillospiraceae	g__Ruminococcus	s__Ruminococcus_sp._NK3A76	8	2e-05	0.21875
OTU450	d__Bacteria	k__norank_d__Bacteria	p__Bacteroidota	c__Cytophagia	o__Cytophagales	f__Hymenobacteraceae	g__Pontibacter	s__unclassified_g__Pontibacter	27	8e-05	0.46875
OTU870	d__Bacteria	k__norank_d__Bacteria	p__Bacteroidota	c__Bacteroidia	o__Bacteroidales	f__Lentimicrobiaceae	g__Lentimicrobium	s__Lentimicrobium_saccharophilum	18	6e-05	0.375
OTU1411	d__Bacteria	k__norank_d__Bacteria	p__Bacillota	c__Clostridia	o__Eubacteriales	f__Oscillospiraceae	g__Merdimmobilis	s__Merdimmobilis_hominis	32	0.0001	0.46875
OTU994	d__Bacteria	k__norank_d__Bacteria	p__Bacillota	c__Clostridia	o__Eubacteriales	f__Oscillospiraceae	g__Pseudoruminococcus	s__Pseudoruminococcus_massiliensis	27	8e-05	0.28125
OTU32	d__Bacteria	k__norank_d__Bacteria	p__Bacillota	c__Clostridia	o__Eubacteriales	f__Oscillospiraceae	g__unclassified_f__Oscillospiraceae	s__unclassified_f__Oscillospiraceae	14	4e-05	0.375
OTU99	d__Bacteria	k__norank_d__Bacteria	p__Bacillota	c__Clostridia	o__Eubacteriales	f__Oscillospiraceae	g__Sporobacter	s__Sporobacter_termitidis	22	7e-05	0.46875
OTU852	d__Bacteria	k__norank_d__Bacteria	p__Bacillota	c__Clostridia	o__Eubacteriales	f__Oscillospiraceae	g__Caproicibacterium	s__Caproicibacterium_sp._BJN0003	65	0.0002	0.84375
OTU197	d__Bacteria	k__norank_d__Bacteria	p__Bacteroidota	c__Bacteroidia	o__Bacteroidales	f__Prevotellaceae	g__Paraprevotella	s__Paraprevotella_xylaniphila	36	0.00011	0.5625
OTU572	d__Bacteria	k__norank_d__Bacteria	p__Bacillota	c__Clostridia	o__Eubacteriales	f__Oscillospiraceae	g__norank_f__Oscillospiraceae	s__Ruminococcaceae_bacterium_AB4001	48	0.00015	0.5
OTU169	d__Bacteria	k__norank_d__Bacteria	p__Bacteroidota	c__Bacteroidia	o__Bacteroidales	f__Prevotellaceae	g__Prevotella	s__Prevotella_ruminicola	249	0.00076	1
OTU708	d__Bacteria	k__norank_d__Bacteria	p__Bacteroidota	c__Cytophagia	o__Cytophagales	f__Hymenobacteraceae	g__Pontibacter	s__unclassified_g__Pontibacter	49	0.00015	0.53125
OTU814	d__Bacteria	k__norank_d__Bacteria	p__Bacillota	c__Clostridia	o__Eubacteriales	f__Eubacteriales_Family_XIII._Incertae_Sedis	g__Aminipila	s__Aminipila_terrae	152	0.00047	0.9375
OTU494	d__Bacteria	k__norank_d__Bacteria	p__Bacillota	c__Clostridia	o__Eubacteriales	f__unclassified_o__Eubacteriales	g__unclassified_o__Eubacteriales	s__unclassified_o__Eubacteriales	147	0.00045	0.96875
OTU266	d__Bacteria	k__norank_d__Bacteria	p__Bacillota	c__Clostridia	o__Eubacteriales	f__Lachnospiraceae	g__Coprococcus	s__Coprococcus_comes	26	8e-05	0.53125
OTU697	d__Bacteria	k__norank_d__Bacteria	p__Bacillota	c__Clostridia	o__Eubacteriales	f__Eubacteriales_Family_XIII._Incertae_Sedis	g__Anaerovorax	s__Anaerovorax_sp._enrichment_culture_clone_D2CL_Bac_16S_Clone4	94	0.00029	0.90625
OTU444	d__Bacteria	k__norank_d__Bacteria	p__Bacteroidota	c__Bacteroidia	o__Bacteroidales	f__Williamwhitmaniaceae	g__Williamwhitmania	s__Williamwhitmania_taraxaci	184	0.00056	0.9375
OTU639	d__Bacteria	k__norank_d__Bacteria	p__Bacillota	c__Clostridia	o__Eubacteriales	f__Aristaeellaceae	g__Aristaeella	s__unclassified_g__Aristaeella	39	0.00012	0.71875
OTU315	d__Bacteria	k__norank_d__Bacteria	p__Bacillota	c__Negativicutes	o__Selenomonadales	f__Selenomonadaceae	g__Selenomonas	s__unclassified_g__Selenomonas	177	0.00054	0.96875
OTU546	d__Bacteria	k__norank_d__Bacteria	p__Bacillota	c__Clostridia	o__Eubacteriales	f__Lachnospiraceae	g__Chordicoccus	s__Chordicoccus_furentiruminis	98	0.0003	0.875
OTU728	d__Bacteria	k__norank_d__Bacteria	p__Bacillota	c__Clostridia	o__Eubacteriales	f__Oscillospiraceae	g__Acetivibrio	s__Acetivibrio_cellulolyticus	145	0.00044	0.5
OTU1039	d__Bacteria	k__norank_d__Bacteria	p__Kiritimatiellota	c__Kiritimatiellia	o__Kiritimatiellales	f__Pontiellaceae	g__Pontiella	s__Pontiella_desulfatans	280	0.00086	0.96875
OTU1235	d__Bacteria	k__norank_d__Bacteria	p__Kiritimatiellota	c__Kiritimatiellia	o__Kiritimatiellales	f__Kiritimatiellaceae	g__Kiritimatiella	s__Kiritimatiella_glycovorans	1260	0.00386	1
OTU412	d__Bacteria	k__norank_d__Bacteria	p__Bacillota	c__Clostridia	o__Eubacteriales	f__Lachnospiraceae	g__norank_f__Lachnospiraceae	s__Lachnospiraceae_bacterium_MD329	26	8e-05	0.46875
OTU1065	d__Bacteria	k__norank_d__Bacteria	p__Bacteroidota	c__Cytophagia	o__Cytophagales	f__Persicobacteraceae	g__Persicobacter	s__Persicobacter_sp._CCB-QB2	15	5e-05	0.375
OTU1008	d__Bacteria	k__norank_d__Bacteria	p__Bacillota	c__Clostridia	o__Eubacteriales	f__Lachnospiraceae	g__Roseburia	s__Roseburia_sp._499	45	0.00014	0.71875
OTU250	d__Bacteria	k__norank_d__Bacteria	p__Kiritimatiellota	c__Kiritimatiellia	o__Kiritimatiellales	f__Kiritimatiellaceae	g__Kiritimatiella	s__Kiritimatiella_glycovorans	18	6e-05	0.375
OTU61	d__Bacteria	k__norank_d__Bacteria	p__Bacillota	c__Clostridia	o__Eubacteriales	f__Eubacteriaceae	g__Eubacterium	s__Eubacterium_segne	26	8e-05	0.5
OTU97	d__Bacteria	k__norank_d__Bacteria	p__Bacillota	c__Clostridia	o__Eubacteriales	f__Aristaeellaceae	g__Aristaeella	s__Aristaeella_hokkaidonensis	31	9e-05	0.4375
OTU43	d__Bacteria	k__norank_d__Bacteria	p__Bacteroidota	c__norank_p__Bacteroidota	o__norank_p__Bacteroidota	f__norank_p__Bacteroidota	g__norank_p__Bacteroidota	s__Bacteroidetes_bacterium_RIFOXYB2_FULL_39_7	148	0.00045	0.90625
OTU214	d__Bacteria	k__norank_d__Bacteria	p__Verrucomicrobiota	c__norank_p__Verrucomicrobiota	o__norank_p__Verrucomicrobiota	f__norank_p__Verrucomicrobiota	g__norank_p__Verrucomicrobiota	s__Verrucomicrobia_bacterium_ADurb.Bin018	46	0.00014	0.4375
OTU261	d__Bacteria	k__norank_d__Bacteria	p__Bacteroidota	c__Bacteroidia	o__Bacteroidales	f__Prevotellaceae	g__Prevotella	s__unclassified_g__Prevotella	773	0.00237	0.96875
OTU517	d__Bacteria	k__norank_d__Bacteria	p__Bacillota	c__Clostridia	o__Eubacteriales	f__Christensenellaceae	g__Gehongia	s__Gehongia_tenuis	13	4e-05	0.21875
OTU1358	d__Bacteria	k__norank_d__Bacteria	p__Pseudomonadota	c__Alphaproteobacteria	o__Rhodobacterales	f__Paracoccaceae	g__Rhodobacter	s__unclassified_g__Rhodobacter	58	0.00018	0.34375
OTU857	d__Bacteria	k__norank_d__Bacteria	p__Kiritimatiellota	c__Kiritimatiellia	o__Kiritimatiellales	f__Kiritimatiellaceae	g__Kiritimatiella	s__Kiritimatiella_glycovorans	78	0.00024	0.59375
OTU951	d__Bacteria	k__norank_d__Bacteria	p__Bacteroidota	c__Bacteroidia	o__Bacteroidales	f__Muribaculaceae	g__unclassified_f__Muribaculaceae	s__unclassified_f__Muribaculaceae	237	0.00073	0.9375
OTU1089	d__Bacteria	k__norank_d__Bacteria	p__Bacteroidota	c__norank_p__Bacteroidota	o__norank_p__Bacteroidota	f__norank_p__Bacteroidota	g__norank_p__Bacteroidota	s__Bacteroidetes_bacterium_41-46	171	0.00052	0.78125
OTU1342	d__Bacteria	k__norank_d__Bacteria	p__Verrucomicrobiota	c__Spartobacteria	o__norank_c__Spartobacteria	f__norank_c__Spartobacteria	g__norank_c__Spartobacteria	s__uncultured_Spartobacteria_bacterium	276	0.00085	1
OTU1131	d__Bacteria	k__norank_d__Bacteria	p__Bacillota	c__Clostridia	o__Eubacteriales	f__Eubacteriaceae	g__norank_f__Eubacteriaceae	s__Eubacteriaceae_bacterium_Marseille-Q4139	84	0.00026	0.90625
OTU531	d__Bacteria	k__norank_d__Bacteria	p__Bacteroidota	c__Flavobacteriia	o__Flavobacteriales	f__Weeksellaceae	g__Cruoricaptor	s__Cruoricaptor_ignavus	37	0.00011	0.53125
OTU635	d__Bacteria	k__norank_d__Bacteria	p__Pseudomonadota	c__Betaproteobacteria	o__Rhodocyclales	f__Rhodocyclaceae	g__norank_f__Rhodocyclaceae	s__Rhodocyclaceae_bacterium_4SCVA	48	0.00015	0.4375
OTU1313	d__Bacteria	k__norank_d__Bacteria	p__Bacillota	c__Clostridia	o__Eubacteriales	f__Oscillospiraceae	g__norank_f__Oscillospiraceae	s__Ruminococcaceae_bacterium_AB4001	245	0.00075	1
OTU1147	d__Bacteria	k__norank_d__Bacteria	p__Bacillota	c__Clostridia	o__Eubacteriales	f__Lachnospiraceae	g__Blautia	s__Blautia_sp._Marseille-P3201T	271	0.00083	0.96875
OTU439	d__Bacteria	k__norank_d__Bacteria	p__Bacteroidota	c__Bacteroidia	o__Bacteroidales	f__norank_o__Bacteroidales	g__norank_o__Bacteroidales	s__rumen_bacterium_YS1	792	0.00243	1
OTU536	d__Bacteria	k__norank_d__Bacteria	p__Bacillota	c__Clostridia	o__Eubacteriales	f__Lachnospiraceae	g__Roseburia	s__unclassified_g__Roseburia	17	5e-05	0.375
OTU500	d__Bacteria	k__norank_d__Bacteria	p__Bacteroidota	c__Bacteroidia	o__Bacteroidales	f__Dysgonomonadaceae	g__Dysgonomonas	s__Dysgonomonas_sp._HGC4	120	0.00037	0.75
OTU831	d__Bacteria	k__norank_d__Bacteria	p__Bacteroidota	c__Cytophagia	o__Cytophagales	f__Hymenobacteraceae	g__Pontibacter	s__Pontibacter_ruber	9	3e-05	0.1875
OTU168	d__Bacteria	k__norank_d__Bacteria	p__Bacteroidota	c__Cytophagia	o__Cytophagales	f__Hymenobacteraceae	g__Pontibacter	s__Pontibacter_korlensis	177	0.00054	0.84375
OTU911	d__Bacteria	k__norank_d__Bacteria	p__Bacillota	c__Clostridia	o__Eubacteriales	f__Oscillospiraceae	g__Acetivibrio	s__Acetivibrio_aldrichii	48	0.00015	0.75
OTU908	d__Bacteria	k__norank_d__Bacteria	p__Bacillota	c__Clostridia	o__Eubacteriales	f__Lachnospiraceae	g__Gallintestinimicrobium	s__Gallintestinimicrobium_propionicum	35	0.00011	0.59375
OTU384	d__Bacteria	k__norank_d__Bacteria	p__Bacillota	c__norank_p__Bacillota	o__norank_p__Bacillota	f__norank_p__Bacillota	g__Candidatus_Faecenecus	s__Candidatus_Faecenecus_gallistercoris	77	0.00024	0.6875
OTU559	d__Bacteria	k__norank_d__Bacteria	p__Bacillota	c__Clostridia	o__Eubacteriales	f__Clostridiaceae	g__Clostridium	s__Clostridium_sp._Marseille-P299	42	0.00013	0.53125
OTU447	d__Bacteria	k__norank_d__Bacteria	p__Bacillota	c__Clostridia	o__Eubacteriales	f__Lachnospiraceae	g__Syntrophococcus	s__Syntrophococcus_sucromutans	23	7e-05	0.53125
OTU591	d__Bacteria	k__norank_d__Bacteria	p__Mycoplasmatota	c__Mollicutes	o__Acholeplasmatales	f__Acholeplasmataceae	g__Haploplasma	s__Haploplasma_axanthum	68	0.00021	0.65625
OTU1413	d__Bacteria	k__norank_d__Bacteria	p__Bacillota	c__Clostridia	o__Eubacteriales	f__Oscillospiraceae	g__Acetivibrio	s__Acetivibrio_straminisolvens	27	8e-05	0.34375
OTU602	d__Bacteria	k__norank_d__Bacteria	p__Bacillota	c__Clostridia	o__Eubacteriales	f__Oscillospiraceae	g__norank_f__Oscillospiraceae	s__Ruminococcaceae_bacterium_AB4001	65	0.0002	0.875
OTU1003	d__Bacteria	k__norank_d__Bacteria	p__Bacillota	c__Clostridia	o__Eubacteriales	f__Lachnospiraceae	g__Lachnoclostridium	s__Lachnoclostridium_phytofermentans	65	0.0002	0.53125
OTU1387	d__Bacteria	k__norank_d__Bacteria	p__Kiritimatiellota	c__Kiritimatiellia	o__Kiritimatiellales	f__Kiritimatiellaceae	g__Kiritimatiella	s__Kiritimatiella_glycovorans	62	0.00019	0.6875
OTU340	d__Bacteria	k__norank_d__Bacteria	p__Bacillota	c__Bacilli	o__Lactobacillales	f__Streptococcaceae	g__Streptococcus	s__Streptococcus_minor	14	4e-05	0.34375
OTU274	d__Bacteria	k__norank_d__Bacteria	p__Bacillota	c__Clostridia	o__Eubacteriales	f__Clostridiaceae	g__Clostridium	s__Clostridium_sp._MD294	15	5e-05	0.28125
OTU1369	d__Bacteria	k__norank_d__Bacteria	p__Bacillota	c__Clostridia	o__Eubacteriales	f__Aristaeellaceae	g__Aristaeella	s__Aristaeella_hokkaidonensis	44	0.00013	0.71875
OTU642	d__Bacteria	k__norank_d__Bacteria	p__Bacillota	c__Clostridia	o__Eubacteriales	f__Aristaeellaceae	g__Aristaeella	s__Aristaeella_lactis	495	0.00152	1
OTU894	d__Bacteria	k__norank_d__Bacteria	p__Bacillota	c__Clostridia	o__Eubacteriales	f__Aristaeellaceae	g__Aristaeella	s__Aristaeella_hokkaidonensis	7	2e-05	0.1875
OTU1125	d__Bacteria	k__norank_d__Bacteria	p__Bacillota	c__Clostridia	o__Eubacteriales	f__Eubacteriaceae	g__Eubacterium	s__Eubacterium_ventriosum	134	0.00041	1
OTU320	d__Bacteria	k__norank_d__Bacteria	p__Bacillota	c__Clostridia	o__Eubacteriales	f__Clostridiaceae	g__Clostridium	s__Clostridium_sp._Marseille-P299	42	0.00013	0.75
OTU960	d__Bacteria	k__norank_d__Bacteria	p__Campylobacterota	c__Epsilonproteobacteria	o__Campylobacterales	f__Arcobacteraceae	g__Aliarcobacter	s__Aliarcobacter_butzleri	71	0.00022	0.40625
OTU310	d__Bacteria	k__norank_d__Bacteria	p__Bacillota	c__Clostridia	o__Eubacteriales	f__Lachnospiraceae	g__Suilimivivens	s__Suilimivivens_aceti	97	0.0003	0.90625
OTU1333	d__Bacteria	k__norank_d__Bacteria	p__Bacteroidota	c__norank_p__Bacteroidota	o__norank_p__Bacteroidota	f__norank_p__Bacteroidota	g__norank_p__Bacteroidota	s__Bacteroidetes_bacterium_41-46	106	0.00032	0.84375
OTU1012	d__Bacteria	k__norank_d__Bacteria	p__Bacteroidota	c__Bacteroidia	o__Marinilabiliales	f__Prolixibacteraceae	g__Prolixibacter	s__Prolixibacter_sp._SD074	22	7e-05	0.46875
OTU339	d__Bacteria	k__norank_d__Bacteria	p__Bacteroidota	c__Bacteroidia	o__Bacteroidales	f__norank_o__Bacteroidales	g__norank_o__Bacteroidales	s__rumen_bacterium_YS1	1723	0.00528	1
OTU259	d__Bacteria	k__norank_d__Bacteria	p__Bacteroidota	c__Bacteroidia	o__Bacteroidales	f__Prevotellaceae	g__Prevotella	s__unclassified_g__Prevotella	64	0.0002	0.75
OTU56	d__Bacteria	k__norank_d__Bacteria	p__Bacillota	c__Clostridia	o__Eubacteriales	f__Oscillospiraceae	g__Pseudoclostridium	s__Pseudoclostridium_thermosuccinogenes	25	8e-05	0.375
OTU1398	d__Bacteria	k__norank_d__Bacteria	p__Pseudomonadota	c__Alphaproteobacteria	o__Rhodospirillales	f__Rhodospirillaceae	g__Dongia	s__unclassified_g__Dongia	5	2e-05	0.09375
OTU380	d__Bacteria	k__norank_d__Bacteria	p__Bacteroidota	c__norank_p__Bacteroidota	o__norank_p__Bacteroidota	f__norank_p__Bacteroidota	g__norank_p__Bacteroidota	s__Bacteroidetes_bacterium_41-46	518	0.00159	1
OTU1010	d__Bacteria	k__norank_d__Bacteria	p__Bacillota	c__Clostridia	o__Eubacteriales	f__Oscillospiraceae	g__Congzhengia	s__Congzhengia_minquanensis	186	0.00057	1
OTU663	d__Bacteria	k__norank_d__Bacteria	p__Bacillota	c__Clostridia	o__Eubacteriales	f__Aristaeellaceae	g__Aristaeella	s__Aristaeella_lactis	68	0.00021	0.71875
OTU88	d__Bacteria	k__norank_d__Bacteria	p__Bacteroidota	c__Bacteroidia	o__Bacteroidales	f__Prevotellaceae	g__Prevotella	s__Prevotella_sp._E9-3	36	0.00011	0.65625
OTU418	d__Bacteria	k__norank_d__Bacteria	p__Bacteroidota	c__Flavobacteriia	o__Flavobacteriales	f__Weeksellaceae	g__Chryseobacterium	s__unclassified_g__Chryseobacterium	14	4e-05	0.1875
OTU1145	d__Bacteria	k__norank_d__Bacteria	p__Bacillota	c__Clostridia	o__Eubacteriales	f__Lachnospiraceae	g__norank_f__Lachnospiraceae	s__Lachnospiraceae_bacterium_MD329	16	5e-05	0.28125
OTU124	d__Bacteria	k__norank_d__Bacteria	p__Bacillota	c__Clostridia	o__Eubacteriales	f__Oscillospiraceae	g__Ruminococcus	s__Ruminococcus_champanellensis	39	0.00012	0.59375
OTU711	d__Bacteria	k__norank_d__Bacteria	p__Bacteroidota	c__Bacteroidia	o__Bacteroidales	f__Prevotellaceae	g__Prevotella	s__Prevotella_sp._E13-27	3	9.18577e-06	0.09375
OTU516	d__Bacteria	k__norank_d__Bacteria	p__Bacillota	c__Clostridia	o__Eubacteriales	f__Oscillospiraceae	g__Ruminococcus	s__Ruminococcus_sp._zg-924	33	0.0001	0.5
OTU532	d__Bacteria	k__norank_d__Bacteria	p__Bacteroidota	c__Bacteroidia	o__Bacteroidales	f__Prevotellaceae	g__Prevotella	s__Prevotella_sp._E13-17	39	0.00012	0.6875
OTU832	d__Bacteria	k__norank_d__Bacteria	p__Bacillota	c__Clostridia	o__Eubacteriales	f__Clostridiaceae	g__Clostridium	s__Clostridium_taeniosporum	74	0.00023	0.4375
OTU550	d__Bacteria	k__norank_d__Bacteria	p__Bacillota	c__Clostridia	o__Eubacteriales	f__Lachnospiraceae	g__Kineothrix	s__Kineothrix_alysoides	26	8e-05	0.5
OTU1119	d__Bacteria	k__norank_d__Bacteria	p__Bacteroidota	c__Bacteroidia	o__Bacteroidales	f__norank_o__Bacteroidales	g__norank_o__Bacteroidales	s__rumen_bacterium_YS1	2980	0.00912	1
OTU1079	d__Bacteria	k__norank_d__Bacteria	p__Planctomycetota	c__Planctomycetia	o__Planctomycetales	f__Planctomycetaceae	g__norank_f__Planctomycetaceae	s__Planctomycetaceae_bacterium_TMED10	166	0.00051	0.96875
OTU615	d__Bacteria	k__norank_d__Bacteria	p__Bacillota	c__Bacilli	o__Bacillales	f__Planococcaceae	g__Solibacillus	s__Solibacillus_sp._R5-41	29	9e-05	0.1875
OTU1178	d__Bacteria	k__norank_d__Bacteria	p__Bacillota	c__Clostridia	o__Eubacteriales	f__Clostridiaceae	g__Clostridium	s__Clostridium_thermarum	151	0.00046	0.96875
OTU1036	d__Bacteria	k__norank_d__Bacteria	p__Bacteroidota	c__Bacteroidia	o__Bacteroidales	f__Odoribacteraceae	g__Butyricimonas	s__Butyricimonas_virosa	296	0.00091	0.875
OTU63	d__Bacteria	k__norank_d__Bacteria	p__Bacillota	c__Negativicutes	o__Selenomonadales	f__Selenomonadaceae	g__Anaerovibrio	s__Anaerovibrio_slackiae	23	7e-05	0.4375
OTU283	d__Bacteria	k__norank_d__Bacteria	p__Bacteroidota	c__Bacteroidia	o__Bacteroidales	f__Porphyromonadaceae	g__Macellibacteroides	s__Macellibacteroides_fermentans	16	5e-05	0.34375
OTU1274	d__Bacteria	k__norank_d__Bacteria	p__Bacillota	c__Clostridia	o__Eubacteriales	f__Lachnospiraceae	g__Anaerobutyricum	s__Anaerobutyricum_hallii	181	0.00055	0.90625
OTU961	d__Bacteria	k__norank_d__Bacteria	p__Candidatus_Melainabacteria	c__norank_p__Candidatus_Melainabacteria	o__Candidatus_Gastranaerophilales	f__norank_o__Candidatus_Gastranaerophilales	g__norank_o__Candidatus_Gastranaerophilales	s__unclassified_g__norank_o__Candidatus_Gastranaerophilales	158	0.00048	0.75
OTU877	d__Bacteria	k__norank_d__Bacteria	p__Bacteroidota	c__Bacteroidia	o__Bacteroidales	f__Porphyromonadaceae	g__norank_f__Porphyromonadaceae	s__Porphyromonadaceae_bacterium_UBA7139	18	6e-05	0.25
OTU1144	d__Bacteria	k__norank_d__Bacteria	p__Bacteroidota	c__norank_p__Bacteroidota	o__norank_p__Bacteroidota	f__norank_p__Bacteroidota	g__norank_p__Bacteroidota	s__Bacteroidetes_bacterium_41-46	1618	0.00495	1
OTU992	d__Bacteria	k__norank_d__Bacteria	p__Bacillota	c__Clostridia	o__Eubacteriales	f__Lachnospiraceae	g__Pseudobutyrivibrio	s__unclassified_g__Pseudobutyrivibrio	2123	0.0065	1
OTU703	d__Bacteria	k__norank_d__Bacteria	p__Bacillota	c__Clostridia	o__Eubacteriales	f__Aristaeellaceae	g__Aristaeella	s__Aristaeella_lactis	62	0.00019	0.75
OTU1335	d__Bacteria	k__norank_d__Bacteria	p__Bacteroidota	c__norank_p__Bacteroidota	o__norank_p__Bacteroidota	f__norank_p__Bacteroidota	g__norank_p__Bacteroidota	s__Bacteroidetes_bacterium_41-46	1360	0.00416	1
OTU1181	d__Bacteria	k__norank_d__Bacteria	p__Bacillota	c__Clostridia	o__Eubacteriales	f__Lachnospiraceae	g__Variimorphobacter	s__Variimorphobacter_saccharofermentans	93	0.00028	0.875
OTU553	d__Bacteria	k__norank_d__Bacteria	p__Bacillota	c__Clostridia	o__Eubacteriales	f__Peptococcaceae	g__Candidatus_Formimonas	s__Candidatus_Formimonas_warabiya	19	6e-05	0.375
OTU884	d__Bacteria	k__norank_d__Bacteria	p__Bacillota	c__Clostridia	o__Eubacteriales	f__Lachnospiraceae	g__Roseburia	s__Roseburia_hominis	45	0.00014	0.53125
OTU1323	d__Bacteria	k__norank_d__Bacteria	p__Bacillota	c__norank_p__Bacillota	o__norank_p__Bacillota	f__norank_p__Bacillota	g__Candidatus_Faecenecus	s__Candidatus_Faecenecus_gallistercoris	16	5e-05	0.28125
OTU98	d__Bacteria	k__norank_d__Bacteria	p__Bacillota	c__Clostridia	o__Eubacteriales	f__Christensenellaceae	g__Gehongia	s__Gehongia_tenuis	37	0.00011	0.71875
OTU861	d__Bacteria	k__norank_d__Bacteria	p__Pseudomonadota	c__Gammaproteobacteria	o__Moraxellales	f__Moraxellaceae	g__Acinetobacter	s__unclassified_g__Acinetobacter	285	0.00087	0.4375
OTU947	d__Bacteria	k__norank_d__Bacteria	p__Bacillota	c__Clostridia	o__Eubacteriales	f__Oscillospiraceae	g__norank_f__Oscillospiraceae	s__Ruminococcaceae_bacterium_AB4001	429	0.00131	1
OTU604	d__Bacteria	k__norank_d__Bacteria	p__Bacillota	c__Negativicutes	o__Selenomonadales	f__norank_o__Selenomonadales	g__norank_o__Selenomonadales	s__Selenomonadales_bacterium_Marseille-P2399	4	1e-05	0.125
OTU628	d__Bacteria	k__norank_d__Bacteria	p__Bacteroidota	c__Bacteroidia	o__Bacteroidales	f__Prevotellaceae	g__Prevotella	s__Prevotella_sp._MGM1	43	0.00013	0.53125
OTU883	d__Bacteria	k__norank_d__Bacteria	p__Bacillota	c__Clostridia	o__Eubacteriales	f__Oscillospiraceae	g__norank_f__Oscillospiraceae	s__Ruminococcaceae_bacterium_AB4001	31	9e-05	0.53125
OTU300	d__Bacteria	k__norank_d__Bacteria	p__Bacillota	c__norank_p__Bacillota	o__norank_p__Bacillota	f__norank_p__Bacillota	g__norank_p__Bacillota	s__Firmicutes_bacterium_AM59-13	32	0.0001	0.5625
OTU1117	d__Bacteria	k__norank_d__Bacteria	p__Bacillota	c__Clostridia	o__Eubacteriales	f__Eubacteriaceae	g__Eubacterium	s__Eubacterium_ruminantium	216	0.00066	0.96875
OTU1277	d__Bacteria	k__norank_d__Bacteria	p__Bacillota	c__Negativicutes	o__Selenomonadales	f__Selenomonadaceae	g__Anaerovibrio	s__Anaerovibrio_lipolyticus	52	0.00016	0.71875
OTU1129	d__Bacteria	k__norank_d__Bacteria	p__Bacillota	c__Clostridia	o__Eubacteriales	f__Lachnospiraceae	g__Kineothrix	s__unclassified_g__Kineothrix	80	0.00024	0.90625
OTU714	d__Bacteria	k__norank_d__Bacteria	p__Bacteroidota	c__Bacteroidia	o__Bacteroidales	f__Bacteroidaceae	g__Bacteroides	s__unclassified_g__Bacteroides	50	0.00015	0.59375
OTU1062	d__Bacteria	k__norank_d__Bacteria	p__Planctomycetota	c__Planctomycetia	o__Planctomycetales	f__Planctomycetaceae	g__Polystyrenella	s__Polystyrenella_longa	131	0.0004	0.96875
OTU1372	d__Bacteria	k__norank_d__Bacteria	p__Bacillota	c__Clostridia	o__Eubacteriales	f__Aristaeellaceae	g__Aristaeella	s__unclassified_g__Aristaeella	84	0.00026	0.875
OTU295	d__Bacteria	k__norank_d__Bacteria	p__Bacteroidota	c__Bacteroidia	o__Bacteroidales	f__Muribaculaceae	g__Duncaniella	s__Duncaniella_freteri	476	0.00146	0.96875
OTU1247	d__Bacteria	k__norank_d__Bacteria	p__Bacteroidota	c__Bacteroidia	o__Bacteroidales	f__Porphyromonadaceae	g__norank_f__Porphyromonadaceae	s__Porphyromonadaceae_bacterium_UBA7139	143	0.00044	0.75
OTU292	d__Bacteria	k__norank_d__Bacteria	p__Bacteroidota	c__Bacteroidia	o__Bacteroidales	f__Muribaculaceae	g__Duncaniella	s__Duncaniella_freteri	97	0.0003	0.8125
OTU1405	d__Bacteria	k__norank_d__Bacteria	p__Mycoplasmatota	c__Mollicutes	o__Entomoplasmatales	f__Spiroplasmataceae	g__Spiroplasma	s__Spiroplasma_sp._NBRC_100390	9	3e-05	0.1875
OTU268	d__Bacteria	k__norank_d__Bacteria	p__Bacillota	c__Clostridia	o__Eubacteriales	f__Aristaeellaceae	g__Aristaeella	s__Aristaeella_hokkaidonensis	18	6e-05	0.4375
OTU897	d__Bacteria	k__norank_d__Bacteria	p__Bacillota	c__Clostridia	o__Eubacteriales	f__Lachnospiraceae	g__Qiania	s__Qiania_dongpingensis	14	4e-05	0.375
OTU1193	d__Bacteria	k__norank_d__Bacteria	p__Bacillota	c__Clostridia	o__Eubacteriales	f__Aristaeellaceae	g__Aristaeella	s__Aristaeella_hokkaidonensis	10	3e-05	0.28125
OTU186	d__Bacteria	k__norank_d__Bacteria	p__Bacillota	c__Negativicutes	o__Selenomonadales	f__Selenomonadaceae	g__Selenomonas	s__Selenomonas_ruminantium	14	4e-05	0.15625
OTU807	d__Bacteria	k__norank_d__Bacteria	p__Bacillota	c__Clostridia	o__Eubacteriales	f__Aristaeellaceae	g__Aristaeella	s__unclassified_g__Aristaeella	33	0.0001	0.53125
OTU1190	d__Bacteria	k__norank_d__Bacteria	p__Bacillota	c__Clostridia	o__Eubacteriales	f__Clostridiaceae	g__Clostridium	s__Clostridium_facile	26	8e-05	0.59375
OTU193	d__Bacteria	k__norank_d__Bacteria	p__Bacillota	c__Clostridia	o__Eubacteriales	f__Xylanivirgaceae	g__Xylanivirga	s__Xylanivirga_thermophila	361	0.00111	0.84375
OTU78	d__Bacteria	k__norank_d__Bacteria	p__Pseudomonadota	c__Gammaproteobacteria	o__Oceanospirillales	f__Halomonadaceae	g__Halomonas	s__Halomonas_stevensii	138	0.00042	0.5625
OTU284	d__Bacteria	k__norank_d__Bacteria	p__Bacillota	c__Clostridia	o__Eubacteriales	f__Oscillospiraceae	g__norank_f__Oscillospiraceae	s__Eubacterium_siraeum	53	0.00016	0.65625
OTU1001	d__Bacteria	k__norank_d__Bacteria	p__Bacillota	c__Clostridia	o__Eubacteriales	f__Oscillospiraceae	g__norank_f__Oscillospiraceae	s__Ruminococcaceae_bacterium_NK4B32	64	0.0002	0.71875
OTU662	d__Bacteria	k__norank_d__Bacteria	p__Kiritimatiellota	c__Kiritimatiellia	o__Kiritimatiellales	f__Kiritimatiellaceae	g__Kiritimatiella	s__Kiritimatiella_glycovorans	55	0.00017	0.75
OTU1354	d__Bacteria	k__norank_d__Bacteria	p__Bacteroidota	c__Bacteroidia	o__Bacteroidales	f__Rikenellaceae	g__Millionella	s__Millionella_massiliensis	1434	0.00439	1
OTU241	d__Bacteria	k__norank_d__Bacteria	p__Bacillota	c__Clostridia	o__Eubacteriales	f__Aristaeellaceae	g__Aristaeella	s__Aristaeella_lactis	7	2e-05	0.1875
OTU945	d__Bacteria	k__norank_d__Bacteria	p__Bacillota	c__Clostridia	o__Eubacteriales	f__Oscillospiraceae	g__Zongyangia	s__Zongyangia_hominis	49	0.00015	0.5
OTU1268	d__Bacteria	k__norank_d__Bacteria	p__Lentisphaerota	c__Lentisphaeria	o__Victivallales	f__norank_o__Victivallales	g__norank_o__Victivallales	s__Victivallales_bacterium_CCUG_44730	10	3e-05	0.1875
OTU432	d__Bacteria	k__norank_d__Bacteria	p__Bacillota	c__Clostridia	o__Eubacteriales	f__Oscillospiraceae	g__Pseudoclostridium	s__Pseudoclostridium_thermosuccinogenes	147	0.00045	0.90625
OTU352	d__Bacteria	k__norank_d__Bacteria	p__Bacillota	c__Clostridia	o__Eubacteriales	f__Lachnospiraceae	g__Mediterraneibacter	s__Ruminococcus_torques	110	0.00034	0.9375
OTU437	d__Bacteria	k__norank_d__Bacteria	p__Bacillota	c__Clostridia	o__Eubacteriales	f__Oscillospiraceae	g__Agathobaculum	s__Agathobaculum_ammoniilyticum	130	0.0004	0.84375
OTU788	d__unclassified	k__unclassified	p__unclassified	c__unclassified	o__unclassified	f__unclassified	g__unclassified	s__unclassified	305	0.00093	1
OTU277	d__Bacteria	k__norank_d__Bacteria	p__Bacteroidota	c__Bacteroidia	o__Bacteroidales	f__Williamwhitmaniaceae	g__Williamwhitmania	s__Williamwhitmania_taraxaci	15	5e-05	0.40625
OTU1339	d__Bacteria	k__norank_d__Bacteria	p__Pseudomonadota	c__Alphaproteobacteria	o__Rhodobacterales	f__Paracoccaceae	g__Rhodobacter	s__Rhodobacter_sp._24-YEA-8	28	9e-05	0.3125
OTU512	d__Bacteria	k__norank_d__Bacteria	p__Bacteroidota	c__Bacteroidia	o__Bacteroidales	f__Prevotellaceae	g__Prevotella	s__unclassified_g__Prevotella	199	0.00061	0.875
OTU588	d__Bacteria	k__norank_d__Bacteria	p__Bacillota	c__Bacilli	o__Bacillales	f__Thermoactinomycetaceae	g__Thermoactinomyces	s__Thermoactinomyces_intermedius	8	2e-05	0.21875
OTU188	d__Bacteria	k__norank_d__Bacteria	p__Bacillota	c__Clostridia	o__Eubacteriales	f__Oscillospiraceae	g__Petroclostridium	s__Petroclostridium_xylanilyticum	12	4e-05	0.34375
OTU126	d__Bacteria	k__norank_d__Bacteria	p__Bacillota	c__Clostridia	o__Eubacteriales	f__Aristaeellaceae	g__Aristaeella	s__Aristaeella_lactis	90	0.00028	0.90625
OTU369	d__Bacteria	k__norank_d__Bacteria	p__Bacteroidota	c__Bacteroidia	o__Bacteroidales	f__Prevotellaceae	g__Prevotella	s__Prevotella_ruminicola	116	0.00036	0.9375
OTU1146	d__Bacteria	k__norank_d__Bacteria	p__Bacillota	c__Clostridia	o__Eubacteriales	f__Oscillospiraceae	g__Ruminococcus	s__Ruminococcus_bovis	329	0.00101	1
OTU1360	d__Bacteria	k__norank_d__Bacteria	p__Bacillota	c__Clostridia	o__Eubacteriales	f__Lachnospiraceae	g__unclassified_f__Lachnospiraceae	s__unclassified_f__Lachnospiraceae	38	0.00012	0.65625
OTU345	d__Bacteria	k__norank_d__Bacteria	p__Pseudomonadota	c__Betaproteobacteria	o__Rhodocyclales	f__Rhodocyclaceae	g__Azovibrio	s__Azovibrio_sp._R-25062	40	0.00012	0.375
OTU41	d__Bacteria	k__norank_d__Bacteria	p__Pseudomonadota	c__Alphaproteobacteria	o__Rhodobacterales	f__Roseobacteraceae	g__Ketogulonicigenium	s__Ketogulonicigenium_vulgare	13	4e-05	0.21875
OTU834	d__Bacteria	k__norank_d__Bacteria	p__Bacillota	c__Clostridia	o__Eubacteriales	f__Clostridiaceae	g__norank_f__Clostridiaceae	s__Clostridiaceae_bacterium_Marseille-Q4145	12	4e-05	0.3125
OTU601	d__Bacteria	k__norank_d__Bacteria	p__Bacillota	c__Clostridia	o__Eubacteriales	f__Eubacteriaceae	g__Eubacterium	s__Eubacterium_limosum	6	2e-05	0.1875
OTU270	d__Bacteria	k__norank_d__Bacteria	p__Bacillota	c__Bacilli	o__Lactobacillales	f__Lactobacillaceae	g__Limosilactobacillus	s__Limosilactobacillus_reuteri	149	0.00046	0.90625
OTU457	d__Bacteria	k__norank_d__Bacteria	p__Bacteroidota	c__Bacteroidia	o__Bacteroidales	f__Bacteroidaceae	g__Bacteroides	s__Bacteroides_stercoris	21	6e-05	0.4375
OTU35	d__Bacteria	k__norank_d__Bacteria	p__Bacillota	c__Clostridia	o__Eubacteriales	f__Oscillospiraceae	g__Acetivibrio	s__Acetivibrio_aldrichii	120	0.00037	0.9375
OTU1017	d__Bacteria	k__norank_d__Bacteria	p__Bacillota	c__Clostridia	o__Eubacteriales	f__Clostridiaceae	g__Clostridium	s__Clostridium_hydrogenum	378	0.00116	0.96875
OTU176	d__Bacteria	k__norank_d__Bacteria	p__Bacillota	c__Clostridia	o__Eubacteriales	f__Lachnospiraceae	g__Kineothrix	s__Kineothrix_alysoides	82	0.00025	0.84375
OTU455	d__Bacteria	k__norank_d__Bacteria	p__Bacteroidota	c__Bacteroidia	o__Bacteroidales	f__Dysgonomonadaceae	g__Dysgonomonas	s__Dysgonomonas_sp._HDW5A	27	8e-05	0.46875
OTU312	d__Bacteria	k__norank_d__Bacteria	p__Bacillota	c__Clostridia	o__Eubacteriales	f__Lachnospiraceae	g__unclassified_f__Lachnospiraceae	s__unclassified_f__Lachnospiraceae	38	0.00012	0.625
OTU1068	d__Bacteria	k__norank_d__Bacteria	p__Bacteroidota	c__Sphingobacteriia	o__Sphingobacteriales	f__Sphingobacteriaceae	g__Sphingobacterium	s__unclassified_g__Sphingobacterium	708	0.00217	0.84375
OTU375	d__Bacteria	k__norank_d__Bacteria	p__Bacteroidota	c__norank_p__Bacteroidota	o__norank_p__Bacteroidota	f__norank_p__Bacteroidota	g__norank_p__Bacteroidota	s__Bacteroidetes_bacterium_41-46	16	5e-05	0.40625
OTU1158	d__Bacteria	k__norank_d__Bacteria	p__Bacillota	c__Clostridia	o__Eubacteriales	f__Clostridiaceae	g__Clostridium	s__Clostridium_sp._Marseille-P299	79	0.00024	0.90625
OTU1336	d__Bacteria	k__norank_d__Bacteria	p__Bacillota	c__Negativicutes	o__Selenomonadales	f__Selenomonadaceae	g__Anaerovibrio	s__Anaerovibrio_lipolyticus	99	0.0003	0.84375
OTU590	d__Bacteria	k__norank_d__Bacteria	p__Bacillota	c__Clostridia	o__Eubacteriales	f__Lachnospiraceae	g__Oribacterium	s__unclassified_g__Oribacterium	92	0.00028	0.90625
OTU1278	d__Bacteria	k__norank_d__Bacteria	p__Bacteroidota	c__Bacteroidia	o__Bacteroidales	f__Prevotellaceae	g__Prevotella	s__Prevotella_rara	25	8e-05	0.375
OTU16	d__Bacteria	k__norank_d__Bacteria	p__Bacillota	c__Clostridia	o__Eubacteriales	f__Lachnospiraceae	g__Coprococcus	s__Coprococcus_catus	61	0.00019	0.78125
OTU1191	d__Bacteria	k__norank_d__Bacteria	p__Bacillota	c__Clostridia	o__Eubacteriales	f__Oscillospiraceae	g__Ruminiclostridium	s__Ruminiclostridium_hungatei	13	4e-05	0.28125
OTU777	d__Bacteria	k__norank_d__Bacteria	p__Bacillota	c__Clostridia	o__Eubacteriales	f__Oscillospiraceae	g__Ruminococcus	s__Ruminococcus_sp._zg-924	6	2e-05	0.1875
OTU680	d__Bacteria	k__norank_d__Bacteria	p__Bacillota	c__Clostridia	o__Eubacteriales	f__Oscillospiraceae	g__Petroclostridium	s__Petroclostridium_sp._X23	202	0.00062	0.875
OTU75	d__Bacteria	k__norank_d__Bacteria	p__Bacteroidota	c__Bacteroidia	o__Bacteroidales	f__norank_o__Bacteroidales	g__norank_o__Bacteroidales	s__rumen_bacterium_YS1	81	0.00025	0.71875
OTU497	d__Bacteria	k__norank_d__Bacteria	p__Bacillota	c__Clostridia	o__Eubacteriales	f__Oscillospiraceae	g__Ruminiclostridium	s__Ruminiclostridium_herbifermentans	4	1e-05	0.09375
OTU1263	d__Bacteria	k__norank_d__Bacteria	p__Bacteroidota	c__Sphingobacteriia	o__Sphingobacteriales	f__Sphingobacteriaceae	g__Pedobacter	s__Pedobacter_nanyangensis	117	0.00036	0.875
OTU1078	d__Bacteria	k__norank_d__Bacteria	p__Candidatus_Saccharibacteria	c__norank_p__Candidatus_Saccharibacteria	o__norank_p__Candidatus_Saccharibacteria	f__norank_p__Candidatus_Saccharibacteria	g__norank_p__Candidatus_Saccharibacteria	s__unclassified_g__norank_p__Candidatus_Saccharibacteria	50	0.00015	0.75
OTU915	d__Bacteria	k__norank_d__Bacteria	p__Bacteroidota	c__Bacteroidia	o__Bacteroidales	f__Prevotellaceae	g__Prevotella	s__Prevotella_sp._E15-22	13	4e-05	0.28125
OTU700	d__Bacteria	k__norank_d__Bacteria	p__Bacteroidota	c__Bacteroidia	o__Bacteroidales	f__Prevotellaceae	g__Leyella	s__Leyella_lascolaii	50	0.00015	0.5625
OTU565	d__Bacteria	k__norank_d__Bacteria	p__Spirochaetota	c__Spirochaetia	o__Spirochaetales	f__Treponemataceae	g__Treponema	s__Treponema_peruense	8	2e-05	0.25
OTU1382	d__Bacteria	k__norank_d__Bacteria	p__Bacillota	c__norank_p__Bacillota	o__norank_p__Bacillota	f__norank_p__Bacillota	g__Candidatus_Faecenecus	s__Candidatus_Faecenecus_gallistercoris	14	4e-05	0.375
OTU70	d__Bacteria	k__norank_d__Bacteria	p__Bacillota	c__Clostridia	o__Eubacteriales	f__Peptococcaceae	g__Candidatus_Formimonas	s__Candidatus_Formimonas_warabiya	72	0.00022	0.875
OTU1174	d__Bacteria	k__norank_d__Bacteria	p__Bacteroidota	c__Flavobacteriia	o__Flavobacteriales	f__Flavobacteriaceae	g__Zeaxanthinibacter	s__Zeaxanthinibacter_enoshimensis	1476	0.00452	0.96875
OTU594	d__Bacteria	k__norank_d__Bacteria	p__Bacillota	c__Clostridia	o__Eubacteriales	f__Xylanivirgaceae	g__Xylanivirga	s__Xylanivirga_thermophila	45	0.00014	0.5625
OTU1196	d__Bacteria	k__norank_d__Bacteria	p__Bacillota	c__Clostridia	o__Eubacteriales	f__Aristaeellaceae	g__Aristaeella	s__Aristaeella_lactis	18	6e-05	0.28125
OTU996	d__Bacteria	k__norank_d__Bacteria	p__Bacillota	c__Clostridia	o__Eubacteriales	f__Lachnospiraceae	g__unclassified_f__Lachnospiraceae	s__unclassified_f__Lachnospiraceae	14	4e-05	0.28125
OTU1286	d__Bacteria	k__norank_d__Bacteria	p__Bacillota	c__norank_p__Bacillota	o__norank_p__Bacillota	f__norank_p__Bacillota	g__Candidatus_Faecenecus	s__Candidatus_Faecenecus_gallistercoris	22	7e-05	0.4375
OTU1128	d__Bacteria	k__norank_d__Bacteria	p__Bacillota	c__Clostridia	o__Eubacteriales	f__Oscillospiraceae	g__Anaeromassilibacillus	s__Anaeromassilibacillus_senegalensis	1444	0.00442	1
OTU337	d__Bacteria	k__norank_d__Bacteria	p__Bacteroidota	c__norank_p__Bacteroidota	o__norank_p__Bacteroidota	f__norank_p__Bacteroidota	g__norank_p__Bacteroidota	s__Bacteroidetes_bacterium_41-46	840	0.00257	1
OTU1292	d__Bacteria	k__norank_d__Bacteria	p__Bacillota	c__Clostridia	o__Eubacteriales	f__Clostridiaceae	g__Clostridium	s__Clostridium_oryzae	172	0.00053	0.84375
OTU146	d__Bacteria	k__norank_d__Bacteria	p__Bacillota	c__Clostridia	o__Eubacteriales	f__Aristaeellaceae	g__Aristaeella	s__Aristaeella_lactis	150	0.00046	0.96875
OTU1359	d__Bacteria	k__norank_d__Bacteria	p__Bacillota	c__Clostridia	o__Eubacteriales	f__Lachnospiraceae	g__Anaerobutyricum	s__Anaerobutyricum_hallii	586	0.00179	0.96875
OTU1184	d__Bacteria	k__norank_d__Bacteria	p__Bacteroidota	c__Bacteroidia	o__Bacteroidales	f__Prevotellaceae	g__Prevotella	s__unclassified_g__Prevotella	1950	0.00597	1
OTU610	d__Bacteria	k__norank_d__Bacteria	p__Bacillota	c__Clostridia	o__Eubacteriales	f__Eubacteriaceae	g__Eubacterium	s__unclassified_g__Eubacterium	100	0.00031	0.625
OTU1416	d__Bacteria	k__norank_d__Bacteria	p__Bacteroidota	c__Bacteroidia	o__Bacteroidales	f__Prevotellaceae	g__Prevotella	s__unclassified_g__Prevotella	151	0.00046	0.84375
OTU979	d__Bacteria	k__norank_d__Bacteria	p__Bacteroidota	c__norank_p__Bacteroidota	o__norank_p__Bacteroidota	f__norank_p__Bacteroidota	g__norank_p__Bacteroidota	s__Bacteroidetes_bacterium_41-46	1590	0.00487	0.90625
OTU40	d__Bacteria	k__norank_d__Bacteria	p__Pseudomonadota	c__Betaproteobacteria	o__Burkholderiales	f__Comamonadaceae	g__Comamonas	s__Comamonas_testosteroni	26	8e-05	0.1875
OTU1084	d__Bacteria	k__norank_d__Bacteria	p__Bacillota	c__Clostridia	o__Eubacteriales	f__Oscillospiraceae	g__Pseudoruminococcus	s__Pseudoruminococcus_massiliensis	218	0.00067	0.90625
OTU382	d__Bacteria	k__norank_d__Bacteria	p__Bacillota	c__Clostridia	o__Eubacteriales	f__Lachnospiraceae	g__norank_f__Lachnospiraceae	s__Lachnospiraceae_bacterium_MD329	98	0.0003	0.78125
OTU903	d__Bacteria	k__norank_d__Bacteria	p__Bacteroidota	c__Flavobacteriia	o__Flavobacteriales	f__Schleiferiaceae	g__Thermaurantimonas	s__Thermaurantimonas_aggregans	15	5e-05	0.25
OTU1080	d__Bacteria	k__norank_d__Bacteria	p__Bacteroidota	c__Bacteroidia	o__Bacteroidales	f__Bacteroidaceae	g__Phocaeicola	s__Phocaeicola_barnesiae	588	0.0018	1
OTU271	d__Bacteria	k__norank_d__Bacteria	p__Bacteroidota	c__Bacteroidia	o__Bacteroidales	f__Prevotellaceae	g__Prevotella	s__Prevotella_sp._E9-3	17	5e-05	0.375
OTU1376	d__Bacteria	k__norank_d__Bacteria	p__Bacillota	c__Clostridia	o__Eubacteriales	f__Oscillospiraceae	g__Dysosmobacter	s__Dysosmobacter_welbionis	27	8e-05	0.5625
OTU783	d__Bacteria	k__norank_d__Bacteria	p__Bacillota	c__Clostridia	o__Eubacteriales	f__Oscillospiraceae	g__Pseudoruminococcus	s__Pseudoruminococcus_massiliensis	33	0.0001	0.5
OTU160	d__Bacteria	k__norank_d__Bacteria	p__Actinomycetota	c__Actinomycetes	o__Pseudonocardiales	f__Pseudonocardiaceae	g__Saccharopolyspora	s__Saccharopolyspora_cavernae	24	7e-05	0.53125
OTU793	d__Bacteria	k__norank_d__Bacteria	p__Bacteroidota	c__norank_p__Bacteroidota	o__norank_p__Bacteroidota	f__norank_p__Bacteroidota	g__norank_p__Bacteroidota	s__Bacteroidetes_bacterium_41-46	428	0.00131	1
OTU1345	d__Bacteria	k__norank_d__Bacteria	p__Bacillota	c__Clostridia	o__Eubacteriales	f__Oscillospiraceae	g__Ruminiclostridium	s__Ruminiclostridium_cellulolyticum	987	0.00302	1
OTU732	d__unclassified	k__unclassified	p__unclassified	c__unclassified	o__unclassified	f__unclassified	g__unclassified	s__unclassified	67	0.00021	0.84375
OTU263	d__Bacteria	k__norank_d__Bacteria	p__Bacteroidota	c__Bacteroidia	o__Bacteroidales	f__Prevotellaceae	g__Prevotella	s__Prevotella_sp._E15-22	19	6e-05	0.46875
OTU754	d__Bacteria	k__norank_d__Bacteria	p__Bacillota	c__Clostridia	o__Eubacteriales	f__Lachnospiraceae	g__norank_f__Lachnospiraceae	s__Lachnospiraceae_bacterium_MD329	26	8e-05	0.25
OTU378	d__Bacteria	k__norank_d__Bacteria	p__Bacteroidota	c__Bacteroidia	o__Bacteroidales	f__Bacteroidaceae	g__Phocaeicola	s__Phocaeicola_barnesiae	393	0.0012	1
OTU1429	d__Bacteria	k__norank_d__Bacteria	p__Bacillota	c__Clostridia	o__Eubacteriales	f__Lachnospiraceae	g__unclassified_f__Lachnospiraceae	s__unclassified_f__Lachnospiraceae	22	7e-05	0.4375
OTU893	d__Bacteria	k__norank_d__Bacteria	p__Bacteroidota	c__norank_p__Bacteroidota	o__norank_p__Bacteroidota	f__norank_p__Bacteroidota	g__norank_p__Bacteroidota	s__Bacteroidetes_bacterium_41-46	190	0.00058	0.9375
OTU984	d__Bacteria	k__norank_d__Bacteria	p__Bacteroidota	c__Bacteroidia	o__Bacteroidales	f__Porphyromonadaceae	g__Porphyromonas	s__Porphyromonas_sp._canine_oral_taxon_366	703	0.00215	1
OTU557	d__Bacteria	k__norank_d__Bacteria	p__Bacteroidota	c__Bacteroidia	o__Bacteroidales	f__Prevotellaceae	g__unclassified_f__Prevotellaceae	s__unclassified_f__Prevotellaceae	260	0.0008	0.96875
OTU802	d__Bacteria	k__norank_d__Bacteria	p__Bacillota	c__Clostridia	o__Eubacteriales	f__Aristaeellaceae	g__Aristaeella	s__Aristaeella_hokkaidonensis	21	6e-05	0.4375
OTU634	d__Bacteria	k__norank_d__Bacteria	p__Bacillota	c__Clostridia	o__Eubacteriales	f__Lachnospiraceae	g__Wansuia	s__Wansuia_hejianensis	41	0.00013	0.71875
OTU650	d__Bacteria	k__norank_d__Bacteria	p__Pseudomonadota	c__Alphaproteobacteria	o__Hyphomicrobiales	f__Rhizobiaceae	g__Rhizobium	s__unclassified_g__Rhizobium	15	5e-05	0.34375
OTU731	d__Bacteria	k__norank_d__Bacteria	p__Bacteroidota	c__Bacteroidia	o__Bacteroidales	f__Bacteroidaceae	g__Bacteroides	s__Bacteroides_neonati	71	0.00022	0.71875
OTU373	d__Bacteria	k__norank_d__Bacteria	p__Candidatus_Melainabacteria	c__norank_p__Candidatus_Melainabacteria	o__norank_p__Candidatus_Melainabacteria	f__norank_p__Candidatus_Melainabacteria	g__norank_p__Candidatus_Melainabacteria	s__Candidatus_Melainabacteria_bacterium	6	2e-05	0.1875
OTU7	d__Bacteria	k__norank_d__Bacteria	p__Pseudomonadota	c__Alphaproteobacteria	o__Hyphomicrobiales	f__Devosiaceae	g__Devosia	s__Devosia_sp._MC521	16	5e-05	0.28125
OTU791	d__Bacteria	k__norank_d__Bacteria	p__Bacillota	c__Clostridia	o__Eubacteriales	f__Oscillospiraceae	g__Sporobacter	s__Sporobacter_termitidis	19	6e-05	0.40625
OTU1287	d__Bacteria	k__norank_d__Bacteria	p__Bacillota	c__Clostridia	o__Eubacteriales	f__Oscillospiraceae	g__Petroclostridium	s__Petroclostridium_xylanilyticum	34	0.0001	0.65625
OTU707	d__Bacteria	k__norank_d__Bacteria	p__Bacillota	c__Clostridia	o__Eubacteriales	f__Oscillospiraceae	g__Ruminococcus	s__Ruminococcus_bovis	16	5e-05	0.375
OTU1282	d__Bacteria	k__norank_d__Bacteria	p__Bacteroidota	c__Bacteroidia	o__Bacteroidales	f__Tenuifilaceae	g__Perlabentimonas	s__Perlabentimonas_gracilis	214	0.00066	0.96875
OTU627	d__Bacteria	k__norank_d__Bacteria	p__Bacteroidota	c__Bacteroidia	o__Bacteroidales	f__Rikenellaceae	g__Alistipes	s__unclassified_g__Alistipes	60	0.00018	0.6875
OTU467	d__Bacteria	k__norank_d__Bacteria	p__Bacteroidota	c__Bacteroidia	o__Bacteroidales	f__Prevotellaceae	g__Paraprevotella	s__Paraprevotella_xylaniphila	242	0.00074	1
OTU515	d__Bacteria	k__norank_d__Bacteria	p__Bacteroidota	c__Bacteroidia	o__Bacteroidales	f__Bacteroidaceae	g__unclassified_f__Bacteroidaceae	s__unclassified_f__Bacteroidaceae	179	0.00055	0.75
OTU8	d__Bacteria	k__norank_d__Bacteria	p__Bacillota	c__Clostridia	o__Eubacteriales	f__norank_o__Eubacteriales	g__norank_o__Eubacteriales	s__Clostridiales_bacterium_FE2010	80	0.00024	0.9375
OTU196	d__Bacteria	k__norank_d__Bacteria	p__Bacteroidota	c__Bacteroidia	o__Bacteroidales	f__norank_o__Bacteroidales	g__norank_o__Bacteroidales	s__Bacteroidales_bacterium_CF	12	4e-05	0.3125
OTU525	d__Bacteria	k__norank_d__Bacteria	p__Bacteroidota	c__Bacteroidia	o__Bacteroidales	f__Prevotellaceae	g__Hallella	s__Hallella_mizrahii	63	0.00019	0.78125
OTU395	d__Bacteria	k__norank_d__Bacteria	p__Bacillota	c__Clostridia	o__Eubacteriales	f__Oscillospiraceae	g__Acetivibrio	s__Acetivibrio_cellulolyticus	57	0.00017	0.4375
OTU1281	d__Bacteria	k__norank_d__Bacteria	p__Bacillota	c__Clostridia	o__Eubacteriales	f__Lachnospiraceae	g__Blautia	s__Blautia_producta	105	0.00032	0.96875
OTU907	d__Bacteria	k__norank_d__Bacteria	p__Bacteroidota	c__Bacteroidia	o__Bacteroidales	f__Prevotellaceae	g__unclassified_f__Prevotellaceae	s__unclassified_f__Prevotellaceae	35	0.00011	0.375
OTU488	d__Bacteria	k__norank_d__Bacteria	p__Bacillota	c__Clostridia	o__Eubacteriales	f__Oscillospiraceae	g__Hydrogeniiclostridium	s__Hydrogeniiclostridium_mannosilyticum	30	9e-05	0.5
OTU225	d__Bacteria	k__norank_d__Bacteria	p__Bacteroidota	c__norank_p__Bacteroidota	o__norank_p__Bacteroidota	f__norank_p__Bacteroidota	g__norank_p__Bacteroidota	s__Bacteroidetes_bacterium_41-46	92	0.00028	0.90625
OTU182	d__Bacteria	k__norank_d__Bacteria	p__Kiritimatiellota	c__Kiritimatiellia	o__Kiritimatiellales	f__Kiritimatiellaceae	g__Kiritimatiella	s__Kiritimatiella_glycovorans	21	6e-05	0.40625
OTU724	d__Bacteria	k__norank_d__Bacteria	p__Bacillota	c__Clostridia	o__Eubacteriales	f__Xylanivirgaceae	g__Xylanivirga	s__Xylanivirga_thermophila	22	7e-05	0.34375
OTU843	d__Bacteria	k__norank_d__Bacteria	p__Bacteroidota	c__Cytophagia	o__Cytophagales	f__Hymenobacteraceae	g__Pontibacter	s__Pontibacter_mucosus	148	0.00045	0.46875
OTU699	d__Bacteria	k__norank_d__Bacteria	p__Bacillota	c__Clostridia	o__Eubacteriales	f__Eubacteriales_Family_XIII._Incertae_Sedis	g__Aminipila	s__Aminipila_luticellarii	15	5e-05	0.40625
OTU555	d__Bacteria	k__norank_d__Bacteria	p__Thermodesulfobacteriota	c__Desulfuromonadia	o__Geobacterales	f__Geobacteraceae	g__norank_f__Geobacteraceae	s__anaerobic_syntrophic_bacterium_NE23-3	27	8e-05	0.5
OTU1067	d__Bacteria	k__norank_d__Bacteria	p__Bacteroidota	c__norank_p__Bacteroidota	o__norank_p__Bacteroidota	f__norank_p__Bacteroidota	g__norank_p__Bacteroidota	s__Bacteroidetes_bacterium_41-46	1579	0.00483	1
OTU430	d__Bacteria	k__norank_d__Bacteria	p__Bacillota	c__Clostridia	o__Eubacteriales	f__Lachnospiraceae	g__Gallintestinimicrobium	s__Gallintestinimicrobium_propionicum	1860	0.0057	1
OTU413	d__Bacteria	k__norank_d__Bacteria	p__Bacillota	c__Clostridia	o__Eubacteriales	f__Christensenellaceae	g__Gehongia	s__Gehongia_tenuis	1143	0.0035	1
OTU775	d__Bacteria	k__norank_d__Bacteria	p__Bacillota	c__Clostridia	o__Eubacteriales	f__Aristaeellaceae	g__Aristaeella	s__Aristaeella_lactis	444	0.00136	1
OTU1103	d__Bacteria	k__norank_d__Bacteria	p__Bacillota	c__Clostridia	o__Eubacteriales	f__Aristaeellaceae	g__Aristaeella	s__Aristaeella_hokkaidonensis	10	3e-05	0.25
OTU796	d__Bacteria	k__norank_d__Bacteria	p__Bacteroidota	c__Bacteroidia	o__Bacteroidales	f__Prevotellaceae	g__Prevotella	s__unclassified_g__Prevotella	392	0.0012	1
OTU1204	d__Bacteria	k__norank_d__Bacteria	p__Bacteroidota	c__Bacteroidia	o__Bacteroidales	f__Bacteroidaceae	g__Bacteroides	s__Bacteroides_intestinalis	18	6e-05	0.4375
OTU1200	d__Bacteria	k__norank_d__Bacteria	p__Bacillota	c__Clostridia	o__Eubacteriales	f__Oscillospiraceae	g__unclassified_f__Oscillospiraceae	s__unclassified_f__Oscillospiraceae	20	6e-05	0.375
OTU1142	d__Bacteria	k__norank_d__Bacteria	p__Bacillota	c__Clostridia	o__Eubacteriales	f__Oscillospiraceae	g__unclassified_f__Oscillospiraceae	s__unclassified_f__Oscillospiraceae	99	0.0003	0.8125
OTU1115	d__Bacteria	k__norank_d__Bacteria	p__Mycoplasmatota	c__Mollicutes	o__Mycoplasmatales	f__Mycoplasmataceae	g__Mycoplasma	s__Mycoplasma_mycoides	27	8e-05	0.5
OTU1317	d__Bacteria	k__norank_d__Bacteria	p__Pseudomonadota	c__Alphaproteobacteria	o__Holosporales	f__Candidatus_Paracaedibacteraceae	g__Candidatus_Odyssella	s__Candidatus_Odyssella_thessalonicensis	51	0.00016	0.6875
OTU1199	d__Bacteria	k__norank_d__Bacteria	p__Bacillota	c__Negativicutes	o__Selenomonadales	f__Selenomonadaceae	g__Anaerovibrio	s__Anaerovibrio_lipolyticus	25	8e-05	0.46875
OTU484	d__Bacteria	k__norank_d__Bacteria	p__Bacillota	c__Clostridia	o__Eubacteriales	f__Oscillospiraceae	g__unclassified_f__Oscillospiraceae	s__unclassified_f__Oscillospiraceae	13	4e-05	0.25
OTU632	d__Bacteria	k__norank_d__Bacteria	p__Pseudomonadota	c__Alphaproteobacteria	o__Hyphomonadales	f__Hyphomonadaceae	g__Hyphomonas	s__Hyphomonas_sp._CACIAM_19H1	9	3e-05	0.125
OTU607	d__Bacteria	k__norank_d__Bacteria	p__Lentisphaerota	c__Lentisphaeria	o__Victivallales	f__Victivallaceae	g__Victivallis	s__Victivallis_vadensis	46	0.00014	0.6875
OTU643	d__Bacteria	k__norank_d__Bacteria	p__Bacillota	c__Clostridia	o__Eubacteriales	f__Christensenellaceae	g__Gehongia	s__Gehongia_tenuis	8	2e-05	0.1875
OTU64	d__Bacteria	k__norank_d__Bacteria	p__Verrucomicrobiota	c__Verrucomicrobiae	o__Verrucomicrobiales	f__Akkermansiaceae	g__Akkermansia	s__Akkermansia_glycaniphila	24	7e-05	0.40625
OTU366	d__Bacteria	k__norank_d__Bacteria	p__Bacillota	c__Clostridia	o__Eubacteriales	f__Aristaeellaceae	g__Aristaeella	s__Aristaeella_lactis	48	0.00015	0.8125
OTU1400	d__Bacteria	k__norank_d__Bacteria	p__Bacteroidota	c__Bacteroidia	o__Bacteroidales	f__Prevotellaceae	g__Hoylesella	s__Hoylesella_shahii	46	0.00014	0.6875
OTU706	d__Bacteria	k__norank_d__Bacteria	p__Bacillota	c__Clostridia	o__Eubacteriales	f__Oscillospiraceae	g__norank_f__Oscillospiraceae	s__Oscillospiraceae_bacterium_Marseille-Q3528	33	0.0001	0.46875
OTU49	d__Bacteria	k__norank_d__Bacteria	p__Bacillota	c__Clostridia	o__Eubacteriales	f__norank_o__Eubacteriales	g__Intestinimonas	s__Intestinimonas_butyriciproducens	274	0.00084	1
OTU1240	d__Bacteria	k__norank_d__Bacteria	p__Bacillota	c__norank_p__Bacillota	o__norank_p__Bacillota	f__norank_p__Bacillota	g__norank_p__Bacillota	s__Firmicutes_bacterium_AM59-13	11	3e-05	0.34375
OTU159	d__Bacteria	k__norank_d__Bacteria	p__Synergistota	c__norank_p__Synergistota	o__norank_p__Synergistota	f__norank_p__Synergistota	g__norank_p__Synergistota	s__Synergistetes_bacterium_oral_taxon_363	37	0.00011	0.59375
OTU138	d__Bacteria	k__norank_d__Bacteria	p__Bacteroidota	c__Cytophagia	o__Cytophagales	f__Hymenobacteraceae	g__Pontibacter	s__unclassified_g__Pontibacter	183	0.00056	0.8125
OTU347	d__Bacteria	k__norank_d__Bacteria	p__Bacteroidota	c__Cytophagia	o__Cytophagales	f__Hymenobacteraceae	g__Pontibacter	s__unclassified_g__Pontibacter	197	0.0006	1
OTU575	d__Bacteria	k__norank_d__Bacteria	p__Bacillota	c__Clostridia	o__Eubacteriales	f__Eubacteriales_Family_XII._Incertae_Sedis	g__Fusibacter	s__Fusibacter_bizertensis	59	0.00018	0.375
OTU205	d__Bacteria	k__norank_d__Bacteria	p__Bacteroidota	c__Bacteroidia	o__Bacteroidales	f__Prevotellaceae	g__Prevotella	s__unclassified_g__Prevotella	622	0.0019	0.96875
OTU386	d__Bacteria	k__norank_d__Bacteria	p__Bacteroidota	c__Bacteroidia	o__Bacteroidales	f__norank_o__Bacteroidales	g__norank_o__Bacteroidales	s__rumen_bacterium_YS1	85	0.00026	0.65625
OTU377	d__Bacteria	k__norank_d__Bacteria	p__Bacillota	c__Clostridia	o__Eubacteriales	f__Eubacteriales_Family_XIII._Incertae_Sedis	g__Anaerovorax	s__Anaerovorax_sp._enrichment_culture_clone_D2CL_Bac_16S_Clone4	76	0.00023	0.90625
OTU1175	d__Bacteria	k__norank_d__Bacteria	p__Bacteroidota	c__Bacteroidia	o__Bacteroidales	f__Prevotellaceae	g__Hoylesella	s__Hoylesella_loescheii	330	0.00101	0.875
OTU629	d__Bacteria	k__norank_d__Bacteria	p__Bacteroidota	c__Bacteroidia	o__Marinilabiliales	f__Marinilabiliaceae	g__Anaerophaga	s__Anaerophaga_thermohalophila	70	0.00021	0.875
OTU1077	d__Bacteria	k__norank_d__Bacteria	p__Bacteroidota	c__norank_p__Bacteroidota	o__norank_p__Bacteroidota	f__norank_p__Bacteroidota	g__norank_p__Bacteroidota	s__Bacteroidetes_bacterium_RIFOXYB2_FULL_39_7	271	0.00083	1
OTU207	d__Bacteria	k__norank_d__Bacteria	p__Bacillota	c__Clostridia	o__Eubacteriales	f__Aristaeellaceae	g__Aristaeella	s__Aristaeella_lactis	9	3e-05	0.21875
OTU203	d__Bacteria	k__norank_d__Bacteria	p__Bacteroidota	c__Bacteroidia	o__Bacteroidales	f__Prevotellaceae	g__Prevotella	s__Prevotella_sp._E13-27	260	0.0008	1
OTU940	d__Bacteria	k__norank_d__Bacteria	p__Bacillota	c__Clostridia	o__Eubacteriales	f__Aristaeellaceae	g__Aristaeella	s__Aristaeella_lactis	19	6e-05	0.4375
OTU167	d__Bacteria	k__norank_d__Bacteria	p__Bacteroidota	c__norank_p__Bacteroidota	o__norank_p__Bacteroidota	f__norank_p__Bacteroidota	g__norank_p__Bacteroidota	s__Bacteroidetes_bacterium_41-46	57	0.00017	0.71875
OTU163	d__Bacteria	k__norank_d__Bacteria	p__Spirochaetota	c__Spirochaetia	o__Spirochaetales	f__Treponemataceae	g__Treponema	s__unclassified_g__Treponema	13	4e-05	0.375
OTU508	d__Bacteria	k__norank_d__Bacteria	p__Bacillota	c__Clostridia	o__Eubacteriales	f__Oscillospiraceae	g__Ruminococcus	s__Ruminococcus_flavefaciens	179	0.00055	0.96875
OTU151	d__Bacteria	k__norank_d__Bacteria	p__Bacillota	c__Clostridia	o__Eubacteriales	f__Eubacteriales_Family_XIII._Incertae_Sedis	g__Mogibacterium	s__Mogibacterium_pumilum	57	0.00017	0.75
OTU1381	d__Bacteria	k__norank_d__Bacteria	p__Bacteroidota	c__Bacteroidia	o__Bacteroidales	f__Prevotellaceae	g__Prevotella	s__unclassified_g__Prevotella	5	2e-05	0.15625
OTU835	d__Bacteria	k__norank_d__Bacteria	p__Thermodesulfobacteriota	c__Desulfuromonadia	o__Geobacterales	f__Geobacteraceae	g__unclassified_f__Geobacteraceae	s__unclassified_f__Geobacteraceae	29	9e-05	0.59375
OTU603	d__Bacteria	k__norank_d__Bacteria	p__Verrucomicrobiota	c__Spartobacteria	o__norank_c__Spartobacteria	f__norank_c__Spartobacteria	g__norank_c__Spartobacteria	s__uncultured_Spartobacteria_bacterium	54	0.00017	0.59375
OTU392	d__Bacteria	k__norank_d__Bacteria	p__Bacteroidota	c__Bacteroidia	o__Bacteroidales	f__Bacteroidaceae	g__Bacteroides	s__Bacteroides_fragilis	24	7e-05	0.53125
OTU220	d__Bacteria	k__norank_d__Bacteria	p__Bacteroidota	c__Cytophagia	o__Cytophagales	f__Hymenobacteraceae	g__Pontibacter	s__unclassified_g__Pontibacter	74	0.00023	0.75
OTU421	d__Bacteria	k__norank_d__Bacteria	p__Bacteroidota	c__Bacteroidia	o__Bacteroidales	f__Bacteroidaceae	g__Mediterranea	s__Mediterranea_massiliensis	248	0.00076	1
OTU718	d__Bacteria	k__norank_d__Bacteria	p__Kiritimatiellota	c__Kiritimatiellia	o__Kiritimatiellales	f__Kiritimatiellaceae	g__Kiritimatiella	s__Kiritimatiella_glycovorans	45	0.00014	0.75
OTU187	d__Bacteria	k__norank_d__Bacteria	p__Bacillota	c__Clostridia	o__Eubacteriales	f__Lachnospiraceae	g__Roseburia	s__Roseburia_lenta	11	3e-05	0.25
OTU944	d__Bacteria	k__norank_d__Bacteria	p__Bacillota	c__Clostridia	o__Eubacteriales	f__Oscillospiraceae	g__Ruminococcus	s__Ruminococcus_flavefaciens	723	0.00221	1
OTU1375	d__Bacteria	k__norank_d__Bacteria	p__Bacteroidota	c__Bacteroidia	o__Bacteroidales	f__Porphyromonadaceae	g__Porphyromonas	s__Porphyromonas_asaccharolytica	15	5e-05	0.34375
OTU505	d__Bacteria	k__norank_d__Bacteria	p__Bacillota	c__Clostridia	o__Eubacteriales	f__Maliibacteriaceae	g__Maliibacterium	s__Maliibacterium_massiliense	29	9e-05	0.5625
OTU476	d__Bacteria	k__norank_d__Bacteria	p__Bacteroidota	c__Bacteroidia	o__Bacteroidales	f__norank_o__Bacteroidales	g__norank_o__Bacteroidales	s__Bacteroidales_bacterium_CF	89	0.00027	0.8125
OTU678	d__Bacteria	k__norank_d__Bacteria	p__Bacteroidota	c__Bacteroidia	o__Bacteroidales	f__Muribaculaceae	g__Duncaniella	s__Duncaniella_dubosii	137	0.00042	0.90625
OTU664	d__Bacteria	k__norank_d__Bacteria	p__Bacillota	c__Clostridia	o__Eubacteriales	f__unclassified_o__Eubacteriales	g__unclassified_o__Eubacteriales	s__unclassified_o__Eubacteriales	103	0.00032	0.9375
OTU85	d__Bacteria	k__norank_d__Bacteria	p__Bacillota	c__Clostridia	o__Eubacteriales	f__Oscillospiraceae	g__Solibaculum	s__Solibaculum_mannosilyticum	898	0.00275	1
OTU1330	d__Bacteria	k__norank_d__Bacteria	p__Bacteroidota	c__Sphingobacteriia	o__Sphingobacteriales	f__Sphingobacteriaceae	g__Parapedobacter	s__Parapedobacter_koreensis	2479	0.00759	1
OTU580	d__Bacteria	k__norank_d__Bacteria	p__Mycoplasmatota	c__Mollicutes	o__Entomoplasmatales	f__Spiroplasmataceae	g__Spiroplasma	s__Spiroplasma_mirum	6	2e-05	0.125
OTU280	d__Bacteria	k__norank_d__Bacteria	p__Planctomycetota	c__Planctomycetia	o__Pirellulales	f__Pirellulaceae	g__Roseimaritima	s__Roseimaritima_ulvae	10	3e-05	0.25
OTU22	d__Bacteria	k__norank_d__Bacteria	p__Bacillota	c__Clostridia	o__Eubacteriales	f__Oscillospiraceae	g__Anaeromassilibacillus	s__Anaeromassilibacillus_senegalensis	4	1e-05	0.09375
OTU954	d__Bacteria	k__norank_d__Bacteria	p__Bacteroidota	c__norank_p__Bacteroidota	o__norank_p__Bacteroidota	f__norank_p__Bacteroidota	g__norank_p__Bacteroidota	s__Bacteroidetes_bacterium_41-46	2833	0.00867	1
OTU355	d__Bacteria	k__norank_d__Bacteria	p__Bacteroidota	c__Bacteroidia	o__Bacteroidales	f__Bacteroidaceae	g__Bacteroides	s__Bacteroides_mediterraneensis	163	0.0005	0.96875
OTU194	d__Bacteria	k__norank_d__Bacteria	p__Bacillota	c__Clostridia	o__Eubacteriales	f__Eubacteriales_Family_XIII._Incertae_Sedis	g__Mogibacterium	s__Mogibacterium_neglectum	37	0.00011	0.78125
OTU140	d__Bacteria	k__norank_d__Bacteria	p__unclassified_k__norank_d__Bacteria	c__unclassified_k__norank_d__Bacteria	o__unclassified_k__norank_d__Bacteria	f__unclassified_k__norank_d__Bacteria	g__unclassified_k__norank_d__Bacteria	s__unclassified_k__norank_d__Bacteria	9	3e-05	0.21875
OTU1021	d__Bacteria	k__norank_d__Bacteria	p__Bacillota	c__Clostridia	o__Eubacteriales	f__Christensenellaceae	g__Gehongia	s__Gehongia_tenuis	37	0.00011	0.5625
OTU485	d__Bacteria	k__norank_d__Bacteria	p__Bacillota	c__Clostridia	o__Eubacteriales	f__Oscillospiraceae	g__norank_f__Oscillospiraceae	s__Clostridium_cellulosi	73	0.00022	0.875
OTU1205	d__Bacteria	k__norank_d__Bacteria	p__Bacillota	c__Clostridia	o__Eubacteriales	f__Aristaeellaceae	g__Aristaeella	s__Aristaeella_hokkaidonensis	130	0.0004	1
OTU1064	d__Bacteria	k__norank_d__Bacteria	p__Bacillota	c__Clostridia	o__Eubacteriales	f__Oscillospiraceae	g__Pseudoclostridium	s__Pseudoclostridium_thermosuccinogenes	390	0.00119	0.96875
OTU636	d__Bacteria	k__norank_d__Bacteria	p__Bacteroidota	c__Bacteroidia	o__Bacteroidales	f__Prevotellaceae	g__Prevotella	s__Prevotella_ruminicola	240	0.00073	0.9375
OTU672	d__Bacteria	k__norank_d__Bacteria	p__Bacteroidota	c__Bacteroidia	o__Bacteroidales	f__Prevotellaceae	g__Prevotella	s__Prevotella_sp._E9-3	52	0.00016	0.65625
OTU162	d__Bacteria	k__norank_d__Bacteria	p__Bacteroidota	c__norank_p__Bacteroidota	o__norank_p__Bacteroidota	f__norank_p__Bacteroidota	g__norank_p__Bacteroidota	s__Bacteroidetes_bacterium_41-46	23	7e-05	0.46875
OTU972	d__Bacteria	k__norank_d__Bacteria	p__Bacteroidota	c__Bacteroidia	o__Bacteroidales	f__Bacteroidaceae	g__Phocaeicola	s__Phocaeicola_barnesiae	788	0.00241	1
OTU346	d__Bacteria	k__norank_d__Bacteria	p__Bacteroidota	c__Bacteroidia	o__Bacteroidales	f__Tannerellaceae	g__Parabacteroides	s__Parabacteroides_merdae	235	0.00072	0.84375
OTU533	d__Bacteria	k__norank_d__Bacteria	p__Bacteroidota	c__Bacteroidia	o__Bacteroidales	f__Prevotellaceae	g__Prevotella	s__Prevotella_sp._E2-28	150	0.00046	1
OTU844	d__Bacteria	k__norank_d__Bacteria	p__Bacillota	c__Clostridia	o__Eubacteriales	f__Lachnospiraceae	g__Butyrivibrio	s__Butyrivibrio_fibrisolvens	25	8e-05	0.34375
OTU1100	d__Bacteria	k__norank_d__Bacteria	p__Bacillota	c__Clostridia	o__Eubacteriales	f__Lachnospiraceae	g__Lacrimispora	s__Lacrimispora_sphenoides	118	0.00036	0.84375
OTU153	d__Bacteria	k__norank_d__Bacteria	p__Bacillota	c__Negativicutes	o__Acidaminococcales	f__Acidaminococcaceae	g__Succiniclasticum	s__Succiniclasticum_ruminis	27	8e-05	0.5
OTU459	d__Bacteria	k__norank_d__Bacteria	p__Bacillota	c__Clostridia	o__Eubacteriales	f__Lachnospiraceae	g__unclassified_f__Lachnospiraceae	s__unclassified_f__Lachnospiraceae	90	0.00028	0.90625
OTU1197	d__Bacteria	k__norank_d__Bacteria	p__Bacillota	c__Clostridia	o__Eubacteriales	f__Clostridiaceae	g__Clostridium	s__Clostridium_sp._BNL1100	16	5e-05	0.34375
OTU82	d__Bacteria	k__norank_d__Bacteria	p__Synergistota	c__Synergistia	o__Synergistales	f__Dethiosulfovibrionaceae	g__Pyramidobacter	s__Pyramidobacter_piscolens	163	0.0005	0.96875
OTU147	d__Bacteria	k__norank_d__Bacteria	p__Bacillota	c__Clostridia	o__Eubacteriales	f__Christensenellaceae	g__Luoshenia	s__Luoshenia_tenuis	9	3e-05	0.21875
OTU667	d__Bacteria	k__norank_d__Bacteria	p__Bacteroidota	c__Bacteroidia	o__Bacteroidales	f__Prevotellaceae	g__Hoylesella	s__Hoylesella_loescheii	14	4e-05	0.3125
OTU425	d__Bacteria	k__norank_d__Bacteria	p__Bacillota	c__Clostridia	o__Eubacteriales	f__Lachnospiraceae	g__Gallintestinimicrobium	s__Gallintestinimicrobium_propionicum	46	0.00014	0.75
OTU847	d__Bacteria	k__norank_d__Bacteria	p__Bacteroidota	c__Bacteroidia	o__Bacteroidales	f__Prevotellaceae	g__Prevotella	s__Prevotella_sp._E9-3	45	0.00014	0.625
OTU383	d__Bacteria	k__norank_d__Bacteria	p__Planctomycetota	c__Planctomycetia	o__Pirellulales	f__Pirellulaceae	g__Blastopirellula	s__Blastopirellula_retiformator	64	0.0002	0.875
OTU72	d__Bacteria	k__norank_d__Bacteria	p__Bacillota	c__Clostridia	o__Eubacteriales	f__Aristaeellaceae	g__Aristaeella	s__Aristaeella_lactis	31	9e-05	0.5625
OTU746	d__Bacteria	k__norank_d__Bacteria	p__Bacillota	c__Clostridia	o__Eubacteriales	f__Eubacteriaceae	g__Eubacterium	s__[Eubacterium]_cellulosolvens	109	0.00033	0.96875
OTU407	d__Bacteria	k__norank_d__Bacteria	p__Bacillota	c__Clostridia	o__Eubacteriales	f__Oscillospiraceae	g__Muriventricola	s__Muriventricola_aceti	168	0.00051	0.78125
OTU249	d__Bacteria	k__norank_d__Bacteria	p__Bacillota	c__Bacilli	o__Lactobacillales	f__Enterococcaceae	g__Enterococcus	s__Enterococcus_cecorum	83	0.00025	0.53125
OTU927	d__Bacteria	k__norank_d__Bacteria	p__Planctomycetota	c__Planctomycetia	o__Pirellulales	f__Pirellulaceae	g__Rhodopirellula	s__Rhodopirellula_sp._CcC4	750	0.0023	1
OTU681	d__Bacteria	k__norank_d__Bacteria	p__Bacillota	c__Clostridia	o__Eubacteriales	f__Oscillospiraceae	g__Pseudoruminococcus	s__Pseudoruminococcus_massiliensis	86	0.00026	0.75
OTU1085	d__Bacteria	k__norank_d__Bacteria	p__Bacteroidota	c__Bacteroidia	o__Bacteroidales	f__Prevotellaceae	g__unclassified_f__Prevotellaceae	s__unclassified_f__Prevotellaceae	57	0.00017	0.84375
OTU1402	d__Bacteria	k__norank_d__Bacteria	p__Bacillota	c__Clostridia	o__Eubacteriales	f__Oscillospiraceae	g__Ruminococcoides	s__Ruminococcoides_bili	8	2e-05	0.15625
OTU761	d__Bacteria	k__norank_d__Bacteria	p__Bacillota	c__Clostridia	o__Eubacteriales	f__Oscillospiraceae	g__Petroclostridium	s__Petroclostridium_sp._X23	28	9e-05	0.625
OTU778	d__Bacteria	k__norank_d__Bacteria	p__Bacteroidota	c__Bacteroidia	o__Bacteroidales	f__Bacteroidaceae	g__Bacteroides	s__Bacteroides_clarus	22	7e-05	0.4375
OTU1114	d__Bacteria	k__norank_d__Bacteria	p__Bacteroidota	c__Bacteroidia	o__Bacteroidales	f__Prevotellaceae	g__Prevotella	s__Prevotella_sp._E9-3	2453	0.00751	1
OTU335	d__Bacteria	k__norank_d__Bacteria	p__Bacillota	c__Clostridia	o__Eubacteriales	f__Lachnospiraceae	g__Blautia	s__Blautia_ammoniilytica	5	2e-05	0.09375
OTU433	d__Bacteria	k__norank_d__Bacteria	p__Bacillota	c__Clostridia	o__Eubacteriales	f__Clostridiaceae	g__Clostridium	s__Clostridium_sp._Marseille-P299	12	4e-05	0.28125
OTU1318	d__Bacteria	k__norank_d__Bacteria	p__Kiritimatiellota	c__Kiritimatiellia	o__Kiritimatiellales	f__Kiritimatiellaceae	g__Kiritimatiella	s__Kiritimatiella_glycovorans	238	0.00073	0.9375
OTU647	d__Bacteria	k__norank_d__Bacteria	p__Bacillota	c__Clostridia	o__Eubacteriales	f__Oscillospiraceae	g__Petroclostridium	s__Petroclostridium_sp._X23	29	9e-05	0.53125
OTU858	d__Bacteria	k__norank_d__Bacteria	p__Bacillota	c__Clostridia	o__Eubacteriales	f__Lachnospiraceae	g__norank_f__Lachnospiraceae	s__Lachnospiraceae_bacterium_Choco86	46	0.00014	0.53125
OTU490	d__Bacteria	k__norank_d__Bacteria	p__Verrucomicrobiota	c__norank_p__Verrucomicrobiota	o__norank_p__Verrucomicrobiota	f__norank_p__Verrucomicrobiota	g__norank_p__Verrucomicrobiota	s__Verrucomicrobia_bacterium_ADurb.Bin018	32	0.0001	0.40625
OTU357	d__Bacteria	k__norank_d__Bacteria	p__Bacillota	c__Clostridia	o__Eubacteriales	f__Oscillospiraceae	g__Ruminococcus	s__Ruminococcus_hominis	26	8e-05	0.46875
OTU971	d__Bacteria	k__norank_d__Bacteria	p__Bacillota	c__Clostridia	o__Eubacteriales	f__Oscillospiraceae	g__norank_f__Oscillospiraceae	s__Ruminococcaceae_bacterium_NK4B32	113	0.00035	0.6875
OTU39	d__Bacteria	k__norank_d__Bacteria	p__Bacillota	c__Clostridia	o__Eubacteriales	f__norank_o__Eubacteriales	g__norank_o__Eubacteriales	s__Clostridiales_bacterium_FE2010	53	0.00016	0.75
OTU1409	d__Bacteria	k__norank_d__Bacteria	p__Bacillota	c__Clostridia	o__Eubacteriales	f__Lachnospiraceae	g__Blautia	s__Blautia_ammoniilytica	10	3e-05	0.28125
OTU1124	d__Bacteria	k__norank_d__Bacteria	p__Planctomycetota	c__Planctomycetia	o__Planctomycetales	f__Planctomycetaceae	g__norank_f__Planctomycetaceae	s__Planctomycetaceae_bacterium_TMED10	38	0.00012	0.6875
OTU1233	d__Bacteria	k__norank_d__Bacteria	p__Bacillota	c__Clostridia	o__Eubacteriales	f__Aristaeellaceae	g__Aristaeella	s__Aristaeella_hokkaidonensis	29	9e-05	0.6875
OTU922	d__Bacteria	k__norank_d__Bacteria	p__Bacteroidota	c__Bacteroidia	o__Bacteroidales	f__Rikenellaceae	g__Alistipes	s__Alistipes_inops	5907	0.01809	1
OTU1066	d__Bacteria	k__norank_d__Bacteria	p__Bacteroidota	c__Bacteroidia	o__Bacteroidales	f__Rikenellaceae	g__Alistipes	s__Alistipes_indistinctus	20	6e-05	0.46875
OTU51	d__Bacteria	k__norank_d__Bacteria	p__Bacillota	c__Clostridia	o__Eubacteriales	f__Clostridiaceae	g__Clostridium	s__Clostridium_facile	22	7e-05	0.46875
OTU818	d__Bacteria	k__norank_d__Bacteria	p__Bacillota	c__Clostridia	o__Eubacteriales	f__Aristaeellaceae	g__Aristaeella	s__Aristaeella_hokkaidonensis	283	0.00087	1
OTU859	d__Bacteria	k__norank_d__Bacteria	p__Bacillota	c__Clostridia	o__Eubacteriales	f__Oscillospiraceae	g__unclassified_f__Oscillospiraceae	s__unclassified_f__Oscillospiraceae	37	0.00011	0.75
OTU756	d__Bacteria	k__norank_d__Bacteria	p__Bacillota	c__Clostridia	o__Eubacteriales	f__Aristaeellaceae	g__Aristaeella	s__Aristaeella_lactis	16	5e-05	0.46875
OTU3	d__Bacteria	k__norank_d__Bacteria	p__Bacillota	c__Clostridia	o__Eubacteriales	f__Lachnospiraceae	g__Mediterraneibacter	s__Mediterraneibacter_gnavus	33	0.0001	0.6875
OTU133	d__Bacteria	k__norank_d__Bacteria	p__Thermodesulfobacteriota	c__Desulfuromonadia	o__Geobacterales	f__Geobacteraceae	g__unclassified_f__Geobacteraceae	s__unclassified_f__Geobacteraceae	10	3e-05	0.25
OTU54	d__Bacteria	k__norank_d__Bacteria	p__Bacillota	c__Clostridia	o__Eubacteriales	f__norank_o__Eubacteriales	g__norank_o__Eubacteriales	s__Clostridiales_bacterium_FE2010	15	5e-05	0.3125
OTU235	d__Bacteria	k__norank_d__Bacteria	p__Bacteroidota	c__Bacteroidia	o__Bacteroidales	f__Prevotellaceae	g__Prevotella	s__unclassified_g__Prevotella	27	8e-05	0.71875
OTU1428	d__Bacteria	k__norank_d__Bacteria	p__Bacillota	c__Clostridia	o__Eubacteriales	f__Lachnospiraceae	g__unclassified_f__Lachnospiraceae	s__unclassified_f__Lachnospiraceae	20	6e-05	0.40625
OTU800	d__Bacteria	k__norank_d__Bacteria	p__Bacillota	c__Clostridia	o__Eubacteriales	f__Oscillospiraceae	g__Zongyangia	s__Zongyangia_hominis	54	0.00017	0.78125
OTU898	d__Bacteria	k__norank_d__Bacteria	p__Bacillota	c__Clostridia	o__Eubacteriales	f__Lachnospiraceae	g__Lachnoclostridium	s__Lachnoclostridium_edouardi	52	0.00016	0.78125
OTU461	d__Bacteria	k__norank_d__Bacteria	p__Bacteroidota	c__Bacteroidia	o__Bacteroidales	f__Prevotellaceae	g__Prevotella	s__Prevotella_sp._E15-22	394	0.00121	1
OTU1427	d__Bacteria	k__norank_d__Bacteria	p__Bacteroidota	c__Bacteroidia	o__Bacteroidales	f__Prevotellaceae	g__Prevotella	s__Prevotella_ruminicola	860	0.00263	1
OTU1045	d__Bacteria	k__norank_d__Bacteria	p__Bacteroidota	c__unclassified_p__Bacteroidota	o__unclassified_p__Bacteroidota	f__unclassified_p__Bacteroidota	g__unclassified_p__Bacteroidota	s__unclassified_p__Bacteroidota	2302	0.00705	1
OTU616	d__Bacteria	k__norank_d__Bacteria	p__Bacillota	c__Clostridia	o__Eubacteriales	f__Lachnospiraceae	g__Blautia	s__Blautia_hansenii	130	0.0004	1
OTU245	d__Bacteria	k__norank_d__Bacteria	p__Armatimonadota	c__Armatimonadia	o__Capsulimonadales	f__Capsulimonadaceae	g__Capsulimonas	s__Capsulimonas_corticalis	57	0.00017	0.875
OTU562	d__Bacteria	k__norank_d__Bacteria	p__Bacteroidota	c__Bacteroidia	o__Bacteroidales	f__Bacteroidaceae	g__Phocaeicola	s__Phocaeicola_barnesiae	47	0.00014	0.5
OTU71	d__Bacteria	k__norank_d__Bacteria	p__Bacillota	c__Clostridia	o__Eubacteriales	f__Aristaeellaceae	g__Aristaeella	s__Aristaeella_lactis	11	3e-05	0.25
OTU928	d__Bacteria	k__norank_d__Bacteria	p__Bacillota	c__Clostridia	o__Eubacteriales	f__Oscillospiraceae	g__Ruminiclostridium	s__Ruminiclostridium_cellobioparum	750	0.0023	1
OTU653	d__Bacteria	k__norank_d__Bacteria	p__Bacillota	c__Clostridia	o__Eubacteriales	f__Oscillospiraceae	g__norank_f__Oscillospiraceae	s__Ruminococcaceae_bacterium_NK4B32	78	0.00024	0.8125
OTU541	d__Bacteria	k__norank_d__Bacteria	p__Bacteroidota	c__Bacteroidia	o__Bacteroidales	f__Bacteroidaceae	g__Bacteroides	s__Bacteroides_uniformis	224	0.00069	0.96875
OTU356	d__Bacteria	k__norank_d__Bacteria	p__Bacteroidota	c__Bacteroidia	o__Bacteroidales	f__Prevotellaceae	g__Prevotella	s__Prevotella_denticola	109	0.00033	0.84375
OTU1019	d__Bacteria	k__norank_d__Bacteria	p__Bacillota	c__Clostridia	o__Eubacteriales	f__Xylanivirgaceae	g__Xylanivirga	s__Xylanivirga_thermophila	51	0.00016	0.71875
OTU820	d__Bacteria	k__norank_d__Bacteria	p__Bacteroidota	c__Bacteroidia	o__Bacteroidales	f__Rikenellaceae	g__norank_f__Rikenellaceae	s__Rikenellaceae_bacterium_DTU002	17	5e-05	0.34375
OTU482	d__Bacteria	k__norank_d__Bacteria	p__Bacteroidota	c__Bacteroidia	o__Bacteroidales	f__Prevotellaceae	g__Prevotella	s__Prevotella_sp._E15-22	64	0.0002	0.46875
OTU1403	d__Bacteria	k__norank_d__Bacteria	p__Bacillota	c__Clostridia	o__Eubacteriales	f__Lachnospiraceae	g__Gallintestinimicrobium	s__Gallintestinimicrobium_propionicum	38	0.00012	0.625
OTU486	d__Bacteria	k__norank_d__Bacteria	p__Bacteroidota	c__Bacteroidia	o__Bacteroidales	f__norank_o__Bacteroidales	g__norank_o__Bacteroidales	s__rumen_bacterium_YS1	36	0.00011	0.53125
OTU895	d__Bacteria	k__norank_d__Bacteria	p__Bacteroidota	c__Flavobacteriia	o__Flavobacteriales	f__Flavobacteriaceae	g__Muriicola	s__Muriicola_soli	40	0.00012	0.625
OTU798	d__Bacteria	k__norank_d__Bacteria	p__Bacillota	c__Clostridia	o__Eubacteriales	f__Oscillospiraceae	g__unclassified_f__Oscillospiraceae	s__unclassified_f__Oscillospiraceae	82	0.00025	0.90625
OTU534	d__Bacteria	k__norank_d__Bacteria	p__Bacillota	c__norank_p__Bacillota	o__norank_p__Bacillota	f__norank_p__Bacillota	g__Candidatus_Faecenecus	s__Candidatus_Faecenecus_gallistercoris	11	3e-05	0.3125
OTU1226	d__Bacteria	k__norank_d__Bacteria	p__Bacteroidota	c__norank_p__Bacteroidota	o__norank_p__Bacteroidota	f__norank_p__Bacteroidota	g__norank_p__Bacteroidota	s__Bacteroidetes_bacterium_RIFOXYB2_FULL_39_7	902	0.00276	1
OTU289	d__Bacteria	k__norank_d__Bacteria	p__Bacillota	c__Clostridia	o__Eubacteriales	f__unclassified_o__Eubacteriales	g__unclassified_o__Eubacteriales	s__unclassified_o__Eubacteriales	417	0.00128	1
OTU6	d__Bacteria	k__norank_d__Bacteria	p__Actinomycetota	c__Actinomycetes	o__Bifidobacteriales	f__Bifidobacteriaceae	g__Bifidobacterium	s__Bifidobacterium_asteroides	3	9.18577e-06	0.09375
OTU117	d__Bacteria	k__norank_d__Bacteria	p__Bacillota	c__Clostridia	o__Eubacteriales	f__Aristaeellaceae	g__Aristaeella	s__Aristaeella_lactis	159	0.00049	0.9375
OTU1364	d__Bacteria	k__norank_d__Bacteria	p__Bacillota	c__Clostridia	o__Eubacteriales	f__Lachnospiraceae	g__Oribacterium	s__unclassified_g__Oribacterium	9	3e-05	0.25
OTU1420	d__Bacteria	k__norank_d__Bacteria	p__Bacillota	c__Clostridia	o__Eubacteriales	f__norank_o__Eubacteriales	g__norank_o__Eubacteriales	s__Clostridiales_bacterium_CIEAF_026	14	4e-05	0.375
OTU1246	d__Bacteria	k__norank_d__Bacteria	p__Bacillota	c__Clostridia	o__Eubacteriales	f__Oscillospiraceae	g__Ruminococcus	s__Ruminococcus_sp._zg-924	36	0.00011	0.53125
OTU876	d__Bacteria	k__norank_d__Bacteria	p__Bacillota	c__Clostridia	o__Eubacteriales	f__Oscillospiraceae	g__norank_f__Oscillospiraceae	s__Clostridium_cellulosi	82	0.00025	0.8125
OTU1391	d__Bacteria	k__norank_d__Bacteria	p__Bacillota	c__Clostridia	o__Eubacteriales	f__norank_o__Eubacteriales	g__unclassified_f__norank_o__Eubacteriales	s__unclassified_f__norank_o__Eubacteriales	63	0.00019	0.875
OTU990	d__Bacteria	k__norank_d__Bacteria	p__Bacillota	c__Clostridia	o__Eubacteriales	f__Oscillospiraceae	g__Merdimmobilis	s__Merdimmobilis_hominis	1254	0.00384	1
OTU1108	d__Bacteria	k__norank_d__Bacteria	p__Synergistota	c__Synergistia	o__Synergistales	f__Synergistaceae	g__Synergistes	s__Synergistes_jonesii	724	0.00222	1
OTU15	d__Bacteria	k__norank_d__Bacteria	p__Pseudomonadota	c__Gammaproteobacteria	o__Pseudomonadales	f__Pseudomonadaceae	g__Stutzerimonas	s__Stutzerimonas_stutzeri	164	0.0005	0.65625
OTU422	d__Bacteria	k__norank_d__Bacteria	p__Bacteroidota	c__norank_p__Bacteroidota	o__norank_p__Bacteroidota	f__norank_p__Bacteroidota	g__norank_p__Bacteroidota	s__Bacteroidetes_bacterium_41-46	78	0.00024	0.84375
OTU773	d__Bacteria	k__norank_d__Bacteria	p__Bacteroidota	c__Bacteroidia	o__Bacteroidales	f__norank_o__Bacteroidales	g__norank_o__Bacteroidales	s__rumen_bacterium_YS1	4	1e-05	0.125
OTU762	d__Bacteria	k__norank_d__Bacteria	p__Bacteroidota	c__norank_p__Bacteroidota	o__norank_p__Bacteroidota	f__norank_p__Bacteroidota	g__norank_p__Bacteroidota	s__Bacteroidetes_bacterium_41-46	760	0.00233	1
OTU446	d__Bacteria	k__norank_d__Bacteria	p__Bacillota	c__Negativicutes	o__Selenomonadales	f__Sporomusaceae	g__Anaeromusa	s__Anaeromusa_acidaminophila	223	0.00068	1
OTU25	d__Bacteria	k__norank_d__Bacteria	p__Planctomycetota	c__Planctomycetia	o__Planctomycetales	f__Planctomycetaceae	g__norank_f__Planctomycetaceae	s__Planctomycetaceae_bacterium_TMED10	312	0.00096	1
OTU1370	d__Bacteria	k__norank_d__Bacteria	p__Bacillota	c__Clostridia	o__Eubacteriales	f__Oscillospiraceae	g__Massiliimalia	s__Massiliimalia_timonensis	7	2e-05	0.1875
OTU957	d__Bacteria	k__norank_d__Bacteria	p__Bacillota	c__Clostridia	o__Eubacteriales	f__Lachnospiraceae	g__Butyrivibrio	s__Butyrivibrio_proteoclasticus	699	0.00214	1
OTU549	d__Bacteria	k__norank_d__Bacteria	p__Bacteroidota	c__Bacteroidia	o__Bacteroidales	f__norank_o__Bacteroidales	g__norank_o__Bacteroidales	s__rumen_bacterium_YS1	147	0.00045	0.96875
OTU766	d__Bacteria	k__norank_d__Bacteria	p__Bacillota	c__Clostridia	o__Eubacteriales	f__Lachnospiraceae	g__Butyrivibrio	s__unclassified_g__Butyrivibrio	16	5e-05	0.40625
OTU1227	d__Bacteria	k__norank_d__Bacteria	p__Bacillota	c__Clostridia	o__Eubacteriales	f__Lachnospiraceae	g__Kineothrix	s__Kineothrix_alysoides	37	0.00011	0.65625
OTU1136	d__Bacteria	k__norank_d__Bacteria	p__Bacteroidota	c__norank_p__Bacteroidota	o__norank_p__Bacteroidota	f__norank_p__Bacteroidota	g__norank_p__Bacteroidota	s__Bacteroidetes_bacterium_41-46	1920	0.00588	1
OTU1130	d__Bacteria	k__norank_d__Bacteria	p__Bacillota	c__Clostridia	o__Eubacteriales	f__Lachnospiraceae	g__Gallintestinimicrobium	s__Gallintestinimicrobium_propionicum	334	0.00102	0.96875
OTU368	d__Bacteria	k__norank_d__Bacteria	p__Bacteroidota	c__Bacteroidia	o__Bacteroidales	f__Prevotellaceae	g__Prevotella	s__unclassified_g__Prevotella	2259	0.00692	1
OTU1220	d__Bacteria	k__norank_d__Bacteria	p__Bacillota	c__Clostridia	o__Eubacteriales	f__norank_o__Eubacteriales	g__Brotomerdimonas	s__Brotomerdimonas_butyrica	529	0.00162	1
OTU317	d__Bacteria	k__norank_d__Bacteria	p__Bacillota	c__Clostridia	o__Eubacteriales	f__Clostridiaceae	g__norank_f__Clostridiaceae	s__Clostridiaceae_bacterium_OM08-6BH	1037	0.00318	1
OTU1002	d__Bacteria	k__norank_d__Bacteria	p__Bacillota	c__Clostridia	o__Eubacteriales	f__Lachnospiraceae	g__Butyrivibrio	s__Butyrivibrio_sp._CG9	394	0.00121	1
OTU309	d__Bacteria	k__norank_d__Bacteria	p__Bacillota	c__Clostridia	o__Eubacteriales	f__norank_o__Eubacteriales	g__Intestinimonas	s__Intestinimonas_massiliensis_ex_Afouda_et_al._2020	16	5e-05	0.3125
OTU917	d__Bacteria	k__norank_d__Bacteria	p__Bacillota	c__Clostridia	o__Eubacteriales	f__Aristaeellaceae	g__Aristaeella	s__Aristaeella_hokkaidonensis	21	6e-05	0.625
OTU93	d__Bacteria	k__norank_d__Bacteria	p__Bacillota	c__Clostridia	o__Eubacteriales	f__Aristaeellaceae	g__Aristaeella	s__Aristaeella_hokkaidonensis	11	3e-05	0.28125
OTU17	d__Bacteria	k__norank_d__Bacteria	p__Bacillota	c__Clostridia	o__Eubacteriales	f__Lachnospiraceae	g__Diplocloster	s__Diplocloster_agilis	117	0.00036	0.96875
OTU137	d__Bacteria	k__norank_d__Bacteria	p__Bacillota	c__Clostridia	o__Eubacteriales	f__Lachnospiraceae	g__Lacrimispora	s__unclassified_g__Lacrimispora	17	5e-05	0.34375
OTU344	d__Bacteria	k__norank_d__Bacteria	p__Pseudomonadota	c__Alphaproteobacteria	o__Rhodospirillales	f__Rhodospirillaceae	g__Dongia	s__Dongia_rigui	7	2e-05	0.15625
OTU1229	d__Bacteria	k__norank_d__Bacteria	p__Bacillota	c__Clostridia	o__Eubacteriales	f__Lachnospiraceae	g__Butyrivibrio	s__Butyrivibrio_sp._MB2005	321	0.00098	1
OTU1266	d__Bacteria	k__norank_d__Bacteria	p__Bacteroidota	c__norank_p__Bacteroidota	o__norank_p__Bacteroidota	f__norank_p__Bacteroidota	g__norank_p__Bacteroidota	s__Bacteroidetes_bacterium_RIFOXYB2_FULL_39_7	19	6e-05	0.28125
OTU760	d__Bacteria	k__norank_d__Bacteria	p__Bacillota	c__Clostridia	o__Eubacteriales	f__Lachnospiraceae	g__Marvinbryantia	s__Marvinbryantia_formatexigens	60	0.00018	0.84375
OTU299	d__Bacteria	k__norank_d__Bacteria	p__Bacillota	c__Clostridia	o__Eubacteriales	f__Oscillospiraceae	g__Sporobacter	s__Sporobacter_termitidis	701	0.00215	1
OTU755	d__Bacteria	k__norank_d__Bacteria	p__Pseudomonadota	c__Gammaproteobacteria	o__Moraxellales	f__Moraxellaceae	g__Acinetobacter	s__Acinetobacter_venetianus	12	4e-05	0.09375
OTU1367	d__Bacteria	k__norank_d__Bacteria	p__Mycoplasmatota	c__Mollicutes	o__Entomoplasmatales	f__Spiroplasmataceae	g__Spiroplasma	s__Spiroplasma_chinense	11	3e-05	0.1875
OTU757	d__Bacteria	k__norank_d__Bacteria	p__Bacteroidota	c__Bacteroidia	o__Bacteroidales	f__Prevotellaceae	g__Paraprevotella	s__Paraprevotella_xylaniphila	31	9e-05	0.5
OTU1338	d__Bacteria	k__norank_d__Bacteria	p__Bacillota	c__Clostridia	o__Eubacteriales	f__Oscillospiraceae	g__Monoglobus	s__Monoglobus_pectinilyticus	38	0.00012	0.6875
OTU385	d__Bacteria	k__norank_d__Bacteria	p__Pseudomonadota	c__Alphaproteobacteria	o__Rhodobacterales	f__Paracoccaceae	g__Sinirhodobacter	s__Sinirhodobacter_hankyongi	60	0.00018	0.5625
OTU218	d__Bacteria	k__norank_d__Bacteria	p__Bacteroidota	c__Bacteroidia	o__Bacteroidales	f__Prevotellaceae	g__Prevotella	s__unclassified_g__Prevotella	22	7e-05	0.375
OTU20	d__Bacteria	k__norank_d__Bacteria	p__Candidatus_Saccharibacteria	c__norank_p__Candidatus_Saccharibacteria	o__norank_p__Candidatus_Saccharibacteria	f__norank_p__Candidatus_Saccharibacteria	g__norank_p__Candidatus_Saccharibacteria	s__unclassified_g__norank_p__Candidatus_Saccharibacteria	12	4e-05	0.34375
OTU1383	d__Bacteria	k__norank_d__Bacteria	p__Bacillota	c__Clostridia	o__Eubacteriales	f__Peptococcaceae	g__Candidatus_Formimonas	s__Candidatus_Formimonas_warabiya	17	5e-05	0.46875
OTU322	d__Bacteria	k__norank_d__Bacteria	p__Bacteroidota	c__Bacteroidia	o__Bacteroidales	f__Prevotellaceae	g__Prevotella	s__Prevotella_sp._E13-27	447	0.00137	1
OTU738	d__Bacteria	k__norank_d__Bacteria	p__Bacteroidota	c__Cytophagia	o__Cytophagales	f__Hymenobacteraceae	g__Pontibacter	s__Pontibacter_pudoricolor	34	0.0001	0.375
OTU481	d__Bacteria	k__norank_d__Bacteria	p__Pseudomonadota	c__Betaproteobacteria	o__Burkholderiales	f__Oxalobacteraceae	g__Oxalobacter	s__Oxalobacter_aliiformigenes	67	0.00021	0.84375
OTU55	d__Bacteria	k__norank_d__Bacteria	p__Bacillota	c__Clostridia	o__Eubacteriales	f__norank_o__Eubacteriales	g__Intestinimonas	s__Intestinimonas_butyriciproducens	29	9e-05	0.53125
OTU1361	d__Bacteria	k__norank_d__Bacteria	p__Pseudomonadota	c__Betaproteobacteria	o__Burkholderiales	f__Alcaligenaceae	g__Paralcaligenes	s__Paralcaligenes_sp._CC-YST667	25	8e-05	0.34375
OTU28	d__Bacteria	k__norank_d__Bacteria	p__Bacteroidota	c__Bacteroidia	o__Bacteroidales	f__Muribaculaceae	g__norank_f__Muribaculaceae	s__Porphyromonadaceae_bacterium_C941	58	0.00018	0.6875
OTU935	d__Bacteria	k__norank_d__Bacteria	p__Bacillota	c__Clostridia	o__Eubacteriales	f__Lachnospiraceae	g__Coprococcus	s__unclassified_g__Coprococcus	667	0.00204	1
OTU1112	d__Bacteria	k__norank_d__Bacteria	p__Bacillota	c__Clostridia	o__Eubacteriales	f__Aristaeellaceae	g__Aristaeella	s__Aristaeella_hokkaidonensis	1574	0.00482	1
OTU4	d__Bacteria	k__norank_d__Bacteria	p__Bacillota	c__Clostridia	o__Eubacteriales	f__Aristaeellaceae	g__Aristaeella	s__Aristaeella_lactis	67	0.00021	0.875
OTU963	d__Bacteria	k__norank_d__Bacteria	p__Bacteroidota	c__Bacteroidia	o__Bacteroidales	f__Porphyromonadaceae	g__Porphyromonas	s__unclassified_g__Porphyromonas	1480	0.00453	1
OTU12	d__Bacteria	k__norank_d__Bacteria	p__Bacillota	c__Negativicutes	o__Veillonellales	f__Veillonellaceae	g__Veillonella	s__unclassified_g__Veillonella	39	0.00012	0.4375
OTU1139	d__Bacteria	k__norank_d__Bacteria	p__Bacteroidota	c__Cytophagia	o__Cytophagales	f__Hymenobacteraceae	g__Hymenobacter	s__Hymenobacter_terrestris	438	0.00134	0.84375
OTU1312	d__Bacteria	k__norank_d__Bacteria	p__Bacillota	c__Clostridia	o__Eubacteriales	f__Aristaeellaceae	g__Aristaeella	s__Aristaeella_lactis	104	0.00032	0.9375
OTU936	d__unclassified	k__unclassified	p__unclassified	c__unclassified	o__unclassified	f__unclassified	g__unclassified	s__unclassified	197	0.0006	0.46875
OTU1418	d__Bacteria	k__norank_d__Bacteria	p__Bacteroidota	c__Bacteroidia	o__Bacteroidales	f__Prevotellaceae	g__Prevotella	s__Prevotella_rara	183	0.00056	1
OTU440	d__Bacteria	k__norank_d__Bacteria	p__Pseudomonadota	c__Gammaproteobacteria	o__Aeromonadales	f__Succinivibrionaceae	g__unclassified_f__Succinivibrionaceae	s__unclassified_f__Succinivibrionaceae	710	0.00217	0.9375
OTU293	d__Bacteria	k__norank_d__Bacteria	p__Bacteroidota	c__norank_p__Bacteroidota	o__norank_p__Bacteroidota	f__norank_p__Bacteroidota	g__norank_p__Bacteroidota	s__Bacteriodetes_bacterium_enrichment_culture_clone_AP-FeEnrich5	14	4e-05	0.3125
OTU805	d__Bacteria	k__norank_d__Bacteria	p__Bacillota	c__Clostridia	o__Eubacteriales	f__Eubacteriales_Family_XIII._Incertae_Sedis	g__Anaerovorax	s__Anaerovorax_sp._enrichment_culture_clone_D2CL_Bac_16S_Clone4	14	4e-05	0.40625
OTU753	d__Bacteria	k__norank_d__Bacteria	p__Bacillota	c__Clostridia	o__Eubacteriales	f__Aristaeellaceae	g__Aristaeella	s__Aristaeella_lactis	1	3.06192e-06	0.03125
OTU751	d__Bacteria	k__norank_d__Bacteria	p__Bacillota	c__Tissierellia	o__Tissierellales	f__Peptoniphilaceae	g__Murdochiella	s__Murdochiella_vaginalis	24	7e-05	0.46875
OTU1254	d__Bacteria	k__norank_d__Bacteria	p__Bacillota	c__Clostridia	o__Eubacteriales	f__Eubacteriales_Family_XIII._Incertae_Sedis	g__Aminipila	s__Aminipila_terrae	103	0.00032	0.96875
OTU202	d__Bacteria	k__norank_d__Bacteria	p__Bacillota	c__Clostridia	o__Eubacteriales	f__Aristaeellaceae	g__Aristaeella	s__Aristaeella_lactis	32	0.0001	0.53125
OTU1032	d__Bacteria	k__norank_d__Bacteria	p__Bacteroidota	c__Bacteroidia	o__Bacteroidales	f__Bacteroidaceae	g__Phocaeicola	s__Phocaeicola_coprophilus	44	0.00013	0.6875
OTU125	d__Bacteria	k__norank_d__Bacteria	p__Thermodesulfobacteriota	c__Desulfovibrionia	o__Desulfovibrionales	f__Desulfovibrionaceae	g__Desulfovibrio	s__Desulfovibrio_fairfieldensis	295	0.0009	1
OTU118	d__Bacteria	k__norank_d__Bacteria	p__Bacillota	c__Clostridia	o__Eubacteriales	f__Lachnospiraceae	g__Agathobacter	s__Agathobacter_ruminis	36	0.00011	0.5625
OTU1179	d__Bacteria	k__norank_d__Bacteria	p__Bacillota	c__Clostridia	o__Eubacteriales	f__Oscillospiraceae	g__Ruminiclostridium	s__Ruminiclostridium_papyrosolvens	36	0.00011	0.59375
OTU442	d__Bacteria	k__norank_d__Bacteria	p__Bacillota	c__Clostridia	o__Eubacteriales	f__Lachnospiraceae	g__unclassified_f__Lachnospiraceae	s__unclassified_f__Lachnospiraceae	36	0.00011	0.46875
OTU1208	d__Bacteria	k__norank_d__Bacteria	p__Bacillota	c__Negativicutes	o__Selenomonadales	f__Selenomonadaceae	g__Selenomonas	s__Selenomonas_bovis	300	0.00092	1
OTU405	d__Bacteria	k__norank_d__Bacteria	p__Bacillota	c__Clostridia	o__Eubacteriales	f__Lachnospiraceae	g__Bariatricus	s__Bariatricus_massiliensis	19	6e-05	0.375
OTU523	d__Bacteria	k__norank_d__Bacteria	p__Bacteroidota	c__Bacteroidia	o__Bacteroidales	f__Prevotellaceae	g__Prevotella	s__Prevotella_cerevisiae	33	0.0001	0.21875
OTU1075	d__Bacteria	k__norank_d__Bacteria	p__Bacteroidota	c__Bacteroidia	o__Bacteroidales	f__Prevotellaceae	g__Prevotella	s__Prevotella_communis	127	0.00039	0.875
OTU155	d__Bacteria	k__norank_d__Bacteria	p__Bacteroidota	c__Bacteroidia	o__Bacteroidales	f__Prevotellaceae	g__Hoylesella	s__Hoylesella_shahii	148	0.00045	0.8125
OTU1415	d__Bacteria	k__norank_d__Bacteria	p__Bacillota	c__Clostridia	o__Eubacteriales	f__Eubacteriales_Family_XIII._Incertae_Sedis	g__Anaerovorax	s__Anaerovorax_sp._enrichment_culture_clone_D2CL_Bac_16S_Clone4	41	0.00013	0.59375
OTU914	d__Bacteria	k__norank_d__Bacteria	p__Bacteroidota	c__Cytophagia	o__Cytophagales	f__Hymenobacteraceae	g__Pontibacter	s__Pontibacter_indicus	16	5e-05	0.28125
OTU464	d__Bacteria	k__norank_d__Bacteria	p__Bacillota	c__Clostridia	o__Eubacteriales	f__Oscillospiraceae	g__Acetivibrio	s__unclassified_g__Acetivibrio	108	0.00033	0.84375
OTU402	d__Bacteria	k__norank_d__Bacteria	p__Bacillota	c__Clostridia	o__Eubacteriales	f__Oscillospiraceae	g__Acetivibrio	s__Acetivibrio_cellulolyticus	167	0.00051	0.875
OTU178	d__Bacteria	k__norank_d__Bacteria	p__Actinomycetota	c__Coriobacteriia	o__Coriobacteriales	f__Coriobacteriaceae	g__Senegalimassilia	s__Senegalimassilia_anaerobia	44	0.00013	0.625
OTU683	d__Bacteria	k__norank_d__Bacteria	p__Bacillota	c__norank_p__Bacillota	o__norank_p__Bacillota	f__norank_p__Bacillota	g__Candidatus_Faecenecus	s__Candidatus_Faecenecus_gallistercoris	102	0.00031	0.875
OTU1284	d__unclassified	k__unclassified	p__unclassified	c__unclassified	o__unclassified	f__unclassified	g__unclassified	s__unclassified	34	0.0001	0.34375
OTU1206	d__Bacteria	k__norank_d__Bacteria	p__Bacteroidota	c__Bacteroidia	o__Bacteroidales	f__Tannerellaceae	g__Parabacteroides	s__Parabacteroides_distasonis	9	3e-05	0.28125
OTU21	d__Bacteria	k__norank_d__Bacteria	p__Bacillota	c__Clostridia	o__Eubacteriales	f__Oscillospiraceae	g__Sporobacter	s__Sporobacter_termitidis	12	4e-05	0.34375
OTU878	d__Bacteria	k__norank_d__Bacteria	p__Bacteroidota	c__Bacteroidia	o__Bacteroidales	f__Prevotellaceae	g__Prevotella	s__Prevotella_rara	47	0.00014	0.6875
OTU958	d__Bacteria	k__norank_d__Bacteria	p__Bacteroidota	c__Bacteroidia	o__Bacteroidales	f__norank_o__Bacteroidales	g__norank_o__Bacteroidales	s__rumen_bacterium_YS1	1446	0.00443	1
OTU1134	d__Bacteria	k__norank_d__Bacteria	p__Bacteroidota	c__norank_p__Bacteroidota	o__norank_p__Bacteroidota	f__norank_p__Bacteroidota	g__norank_p__Bacteroidota	s__Bacteroidetes_bacterium_41-46	1545	0.00473	1
OTU229	d__Bacteria	k__norank_d__Bacteria	p__Bacteroidota	c__Bacteroidia	o__Bacteroidales	f__Bacteroidaceae	g__Phocaeicola	s__Phocaeicola_barnesiae	126	0.00039	0.9375
OTU255	d__Bacteria	k__norank_d__Bacteria	p__Bacillota	c__Clostridia	o__Eubacteriales	f__Eubacteriales_Family_XIII._Incertae_Sedis	g__Emergencia	s__Emergencia_timonensis	59	0.00018	0.65625
OTU544	d__Bacteria	k__norank_d__Bacteria	p__Pseudomonadota	c__Alphaproteobacteria	o__Rhodospirillales	f__Kiloniellaceae	g__Kiloniella	s__unclassified_g__Kiloniella	35	0.00011	0.3125
OTU14	d__Bacteria	k__norank_d__Bacteria	p__Bacteroidota	c__Cytophagia	o__Cytophagales	f__Hymenobacteraceae	g__Pontibacter	s__Pontibacter_oryzae	67	0.00021	0.59375
OTU89	d__Bacteria	k__norank_d__Bacteria	p__Bacillota	c__Clostridia	o__Eubacteriales	f__Aristaeellaceae	g__Aristaeella	s__Aristaeella_lactis	6	2e-05	0.15625
OTU613	d__Bacteria	k__norank_d__Bacteria	p__Bacillota	c__Clostridia	o__Eubacteriales	f__Lachnospiraceae	g__unclassified_f__Lachnospiraceae	s__unclassified_f__Lachnospiraceae	40	0.00012	0.53125
OTU868	d__Bacteria	k__norank_d__Bacteria	p__Bacteroidota	c__Cytophagia	o__Cytophagales	f__Hymenobacteraceae	g__Pontibacter	s__Pontibacter_mucosus	8	2e-05	0.1875
OTU734	d__Bacteria	k__norank_d__Bacteria	p__Bacillota	c__Clostridia	o__Eubacteriales	f__Lachnospiraceae	g__Anaerobutyricum	s__unclassified_g__Anaerobutyricum	576	0.00176	1
OTU1350	d__Bacteria	k__norank_d__Bacteria	p__Kiritimatiellota	c__Kiritimatiellia	o__Kiritimatiellales	f__Kiritimatiellaceae	g__Kiritimatiella	s__Kiritimatiella_glycovorans	14	4e-05	0.34375
OTU336	d__Bacteria	k__norank_d__Bacteria	p__Bacillota	c__Clostridia	o__Eubacteriales	f__Lachnospiraceae	g__norank_f__Lachnospiraceae	s__Lachnospiraceae_bacterium_GAM79	21	6e-05	0.46875
OTU846	d__Bacteria	k__norank_d__Bacteria	p__Bacteroidota	c__Bacteroidia	o__Bacteroidales	f__Prevotellaceae	g__Prevotella	s__Prevotella_buccae	29	9e-05	0.5625
OTU1176	d__Bacteria	k__norank_d__Bacteria	p__Kiritimatiellota	c__Kiritimatiellia	o__Kiritimatiellales	f__Kiritimatiellaceae	g__Kiritimatiella	s__Kiritimatiella_glycovorans	62	0.00019	0.78125
OTU528	d__Bacteria	k__norank_d__Bacteria	p__Bacillota	c__Clostridia	o__Eubacteriales	f__Lachnospiraceae	g__Chordicoccus	s__Chordicoccus_furentiruminis	172	0.00053	0.9375
OTU696	d__Bacteria	k__norank_d__Bacteria	p__Bacteroidota	c__Bacteroidia	o__Bacteroidales	f__Rikenellaceae	g__Alistipes	s__Alistipes_inops	31	9e-05	0.5
OTU143	d__Bacteria	k__norank_d__Bacteria	p__Bacillota	c__Clostridia	o__Eubacteriales	f__Aristaeellaceae	g__Aristaeella	s__Aristaeella_hokkaidonensis	73	0.00022	0.90625
OTU302	d__Bacteria	k__norank_d__Bacteria	p__Bacillota	c__Clostridia	o__Eubacteriales	f__Christensenellaceae	g__Christensenella	s__unclassified_g__Christensenella	52	0.00016	0.6875
OTU792	d__Bacteria	k__norank_d__Bacteria	p__Bacteroidota	c__Bacteroidia	o__Bacteroidales	f__Williamwhitmaniaceae	g__Williamwhitmania	s__Williamwhitmania_taraxaci	18	6e-05	0.25
OTU1305	d__Bacteria	k__norank_d__Bacteria	p__Bacteroidota	c__Bacteroidia	o__Bacteroidales	f__Prevotellaceae	g__Prevotella	s__Xylanibacter_rodentium	86	0.00026	0.5625
OTU87	d__Bacteria	k__norank_d__Bacteria	p__Pseudomonadota	c__Betaproteobacteria	o__Burkholderiales	f__Alcaligenaceae	g__Achromobacter	s__unclassified_g__Achromobacter	27	8e-05	0.53125
OTU551	d__Bacteria	k__norank_d__Bacteria	p__Bacillota	c__Clostridia	o__Eubacteriales	f__Lachnospiraceae	g__Lachnoclostridium	s__Lachnoclostridium_edouardi	34	0.0001	0.5625
OTU1127	d__Bacteria	k__norank_d__Bacteria	p__Bacteroidota	c__Bacteroidia	o__Bacteroidales	f__norank_o__Bacteroidales	g__norank_o__Bacteroidales	s__Bacteroidales_bacterium_CF	1000	0.00306	0.6875
OTU334	d__Bacteria	k__norank_d__Bacteria	p__Bacteroidota	c__Bacteroidia	o__Bacteroidales	f__Prevotellaceae	g__Prevotella	s__Prevotella_communis	1252	0.00383	1
OTU763	d__Bacteria	k__norank_d__Bacteria	p__Bacteroidota	c__norank_p__Bacteroidota	o__norank_p__Bacteroidota	f__norank_p__Bacteroidota	g__norank_p__Bacteroidota	s__Bacteroidetes_bacterium_41-46	31	9e-05	0.5
OTU1096	d__Bacteria	k__norank_d__Bacteria	p__Bacillota	c__Clostridia	o__Eubacteriales	f__Eubacteriaceae	g__Eubacterium	s__Eubacterium_sp._MSJ-33	24	7e-05	0.21875
OTU11	d__Bacteria	k__norank_d__Bacteria	p__Pseudomonadota	c__Alphaproteobacteria	o__Rhodobacterales	f__Paracoccaceae	g__Rhodobacter	s__Rhodobacter_sp._24-YEA-8	16	5e-05	0.21875
OTU687	d__Bacteria	k__norank_d__Bacteria	p__Bacteroidota	c__Bacteroidia	o__Bacteroidales	f__Muribaculaceae	g__norank_f__Muribaculaceae	s__Porphyromonadaceae_bacterium_C941	16	5e-05	0.375
OTU524	d__Bacteria	k__norank_d__Bacteria	p__Bacillota	c__Clostridia	o__Eubacteriales	f__Lachnospiraceae	g__Bariatricus	s__Bariatricus_massiliensis	107	0.00033	0.9375
OTU838	d__Bacteria	k__norank_d__Bacteria	p__Pseudomonadota	c__Gammaproteobacteria	o__Aeromonadales	f__Aeromonadaceae	g__Aeromonas	s__Aeromonas_caviae	38	0.00012	0.375
OTU191	d__Bacteria	k__norank_d__Bacteria	p__Mycoplasmatota	c__Mollicutes	o__Entomoplasmatales	f__Spiroplasmataceae	g__Spiroplasma	s__Spiroplasma_culicicola	16	5e-05	0.3125
OTU114	d__Bacteria	k__norank_d__Bacteria	p__Bacillota	c__norank_p__Bacillota	o__norank_p__Bacillota	f__norank_p__Bacillota	g__norank_p__Bacillota	s__Firmicutes_bacterium_AM59-13	55	0.00017	0.6875
OTU27	d__Bacteria	k__norank_d__Bacteria	p__Bacillota	c__Clostridia	o__Eubacteriales	f__Lachnospiraceae	g__Anaerobutyricum	s__Anaerobutyricum_hallii	475	0.00145	0.96875
OTU262	d__Bacteria	k__norank_d__Bacteria	p__Bacillota	c__Clostridia	o__Eubacteriales	f__Lachnospiraceae	g__Blautia	s__Blautia_hansenii	56	0.00017	0.78125
OTU912	d__Bacteria	k__norank_d__Bacteria	p__Bacillota	c__Clostridia	o__Eubacteriales	f__Clostridiaceae	g__norank_f__Clostridiaceae	s__Clostridiaceae_bacterium_Marseille-Q4149	30	9e-05	0.59375
OTU258	d__Bacteria	k__norank_d__Bacteria	p__Bacillota	c__Clostridia	o__Eubacteriales	f__Lachnospiraceae	g__Blautia	s__Blautia_obeum	24	7e-05	0.40625
OTU323	d__Bacteria	k__norank_d__Bacteria	p__Bacillota	c__Clostridia	o__Eubacteriales	f__Clostridiaceae	g__Clostridium	s__unclassified_g__Clostridium	18	6e-05	0.40625
OTU916	d__Bacteria	k__norank_d__Bacteria	p__Bacillota	c__Erysipelotrichia	o__Erysipelotrichales	f__Erysipelotrichaceae	g__Stecheria	s__Stecheria_intestinalis	27	8e-05	0.53125
OTU597	d__Bacteria	k__norank_d__Bacteria	p__Candidatus_Melainabacteria	c__norank_p__Candidatus_Melainabacteria	o__Candidatus_Gastranaerophilales	f__norank_o__Candidatus_Gastranaerophilales	g__norank_o__Candidatus_Gastranaerophilales	s__unclassified_g__norank_o__Candidatus_Gastranaerophilales	13	4e-05	0.28125
OTU1070	d__Bacteria	k__norank_d__Bacteria	p__Spirochaetota	c__Spirochaetia	o__Spirochaetales	f__Treponemataceae	g__Treponema	s__Treponema_sp._Marseille-Q3903	151	0.00046	0.9375
OTU1283	d__Bacteria	k__norank_d__Bacteria	p__Bacillota	c__Clostridia	o__Eubacteriales	f__norank_o__Eubacteriales	g__Intestinimonas	s__Intestinimonas_butyriciproducens	20	6e-05	0.5
OTU498	d__Bacteria	k__norank_d__Bacteria	p__Bacillota	c__Clostridia	o__Eubacteriales	f__Oscillospiraceae	g__Ruminococcus	s__Ruminococcus_gauvreauii	183	0.00056	1
OTU427	d__Bacteria	k__norank_d__Bacteria	p__Bacteroidota	c__Sphingobacteriia	o__Sphingobacteriales	f__Sphingobacteriaceae	g__Sphingobacterium	s__unclassified_g__Sphingobacterium	1025	0.00314	1
OTU211	d__Bacteria	k__norank_d__Bacteria	p__Bacteroidota	c__Cytophagia	o__Cytophagales	f__Hymenobacteraceae	g__Rufibacter	s__Rufibacter_ruber	111	0.00034	0.8125
OTU1058	d__Bacteria	k__norank_d__Bacteria	p__Bacillota	c__Clostridia	o__Eubacteriales	f__Clostridiaceae	g__Clostridium	s__Clostridium_sp._Marseille-P299	192	0.00059	1
OTU443	d__Bacteria	k__norank_d__Bacteria	p__Bacillota	c__Clostridia	o__Eubacteriales	f__Lachnospiraceae	g__Butyrivibrio	s__unclassified_g__Butyrivibrio	32	0.0001	0.6875
OTU135	d__Bacteria	k__norank_d__Bacteria	p__Bacteroidota	c__Flavobacteriia	o__Flavobacteriales	f__Flavobacteriaceae	g__Flavobacterium	s__unclassified_g__Flavobacterium	10	3e-05	0.15625
OTU19	d__Bacteria	k__norank_d__Bacteria	p__Bacillota	c__Clostridia	o__Eubacteriales	f__Lachnospiraceae	g__unclassified_f__Lachnospiraceae	s__unclassified_f__Lachnospiraceae	192	0.00059	0.84375
OTU1095	d__Bacteria	k__norank_d__Bacteria	p__Bacteroidota	c__Bacteroidia	o__Bacteroidales	f__Prevotellaceae	g__Prevotella	s__Prevotella_sp._E2-28	574	0.00176	1
OTU38	d__Bacteria	k__norank_d__Bacteria	p__Bacteroidota	c__Bacteroidia	o__Bacteroidales	f__Prevotellaceae	g__Palleniella	s__Palleniella_muris	24	7e-05	0.34375
OTU618	d__Bacteria	k__norank_d__Bacteria	p__Spirochaetota	c__Spirochaetia	o__Spirochaetales	f__Treponemataceae	g__Treponema	s__Treponema_bryantii	4	1e-05	0.09375
OTU415	d__Bacteria	k__norank_d__Bacteria	p__Bacillota	c__Clostridia	o__Eubacteriales	f__Eubacteriales_Family_XIII._Incertae_Sedis	g__Mogibacterium	s__unclassified_g__Mogibacterium	19	6e-05	0.5
OTU670	d__Bacteria	k__norank_d__Bacteria	p__Bacteroidota	c__Bacteroidia	o__Bacteroidales	f__Tenuifilaceae	g__Perlabentimonas	s__Perlabentimonas_gracilis	32	0.0001	0.46875
OTU428	d__Bacteria	k__norank_d__Bacteria	p__Kiritimatiellota	c__Kiritimatiellia	o__Kiritimatiellales	f__Kiritimatiellaceae	g__Kiritimatiella	s__Kiritimatiella_glycovorans	111	0.00034	0.8125
OTU694	d__Bacteria	k__norank_d__Bacteria	p__Bacillota	c__norank_p__Bacillota	o__norank_p__Bacillota	f__norank_p__Bacillota	g__Candidatus_Faecenecus	s__Candidatus_Faecenecus_gallistercoris	20	6e-05	0.46875
OTU941	d__Bacteria	k__norank_d__Bacteria	p__Bacteroidota	c__norank_p__Bacteroidota	o__norank_p__Bacteroidota	f__norank_p__Bacteroidota	g__norank_p__Bacteroidota	s__Bacteroidetes_bacterium_41-46	2067	0.00633	1
OTU201	d__Bacteria	k__norank_d__Bacteria	p__Bacillota	c__Clostridia	o__Eubacteriales	f__Oscillospiraceae	g__unclassified_f__Oscillospiraceae	s__unclassified_f__Oscillospiraceae	38	0.00012	0.625
OTU496	d__Bacteria	k__norank_d__Bacteria	p__Bacillota	c__Clostridia	o__Eubacteriales	f__Aristaeellaceae	g__Aristaeella	s__Aristaeella_hokkaidonensis	30	9e-05	0.53125
OTU1069	d__Bacteria	k__norank_d__Bacteria	p__Bacillota	c__Clostridia	o__Eubacteriales	f__Aristaeellaceae	g__Aristaeella	s__Aristaeella_hokkaidonensis	1530	0.00468	1
OTU600	d__Bacteria	k__norank_d__Bacteria	p__Bacillota	c__Bacilli	o__Bacillales	f__Bacillaceae	g__Lysinibacillus	s__unclassified_g__Lysinibacillus	23	7e-05	0.1875
OTU66	d__Bacteria	k__norank_d__Bacteria	p__Verrucomicrobiota	c__norank_p__Verrucomicrobiota	o__norank_p__Verrucomicrobiota	f__norank_p__Verrucomicrobiota	g__norank_p__Verrucomicrobiota	s__Verrucomicrobia_bacterium_ADurb.Bin018	37	0.00011	0.625
OTU1056	d__Bacteria	k__norank_d__Bacteria	p__Bacteroidota	c__Bacteroidia	o__Bacteroidales	f__Williamwhitmaniaceae	g__Williamwhitmania	s__Williamwhitmania_taraxaci	151	0.00046	0.9375
OTU483	d__Bacteria	k__norank_d__Bacteria	p__Actinomycetota	c__Actinomycetes	o__Pseudonocardiales	f__Pseudonocardiaceae	g__Streptoalloteichus	s__Streptoalloteichus_tenebrarius	86	0.00026	0.8125
OTU1340	d__Bacteria	k__norank_d__Bacteria	p__Bacillota	c__Clostridia	o__Eubacteriales	f__Xylanivirgaceae	g__Xylanivirga	s__Xylanivirga_thermophila	697	0.00213	1
OTU806	d__Bacteria	k__norank_d__Bacteria	p__Bacteroidota	c__Flavobacteriia	o__Flavobacteriales	f__Weeksellaceae	g__Cruoricaptor	s__Cruoricaptor_ignavus	41	0.00013	0.53125
OTU1290	d__Bacteria	k__norank_d__Bacteria	p__Bacillota	c__Clostridia	o__Eubacteriales	f__Maliibacteriaceae	g__Maliibacterium	s__Maliibacterium_massiliense	24	7e-05	0.46875
OTU96	d__Bacteria	k__norank_d__Bacteria	p__Bacteroidota	c__Bacteroidia	o__Bacteroidales	f__Muribaculaceae	g__unclassified_f__Muribaculaceae	s__unclassified_f__Muribaculaceae	157	0.00048	0.9375
OTU1299	d__Bacteria	k__norank_d__Bacteria	p__Kiritimatiellota	c__Kiritimatiellia	o__Kiritimatiellales	f__Kiritimatiellaceae	g__Kiritimatiella	s__Kiritimatiella_glycovorans	327	0.001	0.96875
OTU60	d__Bacteria	k__norank_d__Bacteria	p__Bacillota	c__Clostridia	o__Eubacteriales	f__Lachnospiraceae	g__Blautia	s__unclassified_g__Blautia	56	0.00017	0.6875
OTU275	d__Bacteria	k__norank_d__Bacteria	p__Bacillota	c__Clostridia	o__Eubacteriales	f__Lachnospiraceae	g__unclassified_f__Lachnospiraceae	s__unclassified_f__Lachnospiraceae	27	8e-05	0.5625
OTU552	d__Bacteria	k__norank_d__Bacteria	p__Bacillota	c__Clostridia	o__Eubacteriales	f__Aristaeellaceae	g__Aristaeella	s__Aristaeella_hokkaidonensis	36	0.00011	0.5
OTU1346	d__Bacteria	k__norank_d__Bacteria	p__Pseudomonadota	c__Alphaproteobacteria	o__Hyphomicrobiales	f__Rhizobiaceae	g__Allorhizobium	s__Allorhizobium_borbori	53	0.00016	0.46875
OTU1048	d__Bacteria	k__norank_d__Bacteria	p__Bacteroidota	c__Bacteroidia	o__Bacteroidales	f__Porphyromonadaceae	g__Porphyromonas	s__Porphyromonas_sp._oral_clone_HF001	227	0.0007	0.90625
OTU1256	d__Bacteria	k__norank_d__Bacteria	p__Bacillota	c__Clostridia	o__Eubacteriales	f__Eubacteriales_Family_XIII._Incertae_Sedis	g__Hornefia	s__Hornefia_butyriciproducens	410	0.00126	1
OTU1293	d__Bacteria	k__norank_d__Bacteria	p__Bacteroidota	c__Bacteroidia	o__Bacteroidales	f__Bacteroidaceae	g__Phocaeicola	s__Phocaeicola_vulgatus	14	4e-05	0.25
OTU974	d__Bacteria	k__norank_d__Bacteria	p__Bacillota	c__unclassified_p__Bacillota	o__unclassified_p__Bacillota	f__unclassified_p__Bacillota	g__unclassified_p__Bacillota	s__unclassified_p__Bacillota	112	0.00034	0.9375
OTU226	d__Bacteria	k__norank_d__Bacteria	p__Bacillota	c__Negativicutes	o__Acidaminococcales	f__Acidaminococcaceae	g__Succiniclasticum	s__Succiniclasticum_ruminis	326	0.001	1
OTU530	d__Bacteria	k__norank_d__Bacteria	p__Bacteroidota	c__Flavobacteriia	o__Flavobacteriales	f__Flavobacteriaceae	g__Spongitalea	s__Spongitalea_numazuensis	164	0.0005	0.9375
OTU254	d__Bacteria	k__norank_d__Bacteria	p__Actinomycetota	c__Coriobacteriia	o__Eggerthellales	f__Eggerthellaceae	g__Adlercreutzia	s__Adlercreutzia_equolifaciens	5	2e-05	0.125
OTU13	d__Bacteria	k__norank_d__Bacteria	p__Bacteroidota	c__Sphingobacteriia	o__Sphingobacteriales	f__Sphingobacteriaceae	g__Pedobacter	s__Pedobacter_nanyangensis	31	9e-05	0.53125
OTU772	d__Bacteria	k__norank_d__Bacteria	p__Bacillota	c__Clostridia	o__Eubacteriales	f__Clostridiaceae	g__Clostridium	s__Clostridium_sp._Marseille-P299	44	0.00013	0.59375
OTU1301	d__Bacteria	k__norank_d__Bacteria	p__Bacteroidota	c__Bacteroidia	o__Bacteroidales	f__Prevotellaceae	g__Paraprevotella	s__unclassified_g__Paraprevotella	599	0.00183	1
OTU1022	d__Bacteria	k__norank_d__Bacteria	p__Bacillota	c__Clostridia	o__Eubacteriales	f__Oscillospiraceae	g__Pseudoflavonifractor	s__Pseudoflavonifractor_sp._BIOML-A7	50	0.00015	0.75
OTU200	d__Bacteria	k__norank_d__Bacteria	p__Bacillota	c__Clostridia	o__Eubacteriales	f__Aristaeellaceae	g__Aristaeella	s__Aristaeella_lactis	15	5e-05	0.34375
OTU695	d__Bacteria	k__norank_d__Bacteria	p__Candidatus_Melainabacteria	c__norank_p__Candidatus_Melainabacteria	o__norank_p__Candidatus_Melainabacteria	f__norank_p__Candidatus_Melainabacteria	g__norank_p__Candidatus_Melainabacteria	s__Candidatus_Melainabacteria_bacterium	84	0.00026	0.875
OTU242	d__Bacteria	k__norank_d__Bacteria	p__Bacteroidota	c__Bacteroidia	o__Bacteroidales	f__Prevotellaceae	g__norank_f__Prevotellaceae	s__Prevotellaceae_bacterium_DJF_LS10	157	0.00048	0.84375
OTU303	d__Bacteria	k__norank_d__Bacteria	p__Pseudomonadota	c__Alphaproteobacteria	o__Sphingomonadales	f__Sphingomonadaceae	g__unclassified_f__Sphingomonadaceae	s__unclassified_f__Sphingomonadaceae	70	0.00021	0.625
OTU1222	d__Bacteria	k__norank_d__Bacteria	p__Bacillota	c__Clostridia	o__Eubacteriales	f__Oscillospiraceae	g__Pseudoruminococcus	s__Pseudoruminococcus_massiliensis	30	9e-05	0.46875
OTU1149	d__Bacteria	k__norank_d__Bacteria	p__Bacteroidota	c__Bacteroidia	o__Bacteroidales	f__Bacteroidaceae	g__Phocaeicola	s__Phocaeicola_coprophilus	55	0.00017	0.28125
OTU1251	d__Bacteria	k__norank_d__Bacteria	p__Bacillota	c__Clostridia	o__Eubacteriales	f__Oscillospiraceae	g__Anaeromassilibacillus	s__Anaeromassilibacillus_senegalensis	879	0.00269	1
OTU585	d__Bacteria	k__norank_d__Bacteria	p__Bacillota	c__Clostridia	o__Eubacteriales	f__norank_o__Eubacteriales	g__Intestinimonas	s__unclassified_g__Intestinimonas	188	0.00058	1
OTU1116	d__Bacteria	k__norank_d__Bacteria	p__Bacillota	c__Clostridia	o__Eubacteriales	f__Oscillospiraceae	g__Pseudoclostridium	s__Pseudoclostridium_thermosuccinogenes	1031	0.00316	1
OTU1250	d__Bacteria	k__norank_d__Bacteria	p__Kiritimatiellota	c__Kiritimatiellia	o__Kiritimatiellales	f__Pontiellaceae	g__Pontiella	s__Pontiella_desulfatans	137	0.00042	0.78125
OTU144	d__Bacteria	k__norank_d__Bacteria	p__Bacillota	c__Clostridia	o__Eubacteriales	f__Christensenellaceae	g__Luoshenia	s__Luoshenia_tenuis	201	0.00062	0.96875
OTU113	d__Bacteria	k__norank_d__Bacteria	p__Bacteroidota	c__Bacteroidia	o__Bacteroidales	f__Prevotellaceae	g__Prevotella	s__Prevotella_sp._E9-3	23	7e-05	0.375
OTU795	d__Bacteria	k__norank_d__Bacteria	p__Bacillota	c__Clostridia	o__Eubacteriales	f__Aristaeellaceae	g__Aristaeella	s__Aristaeella_lactis	46	0.00014	0.75
OTU474	d__Bacteria	k__norank_d__Bacteria	p__Bacteroidota	c__Bacteroidia	o__Bacteroidales	f__Prevotellaceae	g__Prevotella	s__Prevotella_dentalis	27	8e-05	0.40625
OTU1435	d__Bacteria	k__norank_d__Bacteria	p__Bacillota	c__Clostridia	o__Eubacteriales	f__Eubacteriaceae	g__Rhabdanaerobium	s__Rhabdanaerobium_thermarum	32	0.0001	0.5625
OTU953	d__Bacteria	k__norank_d__Bacteria	p__Bacteroidota	c__Bacteroidia	o__Bacteroidales	f__Bacteroidaceae	g__Bacteroides	s__Bacteroides_stercoris	383	0.00117	0.96875
OTU290	d__Bacteria	k__norank_d__Bacteria	p__Bacillota	c__Clostridia	o__Eubacteriales	f__Oscillospiraceae	g__Acetivibrio	s__Acetivibrio_aldrichii	67	0.00021	0.8125
OTU1160	d__Bacteria	k__norank_d__Bacteria	p__Bacillota	c__Clostridia	o__Eubacteriales	f__Lachnospiraceae	g__Kineothrix	s__Kineothrix_alysoides	1346	0.00412	1
OTU234	d__Bacteria	k__norank_d__Bacteria	p__Bacillota	c__Clostridia	o__Eubacteriales	f__Oscillospiraceae	g__unclassified_f__Oscillospiraceae	s__unclassified_f__Oscillospiraceae	76	0.00023	0.8125
OTU1170	d__Bacteria	k__norank_d__Bacteria	p__Bacillota	c__Clostridia	o__Eubacteriales	f__Lachnospiraceae	g__Blautia	s__Blautia_schinkii	65	0.0002	0.8125
OTU959	d__Bacteria	k__norank_d__Bacteria	p__Bacteroidota	c__Cytophagia	o__Cytophagales	f__Hymenobacteraceae	g__Pontibacter	s__Pontibacter_mucosus	1010	0.00309	1
OTU127	d__Bacteria	k__norank_d__Bacteria	p__Bacillota	c__Clostridia	o__Eubacteriales	f__Oscillospiraceae	g__Sporobacter	s__Sporobacter_termitidis	18	6e-05	0.5
OTU313	d__Bacteria	k__norank_d__Bacteria	p__Bacillota	c__Clostridia	o__Eubacteriales	f__Aristaeellaceae	g__Aristaeella	s__Aristaeella_hokkaidonensis	142	0.00043	1
OTU228	d__Bacteria	k__norank_d__Bacteria	p__Bacillota	c__Clostridia	o__Eubacteriales	f__Aristaeellaceae	g__Aristaeella	s__Aristaeella_hokkaidonensis	78	0.00024	0.84375
OTU676	d__Bacteria	k__norank_d__Bacteria	p__Candidatus_Riflebacteria	c__norank_p__Candidatus_Riflebacteria	o__norank_p__Candidatus_Riflebacteria	f__norank_p__Candidatus_Riflebacteria	g__norank_p__Candidatus_Riflebacteria	s__Candidatus_Rifleibacterium_amylolyticum	168	0.00051	0.96875
OTU593	d__Bacteria	k__norank_d__Bacteria	p__Bacillota	c__Clostridia	o__Eubacteriales	f__norank_o__Eubacteriales	g__unclassified_f__norank_o__Eubacteriales	s__unclassified_f__norank_o__Eubacteriales	48	0.00015	0.625
OTU931	d__Bacteria	k__norank_d__Bacteria	p__Bacillota	c__Clostridia	o__Eubacteriales	f__Eubacteriales_Family_XIII._Incertae_Sedis	g__norank_f__Eubacteriales_Family_XIII._Incertae_Sedis	s__Eubacterium_saphenum	120	0.00037	0.9375
OTU1265	d__Bacteria	k__norank_d__Bacteria	p__Bacteroidota	c__Bacteroidia	o__Bacteroidales	f__Prevotellaceae	g__Prevotella	s__Prevotella_sp._E9-3	435	0.00133	1
OTU1422	d__Bacteria	k__norank_d__Bacteria	p__Bacillota	c__Clostridia	o__Eubacteriales	f__Lachnospiraceae	g__unclassified_f__Lachnospiraceae	s__unclassified_f__Lachnospiraceae	52	0.00016	0.65625
OTU1155	d__Bacteria	k__norank_d__Bacteria	p__Bacteroidota	c__Bacteroidia	o__Bacteroidales	f__Prevotellaceae	g__Prevotella	s__Prevotella_sp._P25	173	0.00053	0.84375
OTU424	d__Bacteria	k__norank_d__Bacteria	p__Bacillota	c__Clostridia	o__Eubacteriales	f__Eubacteriales_Family_XIII._Incertae_Sedis	g__Hornefia	s__Hornefia_porci	21	6e-05	0.46875
OTU566	d__Bacteria	k__norank_d__Bacteria	p__Bacillota	c__Clostridia	o__Eubacteriales	f__Maliibacteriaceae	g__Maliibacterium	s__Maliibacterium_massiliense	3	9.18577e-06	0.09375
OTU1249	d__Bacteria	k__norank_d__Bacteria	p__Campylobacterota	c__Epsilonproteobacteria	o__Campylobacterales	f__Arcobacteraceae	g__Arcobacter	s__Arcobacter_cloacae	39	0.00012	0.375
OTU967	d__Bacteria	k__norank_d__Bacteria	p__Bacillota	c__Clostridia	o__Eubacteriales	f__Oscillospiraceae	g__Ruminococcus	s__unclassified_g__Ruminococcus	193	0.00059	1
OTU408	d__Bacteria	k__norank_d__Bacteria	p__Bacteroidota	c__Bacteroidia	o__Bacteroidales	f__Prevotellaceae	g__Prevotella	s__Prevotella_ruminicola	568	0.00174	0.96875
OTU563	d__Bacteria	k__norank_d__Bacteria	p__Pseudomonadota	c__Alphaproteobacteria	o__Hyphomicrobiales	f__Nitrobacteraceae	g__Tardiphaga	s__Tardiphaga_robiniae	57	0.00017	0.53125
OTU1034	d__Bacteria	k__norank_d__Bacteria	p__Bacteroidota	c__Bacteroidia	o__Bacteroidales	f__Rikenellaceae	g__Millionella	s__Millionella_massiliensis	37	0.00011	0.625
OTU570	d__Bacteria	k__norank_d__Bacteria	p__Bacteroidota	c__Bacteroidia	o__Bacteroidales	f__Prevotellaceae	g__Hallella	s__Hallella_faecis	46	0.00014	0.625
OTU1289	d__Bacteria	k__norank_d__Bacteria	p__Bacillota	c__Clostridia	o__Eubacteriales	f__Lachnospiraceae	g__Porcincola	s__Porcincola_intestinalis	154	0.00047	1
OTU273	d__Bacteria	k__norank_d__Bacteria	p__Bacillota	c__Clostridia	o__Eubacteriales	f__Lachnospiraceae	g__Chordicoccus	s__Chordicoccus_furentiruminis	34	0.0001	0.59375
OTU510	d__Bacteria	k__norank_d__Bacteria	p__Bacillota	c__Clostridia	o__Eubacteriales	f__Oscillospiraceae	g__Flavonifractor	s__Flavonifractor_plautii	25	8e-05	0.59375
OTU1094	d__Bacteria	k__norank_d__Bacteria	p__Bacillota	c__Clostridia	o__Eubacteriales	f__Eubacteriaceae	g__Eubacterium	s__unclassified_g__Eubacterium	53	0.00016	0.5
OTU260	d__Bacteria	k__norank_d__Bacteria	p__Bacillota	c__Clostridia	o__Eubacteriales	f__Oscillospiraceae	g__Ruminococcus	s__Ruminococcus_sp._YE71	42	0.00013	0.71875
OTU370	d__Bacteria	k__norank_d__Bacteria	p__Bacteroidota	c__norank_p__Bacteroidota	o__norank_p__Bacteroidota	f__norank_p__Bacteroidota	g__norank_p__Bacteroidota	s__Bacteroidetes_bacterium_41-46	439	0.00134	1
OTU1315	d__Bacteria	k__norank_d__Bacteria	p__Pseudomonadota	c__Alphaproteobacteria	o__Holosporales	f__Candidatus_Paracaedibacteraceae	g__Candidatus_Finniella	s__Candidatus_Finniella_inopinata	102	0.00031	0.96875
OTU251	d__Bacteria	k__norank_d__Bacteria	p__Actinomycetota	c__Actinomycetes	o__Pseudonocardiales	f__Pseudonocardiaceae	g__Saccharopolyspora	s__Saccharopolyspora_hordei	4	1e-05	0.125
OTU204	d__Bacteria	k__norank_d__Bacteria	p__Bacteroidota	c__Bacteroidia	o__Bacteroidales	f__Prevotellaceae	g__Prevotella	s__Prevotella_ruminicola	381	0.00117	1
OTU1390	d__Bacteria	k__norank_d__Bacteria	p__Bacillota	c__Clostridia	o__Eubacteriales	f__Eubacteriales_Family_XIII._Incertae_Sedis	g__Anaerovorax	s__Anaerovorax_sp._IOR16	67	0.00021	0.875
OTU298	d__Bacteria	k__norank_d__Bacteria	p__Bacteroidota	c__Bacteroidia	o__Bacteroidales	f__Rikenellaceae	g__Millionella	s__Millionella_massiliensis	271	0.00083	1
OTU18	d__Bacteria	k__norank_d__Bacteria	p__Bacillota	c__Clostridia	o__Eubacteriales	f__Clostridiaceae	g__norank_f__Clostridiaceae	s__Clostridiaceae_bacterium_Marseille-Q4149	45	0.00014	0.625
OTU1310	d__Bacteria	k__norank_d__Bacteria	p__Bacillota	c__Clostridia	o__Eubacteriales	f__Aristaeellaceae	g__Aristaeella	s__Aristaeella_lactis	18	6e-05	0.375
OTU1203	d__Bacteria	k__norank_d__Bacteria	p__Bacillota	c__Clostridia	o__Eubacteriales	f__Lachnospiraceae	g__Enterocloster	s__Enterocloster_clostridioformis	20	6e-05	0.28125
OTU94	d__Bacteria	k__norank_d__Bacteria	p__Bacteroidota	c__norank_p__Bacteroidota	o__norank_p__Bacteroidota	f__norank_p__Bacteroidota	g__norank_p__Bacteroidota	s__Bacteroidetes_bacterium_41-46	275	0.00084	1
OTU1152	d__Bacteria	k__norank_d__Bacteria	p__Bacteroidota	c__norank_p__Bacteroidota	o__norank_p__Bacteroidota	f__norank_p__Bacteroidota	g__norank_p__Bacteroidota	s__Bacteroidetes_bacterium_41-46	801	0.00245	1
OTU1118	d__Bacteria	k__norank_d__Bacteria	p__Bacteroidota	c__Bacteroidia	o__Bacteroidales	f__Bacteroidaceae	g__Bacteroides	s__unclassified_g__Bacteroides	361	0.00111	1
OTU502	d__Bacteria	k__norank_d__Bacteria	p__Bacillota	c__Clostridia	o__Eubacteriales	f__Oscillospiraceae	g__Acetivibrio	s__Acetivibrio_aldrichii	53	0.00016	0.5625
OTU1421	d__Bacteria	k__norank_d__Bacteria	p__Bacillota	c__Clostridia	o__Eubacteriales	f__Lachnospiraceae	g__unclassified_f__Lachnospiraceae	s__unclassified_f__Lachnospiraceae	12	4e-05	0.28125
OTU291	d__Bacteria	k__norank_d__Bacteria	p__Bacillota	c__Clostridia	o__Eubacteriales	f__Lachnospiraceae	g__Chordicoccus	s__Chordicoccus_furentiruminis	19	6e-05	0.46875
OTU1	d__Bacteria	k__norank_d__Bacteria	p__Bacteroidota	c__Cytophagia	o__Cytophagales	f__Cyclobacteriaceae	g__Algoriphagus	s__unclassified_g__Algoriphagus	2	6.12385e-06	0.03125
OTU165	d__Bacteria	k__norank_d__Bacteria	p__Bacillota	c__Clostridia	o__Eubacteriales	f__Aristaeellaceae	g__Aristaeella	s__Aristaeella_lactis	65	0.0002	0.84375
OTU411	d__Bacteria	k__norank_d__Bacteria	p__Bacteroidota	c__Bacteroidia	o__Bacteroidales	f__Prevotellaceae	g__Palleniella	s__Palleniella_muris	173	0.00053	1
OTU1177	d__Bacteria	k__norank_d__Bacteria	p__Pseudomonadota	c__Gammaproteobacteria	o__Xanthomonadales	f__Xanthomonadaceae	g__Xanthomonas	s__Xanthomonas_massiliensis	351	0.00107	0.96875
OTU1006	d__Bacteria	k__norank_d__Bacteria	p__Bacillota	c__Clostridia	o__Eubacteriales	f__Oscillospiraceae	g__Vescimonas	s__Vescimonas_fastidiosa	186	0.00057	0.96875
OTU472	d__Bacteria	k__norank_d__Bacteria	p__Bacillota	c__Clostridia	o__Eubacteriales	f__Oscillospiraceae	g__Pseudoclostridium	s__Pseudoclostridium_thermosuccinogenes	6	2e-05	0.15625
OTU52	d__Bacteria	k__norank_d__Bacteria	p__Bacteroidota	c__Bacteroidia	o__Bacteroidales	f__Prevotellaceae	g__Segatella	s__Segatella_copri	110	0.00034	0.84375
OTU239	d__Bacteria	k__norank_d__Bacteria	p__Pseudomonadota	c__Alphaproteobacteria	o__Rhodospirillales	f__Rhodospirillaceae	g__Dongia	s__unclassified_g__Dongia	31	9e-05	0.5
OTU68	d__Bacteria	k__norank_d__Bacteria	p__Bacillota	c__Clostridia	o__Eubacteriales	f__Oscillospiraceae	g__Marseillibacter	s__Marseillibacter_massiliensis	54	0.00017	0.875
OTU599	d__Bacteria	k__norank_d__Bacteria	p__Bacillota	c__Clostridia	o__Eubacteriales	f__Aristaeellaceae	g__Aristaeella	s__Aristaeella_hokkaidonensis	16	5e-05	0.34375
OTU910	d__Bacteria	k__norank_d__Bacteria	p__Bacillota	c__Clostridia	o__Eubacteriales	f__Aristaeellaceae	g__Aristaeella	s__Aristaeella_hokkaidonensis	23	7e-05	0.5
OTU1366	d__Bacteria	k__norank_d__Bacteria	p__Kiritimatiellota	c__Kiritimatiellia	o__Kiritimatiellales	f__Kiritimatiellaceae	g__Kiritimatiella	s__Kiritimatiella_glycovorans	9	3e-05	0.1875
OTU982	d__Bacteria	k__norank_d__Bacteria	p__Bacteroidota	c__norank_p__Bacteroidota	o__norank_p__Bacteroidota	f__norank_p__Bacteroidota	g__norank_p__Bacteroidota	s__Bacteroidetes_bacterium_41-46	120	0.00037	0.9375
OTU503	d__Bacteria	k__norank_d__Bacteria	p__Bacillota	c__Clostridia	o__Eubacteriales	f__Christensenellaceae	g__Luoshenia	s__Luoshenia_tenuis	26	8e-05	0.59375
OTU301	d__Bacteria	k__norank_d__Bacteria	p__Bacteroidota	c__Bacteroidia	o__Bacteroidales	f__Muribaculaceae	g__Paramuribaculum	s__Paramuribaculum_intestinale	70	0.00021	0.8125
OTU219	d__Bacteria	k__norank_d__Bacteria	p__Bacillota	c__Clostridia	o__Eubacteriales	f__Aristaeellaceae	g__Aristaeella	s__Aristaeella_lactis	25	8e-05	0.59375
OTU1373	d__Bacteria	k__norank_d__Bacteria	p__Pseudomonadota	c__Alphaproteobacteria	o__Hyphomicrobiales	f__Bartonellaceae	g__Bartonella	s__Bartonella_gabonensis	13	4e-05	0.3125
OTU673	d__Bacteria	k__norank_d__Bacteria	p__Bacillota	c__Clostridia	o__Eubacteriales	f__Clostridiaceae	g__norank_f__Clostridiaceae	s__Clostridiaceae_bacterium_OM08-6BH	20	6e-05	0.375
OTU1433	d__Bacteria	k__norank_d__Bacteria	p__Mycoplasmatota	c__Mollicutes	o__Entomoplasmatales	f__Spiroplasmataceae	g__Spiroplasma	s__Spiroplasma_apis	11	3e-05	0.1875
OTU1057	d__Bacteria	k__norank_d__Bacteria	p__Bacillota	c__Clostridia	o__Eubacteriales	f__Lachnospiraceae	g__Mediterraneibacter	s__Ruminococcus_torques	76	0.00023	0.90625
OTU885	d__Bacteria	k__norank_d__Bacteria	p__Bacillota	c__Clostridia	o__Eubacteriales	f__Christensenellaceae	g__Gehongia	s__Gehongia_tenuis	53	0.00016	0.8125
OTU33	d__Bacteria	k__norank_d__Bacteria	p__Bacillota	c__Bacilli	o__Lactobacillales	f__Lactobacillaceae	g__Lactobacillus	s__Lactobacillus_johnsonii	317	0.00097	0.96875
OTU584	d__Bacteria	k__norank_d__Bacteria	p__Mycoplasmatota	c__Mollicutes	o__Entomoplasmatales	f__Spiroplasmataceae	g__Spiroplasma	s__Spiroplasma_chinense	9	3e-05	0.28125
OTU1320	d__Bacteria	k__norank_d__Bacteria	p__Bacillota	c__Clostridia	o__Eubacteriales	f__Oscillospiraceae	g__Neglectibacter	s__Neglectibacter_sp._X58	249	0.00076	1
OTU1423	d__Bacteria	k__norank_d__Bacteria	p__Bacillota	c__Clostridia	o__Eubacteriales	f__Lachnospiraceae	g__unclassified_f__Lachnospiraceae	s__unclassified_f__Lachnospiraceae	25	8e-05	0.53125
OTU206	d__Bacteria	k__norank_d__Bacteria	p__Bacillota	c__Clostridia	o__Eubacteriales	f__Oscillospiraceae	g__unclassified_f__Oscillospiraceae	s__unclassified_f__Oscillospiraceae	258	0.00079	0.9375
OTU1431	d__Bacteria	k__norank_d__Bacteria	p__Bacillota	c__Clostridia	o__Eubacteriales	f__Lachnospiraceae	g__Syntrophococcus	s__Syntrophococcus_sucromutans	34	0.0001	0.65625
OTU120	d__Bacteria	k__norank_d__Bacteria	p__Bacillota	c__Clostridia	o__Eubacteriales	f__Oscillospiraceae	g__Ruminococcoides	s__Ruminococcoides_bili	88	0.00027	0.59375
OTU581	d__Bacteria	k__norank_d__Bacteria	p__Bacillota	c__Clostridia	o__Eubacteriales	f__Aristaeellaceae	g__Aristaeella	s__Aristaeella_hokkaidonensis	23	7e-05	0.53125
OTU623	d__Bacteria	k__norank_d__Bacteria	p__Bacillota	c__Clostridia	o__Eubacteriales	f__Eubacteriales_Family_XIII._Incertae_Sedis	g__Anaerovorax	s__Anaerovorax_sp._enrichment_culture_clone_D2CL_Bac_16S_Clone4	6	2e-05	0.1875
OTU1101	d__Bacteria	k__norank_d__Bacteria	p__Bacillota	c__Clostridia	o__Eubacteriales	f__Aristaeellaceae	g__Aristaeella	s__Aristaeella_hokkaidonensis	1293	0.00396	1
OTU1385	d__Bacteria	k__norank_d__Bacteria	p__Candidatus_Absconditabacteria	c__norank_p__Candidatus_Absconditabacteria	o__norank_p__Candidatus_Absconditabacteria	f__norank_p__Candidatus_Absconditabacteria	g__norank_p__Candidatus_Absconditabacteria	s__unclassified_g__norank_p__Candidatus_Absconditabacteria	16	5e-05	0.40625
OTU354	d__Bacteria	k__norank_d__Bacteria	p__Bacillota	c__Clostridia	o__Eubacteriales	f__Eubacteriaceae	g__Eubacterium	s__unclassified_g__Eubacterium	110	0.00034	0.9375
OTU329	d__Bacteria	k__norank_d__Bacteria	p__Bacteroidota	c__Bacteroidia	o__Bacteroidales	f__Prevotellaceae	g__Prevotella	s__Prevotella_ruminicola	39	0.00012	0.71875
OTU888	d__Bacteria	k__norank_d__Bacteria	p__Bacillota	c__Clostridia	o__Eubacteriales	f__Eubacteriaceae	g__Eubacterium	s__Eubacterium_ruminantium	7	2e-05	0.1875
OTU1328	d__Bacteria	k__norank_d__Bacteria	p__Kiritimatiellota	c__Kiritimatiellia	o__Kiritimatiellales	f__Kiritimatiellaceae	g__Kiritimatiella	s__Kiritimatiella_glycovorans	98	0.0003	0.875
OTU1343	d__Bacteria	k__norank_d__Bacteria	p__Bacteroidota	c__norank_p__Bacteroidota	o__norank_p__Bacteroidota	f__norank_p__Bacteroidota	g__norank_p__Bacteroidota	s__Bacteroidetes_bacterium_41-46	4229	0.01295	1
OTU624	d__Bacteria	k__norank_d__Bacteria	p__Bacillota	c__Clostridia	o__Eubacteriales	f__Lachnospiraceae	g__unclassified_f__Lachnospiraceae	s__unclassified_f__Lachnospiraceae	60	0.00018	0.71875
OTU148	d__Bacteria	k__norank_d__Bacteria	p__Pseudomonadota	c__Alphaproteobacteria	o__Sphingomonadales	f__Sphingomonadaceae	g__Sphingomonas	s__Sphingomonas_echinoides	25	8e-05	0.3125
OTU1110	d__Bacteria	k__norank_d__Bacteria	p__Bacillota	c__Clostridia	o__Eubacteriales	f__Clostridiaceae	g__Clostridium	s__Clostridium_sp._Marseille-P299	86	0.00026	0.8125
OTU454	d__Bacteria	k__norank_d__Bacteria	p__Bacillota	c__Clostridia	o__Eubacteriales	f__Lachnospiraceae	g__Diplocloster	s__Diplocloster_agilis	8	2e-05	0.21875
OTU574	d__Bacteria	k__norank_d__Bacteria	p__Bacillota	c__norank_p__Bacillota	o__norank_p__Bacillota	f__norank_p__Bacillota	g__norank_p__Bacillota	s__Firmicutes_bacterium_AM59-13	663	0.00203	1
OTU579	d__Bacteria	k__norank_d__Bacteria	p__Bacillota	c__Clostridia	o__Eubacteriales	f__Lachnospiraceae	g__Brotolimicola	s__Brotolimicola_acetigignens	57	0.00017	0.65625
OTU665	d__Bacteria	k__norank_d__Bacteria	p__Bacteroidota	c__Bacteroidia	o__Bacteroidales	f__Muribaculaceae	g__Duncaniella	s__Duncaniella_freteri	35	0.00011	0.625
OTU469	d__Bacteria	k__norank_d__Bacteria	p__Bacteroidota	c__Bacteroidia	o__Bacteroidales	f__Prevotellaceae	g__Leyella	s__Leyella_lascolaii	35	0.00011	0.625
OTU1270	d__Bacteria	k__norank_d__Bacteria	p__Bacteroidota	c__Bacteroidia	o__Bacteroidales	f__Rikenellaceae	g__Alistipes	s__Alistipes_shahii	70	0.00021	0.90625
OTU962	d__Bacteria	k__norank_d__Bacteria	p__Bacteroidota	c__Sphingobacteriia	o__Sphingobacteriales	f__Sphingobacteriaceae	g__Pedobacter	s__Pedobacter_sp._b3N1b-b5	988	0.00303	0.96875
OTU1137	d__Bacteria	k__norank_d__Bacteria	p__Kiritimatiellota	c__Kiritimatiellia	o__Kiritimatiellales	f__Kiritimatiellaceae	g__Kiritimatiella	s__Kiritimatiella_glycovorans	512	0.00157	1
OTU1410	d__Bacteria	k__norank_d__Bacteria	p__Bacillota	c__Clostridia	o__Eubacteriales	f__Eubacteriales_Family_XIII._Incertae_Sedis	g__Lentihominibacter	s__Lentihominibacter_faecis	50	0.00015	0.75
OTU400	d__Bacteria	k__norank_d__Bacteria	p__Bacillota	c__Clostridia	o__Eubacteriales	f__Eubacteriaceae	g__Eubacterium	s__Eubacterium_ruminantium	59	0.00018	0.75
OTU571	d__Bacteria	k__norank_d__Bacteria	p__Bacillota	c__Clostridia	o__Eubacteriales	f__Lachnospiraceae	g__Suilimivivens	s__Suilimivivens_aceti	30	9e-05	0.375
OTU851	d__Bacteria	k__norank_d__Bacteria	p__Pseudomonadota	c__Betaproteobacteria	o__Burkholderiales	f__Burkholderiaceae	g__Pandoraea	s__Pandoraea_pnomenusa	23	7e-05	0.125
OTU621	d__Bacteria	k__norank_d__Bacteria	p__Bacteroidota	c__Bacteroidia	o__Bacteroidales	f__Prevotellaceae	g__Alloprevotella	s__Alloprevotella_sp._feline_oral_taxon_167	8	2e-05	0.21875
OTU1357	d__Bacteria	k__norank_d__Bacteria	p__Bacillota	c__Bacilli	o__Lactobacillales	f__Lactobacillaceae	g__Pediococcus	s__Pediococcus_acidilactici	135	0.00041	0.875
OTU1397	d__Bacteria	k__norank_d__Bacteria	p__Mycoplasmatota	c__Mollicutes	o__Entomoplasmatales	f__Spiroplasmataceae	g__Spiroplasma	s__Spiroplasma_chinense	7	2e-05	0.1875
OTU1009	d__Bacteria	k__norank_d__Bacteria	p__Bacillota	c__Clostridia	o__Eubacteriales	f__Oscillospiraceae	g__Pseudoclostridium	s__Pseudoclostridium_thermosuccinogenes	1531	0.00469	1
OTU1242	d__Bacteria	k__norank_d__Bacteria	p__Bacteroidota	c__Bacteroidia	o__Bacteroidales	f__Bacteroidaceae	g__unclassified_f__Bacteroidaceae	s__unclassified_f__Bacteroidaceae	91	0.00028	0.8125
OTU44	d__Bacteria	k__norank_d__Bacteria	p__Bacteroidota	c__Bacteroidia	o__Bacteroidales	f__Bacteroidaceae	g__unclassified_f__Bacteroidaceae	s__unclassified_f__Bacteroidaceae	53	0.00016	0.6875
OTU886	d__Bacteria	k__norank_d__Bacteria	p__Bacillota	c__Negativicutes	o__Acidaminococcales	f__Acidaminococcaceae	g__Succiniclasticum	s__Succiniclasticum_ruminis	944	0.00289	1
OTU1047	d__Bacteria	k__norank_d__Bacteria	p__Bacillota	c__Negativicutes	o__Acidaminococcales	f__Acidaminococcaceae	g__Succiniclasticum	s__Succiniclasticum_ruminis	1552	0.00475	1
OTU1038	d__Bacteria	k__norank_d__Bacteria	p__Pseudomonadota	c__Betaproteobacteria	o__Burkholderiales	f__norank_o__Burkholderiales	g__norank_o__Burkholderiales	s__Burkholderiales_bacterium_68-12	2271	0.00695	0.875
OTU36	d__Bacteria	k__norank_d__Bacteria	p__Bacillota	c__Bacilli	o__Lactobacillales	f__Lactobacillaceae	g__Lactiplantibacillus	s__Lactiplantibacillus_pentosus	189	0.00058	0.90625
OTU1362	d__Bacteria	k__norank_d__Bacteria	p__Bacteroidota	c__Bacteroidia	o__Bacteroidales	f__Prevotellaceae	g__Prevotella	s__unclassified_g__Prevotella	46	0.00014	0.78125
OTU1309	d__Bacteria	k__norank_d__Bacteria	p__Bacillota	c__Clostridia	o__Eubacteriales	f__Lachnospiraceae	g__Butyrivibrio	s__Butyrivibrio_sp._CG9	20	6e-05	0.53125
OTU904	d__Bacteria	k__norank_d__Bacteria	p__Bacteroidota	c__Bacteroidia	o__Bacteroidales	f__Prevotellaceae	g__Prevotella	s__Prevotella_buccae	22	7e-05	0.53125
OTU1291	d__Bacteria	k__norank_d__Bacteria	p__Bacillota	c__Clostridia	o__Eubacteriales	f__Lachnospiraceae	g__Butyrivibrio	s__Butyrivibrio_proteoclasticus	8	2e-05	0.21875
OTU142	d__Bacteria	k__norank_d__Bacteria	p__Bacillota	c__Clostridia	o__Eubacteriales	f__Clostridiaceae	g__Oxobacter	s__Oxobacter_pfennigii	282	0.00086	1
OTU173	d__Bacteria	k__norank_d__Bacteria	p__Bacillota	c__Clostridia	o__Eubacteriales	f__Lachnospiraceae	g__Lachnoclostridium	s__Lachnoclostridium_edouardi	56	0.00017	0.875
OTU1214	d__Bacteria	k__norank_d__Bacteria	p__Bacteroidota	c__norank_p__Bacteroidota	o__norank_p__Bacteroidota	f__norank_p__Bacteroidota	g__norank_p__Bacteroidota	s__Bacteroidetes_bacterium_41-46	299	0.00092	0.96875
OTU887	d__Bacteria	k__norank_d__Bacteria	p__Bacillota	c__Clostridia	o__Eubacteriales	f__Aristaeellaceae	g__Aristaeella	s__Aristaeella_lactis	4	1e-05	0.125
OTU393	d__Bacteria	k__norank_d__Bacteria	p__Bacteroidota	c__Bacteroidia	o__Bacteroidales	f__Prevotellaceae	g__Prevotella	s__Prevotella_communis	61	0.00019	0.625
OTU747	d__Bacteria	k__norank_d__Bacteria	p__Bacillota	c__Clostridia	o__Eubacteriales	f__Lachnospiraceae	g__Mediterraneibacter	s__Mediterraneibacter_gnavus	50	0.00015	0.75
OTU1086	d__Bacteria	k__norank_d__Bacteria	p__Bacillota	c__Clostridia	o__Eubacteriales	f__Lachnospiraceae	g__Marvinbryantia	s__Marvinbryantia_formatexigens	52	0.00016	0.71875
OTU1182	d__Bacteria	k__norank_d__Bacteria	p__Bacteroidota	c__Sphingobacteriia	o__Sphingobacteriales	f__Sphingobacteriaceae	g__unclassified_f__Sphingobacteriaceae	s__unclassified_f__Sphingobacteriaceae	139	0.00043	0.71875
OTU388	d__Bacteria	k__norank_d__Bacteria	p__Bacteroidota	c__Bacteroidia	o__Bacteroidales	f__Muribaculaceae	g__Paramuribaculum	s__Paramuribaculum_intestinale	30	9e-05	0.5625
OTU491	d__Bacteria	k__norank_d__Bacteria	p__Fibrobacterota	c__Fibrobacteria	o__Fibrobacterales	f__Fibrobacteraceae	g__Fibrobacter	s__unclassified_g__Fibrobacter	22	7e-05	0.46875
OTU803	d__Bacteria	k__norank_d__Bacteria	p__Bacillota	c__Clostridia	o__Eubacteriales	f__Oscillospiraceae	g__Solibaculum	s__Solibaculum_mannosilyticum	6	2e-05	0.1875
OTU646	d__Bacteria	k__norank_d__Bacteria	p__Actinomycetota	c__Actinomycetes	o__Pseudonocardiales	f__Pseudonocardiaceae	g__Saccharopolyspora	s__Saccharopolyspora_rectivirgula	132	0.0004	0.875
OTU519	d__Bacteria	k__norank_d__Bacteria	p__Bacteroidota	c__Bacteroidia	o__Bacteroidales	f__Tannerellaceae	g__Parabacteroides	s__Parabacteroides_johnsonii	26	8e-05	0.4375
OTU311	d__Bacteria	k__norank_d__Bacteria	p__Bacteroidota	c__Bacteroidia	o__Bacteroidales	f__Muribaculaceae	g__norank_f__Muribaculaceae	s__Porphyromonadaceae_bacterium_C941	180	0.00055	0.78125
OTU691	d__Bacteria	k__norank_d__Bacteria	p__Bacillota	c__Clostridia	o__Eubacteriales	f__Eubacteriaceae	g__Anaerofustis	s__Anaerofustis_stercorihominis	32	0.0001	0.53125
OTU77	d__Bacteria	k__norank_d__Bacteria	p__Bacteroidota	c__Bacteroidia	o__Bacteroidales	f__Prevotellaceae	g__Prevotella	s__Prevotella_sp._E9-3	23	7e-05	0.5
OTU190	d__Bacteria	k__norank_d__Bacteria	p__Bacillota	c__Clostridia	o__Eubacteriales	f__Lachnospiraceae	g__Anthropogastromicrobium	s__Anthropogastromicrobium_aceti	49	0.00015	0.75
OTU1183	d__Bacteria	k__norank_d__Bacteria	p__Bacteroidota	c__Bacteroidia	o__Bacteroidales	f__Bacteroidaceae	g__Bacteroides	s__Bacteroides_coprosuis	240	0.00073	0.90625
OTU358	d__Bacteria	k__norank_d__Bacteria	p__Bacteroidota	c__Bacteroidia	o__Bacteroidales	f__Bacteroidaceae	g__Paraphocaeicola	s__Paraphocaeicola_brunensis	54	0.00017	0.71875
OTU216	d__Bacteria	k__norank_d__Bacteria	p__Thermodesulfobacteriota	c__Desulfovibrionia	o__Desulfovibrionales	f__Desulfovibrionaceae	g__Desulfovibrio	s__Desulfovibrio_sp._OH1209_COT-279	63	0.00019	0.8125
OTU913	d__Bacteria	k__norank_d__Bacteria	p__Mycoplasmatota	c__Mollicutes	o__Entomoplasmatales	f__Spiroplasmataceae	g__Spiroplasma	s__Spiroplasma_diminutum	15	5e-05	0.3125
OTU110	d__Bacteria	k__norank_d__Bacteria	p__Bacteroidota	c__Cytophagia	o__Cytophagales	f__Hymenobacteraceae	g__Pontibacter	s__Pontibacter_korlensis	88	0.00027	0.78125
OTU518	d__Bacteria	k__norank_d__Bacteria	p__Bacteroidota	c__Bacteroidia	o__Bacteroidales	f__Prevotellaceae	g__Prevotella	s__Prevotella_lacticifex	840	0.00257	1
OTU1239	d__Bacteria	k__norank_d__Bacteria	p__Bacteroidota	c__Bacteroidia	o__Bacteroidales	f__Prevotellaceae	g__Prevotella	s__Prevotella_sp._BP1-56	116	0.00036	0.90625
OTU307	d__Bacteria	k__norank_d__Bacteria	p__Bacillota	c__Clostridia	o__Eubacteriales	f__Lachnospiraceae	g__Anaerostipes	s__Anaerostipes_sp._494a	483	0.00148	1
OTU671	d__Bacteria	k__norank_d__Bacteria	p__Bacteroidota	c__Bacteroidia	o__Bacteroidales	f__Prevotellaceae	g__Segatella	s__Segatella_copri	5	2e-05	0.15625
OTU74	d__Bacteria	k__norank_d__Bacteria	p__Pseudomonadota	c__Gammaproteobacteria	o__Pasteurellales	f__Pasteurellaceae	g__Rodentibacter	s__Rodentibacter_ratti	47	0.00014	0.65625
OTU1297	d__Bacteria	k__norank_d__Bacteria	p__Bacillota	c__Clostridia	o__Eubacteriales	f__Lachnospiraceae	g__Butyrivibrio	s__Butyrivibrio_proteoclasticus	80	0.00024	0.875
OTU1394	d__Bacteria	k__norank_d__Bacteria	p__Bacillota	c__Clostridia	o__Eubacteriales	f__Lachnospiraceae	g__Syntrophococcus	s__Syntrophococcus_sucromutans	24	7e-05	0.5625
OTU1055	d__Bacteria	k__norank_d__Bacteria	p__Bacteroidota	c__Sphingobacteriia	o__Sphingobacteriales	f__Sphingobacteriaceae	g__Parapedobacter	s__Parapedobacter_koreensis	518	0.00159	1
OTU343	d__Bacteria	k__norank_d__Bacteria	p__Bacteroidota	c__norank_p__Bacteroidota	o__norank_p__Bacteroidota	f__norank_p__Bacteroidota	g__norank_p__Bacteroidota	s__Bacteroidetes_bacterium_RIFOXYB2_FULL_39_7	242	0.00074	0.96875
OTU1023	d__Bacteria	k__norank_d__Bacteria	p__Bacillota	c__Clostridia	o__Eubacteriales	f__Oscillospiraceae	g__Ruminococcus	s__Ruminococcus_bovis	76	0.00023	0.84375
OTU1133	d__Bacteria	k__norank_d__Bacteria	p__Bacteroidota	c__norank_p__Bacteroidota	o__norank_p__Bacteroidota	f__norank_p__Bacteroidota	g__norank_p__Bacteroidota	s__Bacteroidetes_bacterium_41-46	4651	0.01424	1
OTU269	d__Bacteria	k__norank_d__Bacteria	p__Bacillota	c__Clostridia	o__Eubacteriales	f__Lachnospiraceae	g__unclassified_f__Lachnospiraceae	s__unclassified_f__Lachnospiraceae	66	0.0002	0.75
OTU733	d__Bacteria	k__norank_d__Bacteria	p__Bacteroidota	c__Bacteroidia	o__Bacteroidales	f__Prevotellaceae	g__unclassified_f__Prevotellaceae	s__unclassified_f__Prevotellaceae	154	0.00047	0.75
OTU1432	d__Bacteria	k__norank_d__Bacteria	p__Bacteroidota	c__Cytophagia	o__Cytophagales	f__Hymenobacteraceae	g__Pontibacter	s__Pontibacter_amylolyticus	40	0.00012	0.375
OTU1028	d__Bacteria	k__norank_d__Bacteria	p__Bacteroidota	c__norank_p__Bacteroidota	o__norank_p__Bacteroidota	f__norank_p__Bacteroidota	g__norank_p__Bacteroidota	s__Bacteroidetes_bacterium_RIFOXYB2_FULL_39_7	623	0.00191	1
OTU659	d__Bacteria	k__norank_d__Bacteria	p__Bacteroidota	c__Bacteroidia	o__Bacteroidales	f__Prevotellaceae	g__Prevotella	s__Prevotella_sp._MGM1	190	0.00058	1
OTU129	d__Bacteria	k__norank_d__Bacteria	p__Bacillota	c__Bacilli	o__Bacillales	f__Paenibacillaceae	g__Paenibacillus	s__Paenibacillus_mucilaginosus	562	0.00172	0.96875
OTU644	d__Bacteria	k__norank_d__Bacteria	p__Bacteroidota	c__Bacteroidia	o__Bacteroidales	f__Porphyromonadaceae	g__Porphyromonas	s__Porphyromonas_sp._oral_taxon_275	249	0.00076	1
OTU212	d__Bacteria	k__norank_d__Bacteria	p__Actinomycetota	c__Actinomycetes	o__Pseudonocardiales	f__Pseudonocardiaceae	g__Saccharopolyspora	s__Saccharopolyspora_cavernae	13	4e-05	0.25
OTU853	d__Bacteria	k__norank_d__Bacteria	p__Mycoplasmatota	c__Mollicutes	o__Entomoplasmatales	f__Spiroplasmataceae	g__Spiroplasma	s__Spiroplasma_chinense	13	4e-05	0.25
OTU362	d__Bacteria	k__norank_d__Bacteria	p__Bacteroidota	c__Bacteroidia	o__Bacteroidales	f__norank_o__Bacteroidales	g__norank_o__Bacteroidales	s__rumen_bacterium_YS1	37	0.00011	0.65625
OTU1107	d__Bacteria	k__norank_d__Bacteria	p__Candidatus_Melainabacteria	c__norank_p__Candidatus_Melainabacteria	o__Candidatus_Gastranaerophilales	f__norank_o__Candidatus_Gastranaerophilales	g__norank_o__Candidatus_Gastranaerophilales	s__unclassified_g__norank_o__Candidatus_Gastranaerophilales	88	0.00027	0.65625
OTU568	d__Bacteria	k__norank_d__Bacteria	p__Bacillota	c__Clostridia	o__Eubacteriales	f__Lachnospiraceae	g__Diplocloster	s__Diplocloster_agilis	22	7e-05	0.28125
OTU1241	d__Bacteria	k__norank_d__Bacteria	p__Bacillota	c__Clostridia	o__Eubacteriales	f__Lachnospiraceae	g__Mediterraneibacter	s__Ruminococcus_torques	86	0.00026	0.8125
OTU980	d__Bacteria	k__norank_d__Bacteria	p__Bacillota	c__Clostridia	o__Eubacteriales	f__Clostridiaceae	g__Clostridium	s__Clostridium_oryzae	499	0.00153	1
OTU122	d__Bacteria	k__norank_d__Bacteria	p__Bacteroidota	c__Bacteroidia	o__Bacteroidales	f__Prevotellaceae	g__Prevotella	s__Prevotella_ruminicola	55	0.00017	0.6875
OTU217	d__Bacteria	k__norank_d__Bacteria	p__Bacillota	c__Clostridia	o__Eubacteriales	f__Lachnospiraceae	g__Robinsoniella	s__Robinsoniella_sp._KNHs210	33	0.0001	0.6875
OTU436	d__Bacteria	k__norank_d__Bacteria	p__Bacteroidota	c__Bacteroidia	o__Bacteroidales	f__Rikenellaceae	g__norank_f__Rikenellaceae	s__Rikenellaceae_bacterium_DTU002	763	0.00234	1
OTU564	d__Bacteria	k__norank_d__Bacteria	p__Bacillota	c__Clostridia	o__Eubacteriales	f__Oscillospiraceae	g__Ruminococcoides	s__Ruminococcoides_bili	57	0.00017	0.5625
OTU101	d__Bacteria	k__norank_d__Bacteria	p__Bacteroidota	c__norank_p__Bacteroidota	o__norank_p__Bacteroidota	f__norank_p__Bacteroidota	g__norank_p__Bacteroidota	s__Bacteroidetes_bacterium_41-46	14	4e-05	0.375
OTU232	d__Bacteria	k__norank_d__Bacteria	p__Bacteroidota	c__Bacteroidia	o__Bacteroidales	f__Dysgonomonadaceae	g__Proteiniphilum	s__Proteiniphilum_saccharofermentans	88	0.00027	0.875
OTU1408	d__Bacteria	k__norank_d__Bacteria	p__Nitrospinota	c__Nitrospinia	o__Nitrospinales	f__Nitrospinaceae	g__Nitrospina	s__Nitrospina_sp._LS_NOB	32	0.0001	0.5
OTU1098	d__Bacteria	k__norank_d__Bacteria	p__Bacillota	c__Clostridia	o__Eubacteriales	f__norank_o__Eubacteriales	g__norank_o__Eubacteriales	s__Clostridiales_bacterium_CCNA10	319	0.00098	1
OTU780	d__Bacteria	k__norank_d__Bacteria	p__Bacillota	c__Clostridia	o__Eubacteriales	f__Lachnospiraceae	g__Anaerostipes	s__Anaerostipes_sp._494a	19	6e-05	0.46875
OTU463	d__Bacteria	k__norank_d__Bacteria	p__Bacteroidota	c__Bacteroidia	o__Bacteroidales	f__Prevotellaceae	g__Hallella	s__Hallella_colorans	116	0.00036	0.9375
OTU767	d__Bacteria	k__norank_d__Bacteria	p__Bacillota	c__Clostridia	o__Eubacteriales	f__Oscillospiraceae	g__Pseudoclostridium	s__Pseudoclostridium_thermosuccinogenes	17	5e-05	0.25
OTU171	d__Bacteria	k__norank_d__Bacteria	p__Bacillota	c__Clostridia	o__Eubacteriales	f__Oscillospiraceae	g__Acetivibrio	s__Acetivibrio_cellulolyticus	6	2e-05	0.15625
OTU224	d__Bacteria	k__norank_d__Bacteria	p__Bacteroidota	c__Bacteroidia	o__Bacteroidales	f__Lentimicrobiaceae	g__Lentimicrobium	s__Lentimicrobium_saccharophilum	71	0.00022	0.875
OTU109	d__Bacteria	k__norank_d__Bacteria	p__Bacteroidota	c__Bacteroidia	o__Bacteroidales	f__norank_o__Bacteroidales	g__norank_o__Bacteroidales	s__rumen_bacterium_YS1	138	0.00042	0.9375
OTU157	d__Bacteria	k__norank_d__Bacteria	p__Bacillota	c__Erysipelotrichia	o__Erysipelotrichales	f__Erysipelotrichaceae	g__norank_f__Erysipelotrichaceae	s__Erysipelotrichaceae_bacterium_MTC7	88	0.00027	0.90625
OTU495	d__Bacteria	k__norank_d__Bacteria	p__Kiritimatiellota	c__Kiritimatiellia	o__Kiritimatiellales	f__Kiritimatiellaceae	g__Kiritimatiella	s__Kiritimatiella_glycovorans	106	0.00032	0.8125
OTU24	d__Bacteria	k__norank_d__Bacteria	p__Bacillota	c__Clostridia	o__Eubacteriales	f__Eubacteriales_Family_XIII._Incertae_Sedis	g__Aminipila	s__Aminipila_terrae	32	0.0001	0.5625
OTU949	d__Bacteria	k__norank_d__Bacteria	p__Bacillota	c__Clostridia	o__Eubacteriales	f__Eubacteriales_Family_XIII._Incertae_Sedis	g__Mogibacterium	s__Mogibacterium_pumilum	923	0.00283	1
OTU537	d__Bacteria	k__norank_d__Bacteria	p__Bacillota	c__Clostridia	o__Eubacteriales	f__Oscillospiraceae	g__Ruminococcus	s__Ruminococcus_gauvreauii	14	4e-05	0.375
OTU150	d__Bacteria	k__norank_d__Bacteria	p__Bacteroidota	c__Bacteroidia	o__Bacteroidales	f__Prevotellaceae	g__Prevotella	s__Prevotella_sp._E13-27	167	0.00051	0.75
OTU736	d__Bacteria	k__norank_d__Bacteria	p__Bacteroidota	c__Bacteroidia	o__Bacteroidales	f__Porphyromonadaceae	g__norank_f__Porphyromonadaceae	s__Porphyromonadaceae_bacterium_UBA7139	23	7e-05	0.46875
OTU213	d__Bacteria	k__norank_d__Bacteria	p__Pseudomonadota	c__Alphaproteobacteria	o__Rhodospirillales	f__Azospirillaceae	g__Azospirillum	s__Azospirillum_fermentarium	47	0.00014	0.75
OTU240	d__Bacteria	k__norank_d__Bacteria	p__Bacillota	c__Bacilli	o__Lactobacillales	f__Lactobacillaceae	g__Ligilactobacillus	s__Ligilactobacillus_murinus	417	0.00128	0.96875
OTU84	d__Bacteria	k__norank_d__Bacteria	p__Bacillota	c__norank_p__Bacillota	o__norank_p__Bacillota	f__norank_p__Bacillota	g__Candidatus_Faecenecus	s__Candidatus_Faecenecus_gallistercoris	16	5e-05	0.3125
OTU889	d__Bacteria	k__norank_d__Bacteria	p__Planctomycetota	c__Planctomycetia	o__Planctomycetales	f__Planctomycetaceae	g__Gimesia	s__Gimesia_aquarii	16	5e-05	0.34375
OTU742	d__Bacteria	k__norank_d__Bacteria	p__Bacteroidota	c__Bacteroidia	o__Bacteroidales	f__Prevotellaceae	g__Prevotella	s__unclassified_g__Prevotella	168	0.00051	0.90625
OTU479	d__Bacteria	k__norank_d__Bacteria	p__Bacillota	c__Clostridia	o__Eubacteriales	f__Oscillospiraceae	g__Ruminococcus	s__Ruminococcus_sp._zg-924	75	0.00023	0.90625
OTU181	d__Bacteria	k__norank_d__Bacteria	p__Bacillota	c__Tissierellia	o__norank_c__Tissierellia	f__norank_c__Tissierellia	g__Ezakiella	s__Ezakiella_coagulans	55	0.00017	0.5625
OTU514	d__Bacteria	k__norank_d__Bacteria	p__Bacillota	c__Clostridia	o__Eubacteriales	f__Oscillospiraceae	g__Hominenteromicrobium	s__Hominenteromicrobium_mulieris	11	3e-05	0.28125
OTU1168	d__Bacteria	k__norank_d__Bacteria	p__Bacteroidota	c__Bacteroidia	o__Bacteroidales	f__Prevotellaceae	g__Prevotella	s__Prevotella_rara	13253	0.04058	1
OTU1072	d__Bacteria	k__norank_d__Bacteria	p__Bacillota	c__Clostridia	o__Eubacteriales	f__Lachnospiraceae	g__unclassified_f__Lachnospiraceae	s__unclassified_f__Lachnospiraceae	8	2e-05	0.15625
OTU1025	d__Bacteria	k__norank_d__Bacteria	p__Bacteroidota	c__norank_p__Bacteroidota	o__norank_p__Bacteroidota	f__norank_p__Bacteroidota	g__norank_p__Bacteroidota	s__Bacteroidetes_bacterium_41-46	2804	0.00859	1
OTU304	d__Bacteria	k__norank_d__Bacteria	p__Bacillota	c__Clostridia	o__Eubacteriales	f__Oscillospiraceae	g__Pseudoclostridium	s__Pseudoclostridium_thermosuccinogenes	1011	0.0031	1
OTU1215	d__Bacteria	k__norank_d__Bacteria	p__Bacillota	c__Clostridia	o__Eubacteriales	f__Oscillospiraceae	g__Ruminococcus	s__Ruminococcus_sp._zg-924	58	0.00018	0.75
OTU660	d__Bacteria	k__norank_d__Bacteria	p__Bacteroidota	c__Bacteroidia	o__Bacteroidales	f__Prevotellaceae	g__Prevotella	s__Prevotella_ruminicola	307	0.00094	0.96875
OTU353	d__Bacteria	k__norank_d__Bacteria	p__Bacteroidota	c__Bacteroidia	o__Bacteroidales	f__Prevotellaceae	g__Prevotella	s__unclassified_g__Prevotella	5	2e-05	0.125
OTU1294	d__Bacteria	k__norank_d__Bacteria	p__Bacillota	c__Clostridia	o__Eubacteriales	f__Oscillospiraceae	g__Pseudoclostridium	s__Pseudoclostridium_thermosuccinogenes	88	0.00027	0.8125
OTU968	d__Bacteria	k__norank_d__Bacteria	p__Bacteroidota	c__Cytophagia	o__Cytophagales	f__Hymenobacteraceae	g__Rufibacter	s__Rufibacter_tibetensis	615	0.00188	0.96875
OTU1325	d__Bacteria	k__norank_d__Bacteria	p__Bacillota	c__Clostridia	o__Eubacteriales	f__Oscillospiraceae	g__norank_f__Oscillospiraceae	s__Ruminococcaceae_bacterium_CPC-11	913	0.0028	1
OTU365	d__Bacteria	k__norank_d__Bacteria	p__Bacillota	c__Clostridia	o__Eubacteriales	f__Clostridiaceae	g__Clostridium	s__unclassified_g__Clostridium	12	4e-05	0.3125
OTU710	d__Bacteria	k__norank_d__Bacteria	p__Bacillota	c__Clostridia	o__Eubacteriales	f__Aristaeellaceae	g__Aristaeella	s__Aristaeella_hokkaidonensis	77	0.00024	0.96875
OTU441	d__unclassified	k__unclassified	p__unclassified	c__unclassified	o__unclassified	f__unclassified	g__unclassified	s__unclassified	122	0.00037	0.875
OTU548	d__Bacteria	k__norank_d__Bacteria	p__Bacillota	c__Clostridia	o__Eubacteriales	f__Oscillospiraceae	g__Ruminococcus	s__Ruminococcus_bromii	180	0.00055	0.875
OTU666	d__Bacteria	k__norank_d__Bacteria	p__Bacillota	c__Clostridia	o__Eubacteriales	f__Oscillospiraceae	g__Ethanoligenens	s__Ethanoligenens_harbinense	119	0.00036	0.9375
OTU492	d__Bacteria	k__norank_d__Bacteria	p__Bacteroidota	c__norank_p__Bacteroidota	o__norank_p__Bacteroidota	f__norank_p__Bacteroidota	g__norank_p__Bacteroidota	s__Bacteroidetes_bacterium_41-46	10	3e-05	0.25
OTU943	d__Bacteria	k__norank_d__Bacteria	p__Pseudomonadota	c__Alphaproteobacteria	o__Rhodobacterales	f__Paracoccaceae	g__Paenirhodobacter	s__Paenirhodobacter_enshiensis	205	0.00063	0.9375
OTU1071	d__Bacteria	k__norank_d__Bacteria	p__Bacillota	c__Negativicutes	o__Selenomonadales	f__Selenomonadaceae	g__Mitsuokella	s__Mitsuokella_sp._oral_taxon_131	74	0.00023	0.8125
OTU614	d__Bacteria	k__norank_d__Bacteria	p__Bacteroidota	c__norank_p__Bacteroidota	o__norank_p__Bacteroidota	f__norank_p__Bacteroidota	g__norank_p__Bacteroidota	s__Bacteroidetes_bacterium_RIFOXYB2_FULL_39_7	9	3e-05	0.25
OTU79	d__Bacteria	k__norank_d__Bacteria	p__Bacteroidota	c__Bacteroidia	o__Bacteroidales	f__Muribaculaceae	g__Duncaniella	s__Duncaniella_dubosii	174	0.00053	1
OTU1024	d__Bacteria	k__norank_d__Bacteria	p__Bacteroidota	c__Bacteroidia	o__Bacteroidales	f__Prevotellaceae	g__Prevotella	s__Prevotella_communis	54	0.00017	0.75
OTU709	d__Bacteria	k__norank_d__Bacteria	p__Bacillota	c__Clostridia	o__Eubacteriales	f__Lachnospiraceae	g__Roseburia	s__unclassified_g__Roseburia	108	0.00033	0.9375
OTU1102	d__Bacteria	k__norank_d__Bacteria	p__Bacillota	c__Clostridia	o__Eubacteriales	f__Lachnospiraceae	g__unclassified_f__Lachnospiraceae	s__unclassified_f__Lachnospiraceae	130	0.0004	0.9375
OTU429	d__Bacteria	k__norank_d__Bacteria	p__Bacillota	c__Clostridia	o__Eubacteriales	f__Oscillospiraceae	g__Ruminococcus	s__Ruminococcus_sp._FC2018	16	5e-05	0.34375
OTU1264	d__Bacteria	k__norank_d__Bacteria	p__Bacillota	c__Clostridia	o__Eubacteriales	f__Maliibacteriaceae	g__Maliibacterium	s__Maliibacterium_massiliense	62	0.00019	0.90625
OTU712	d__Bacteria	k__norank_d__Bacteria	p__Bacillota	c__Clostridia	o__Eubacteriales	f__Aristaeellaceae	g__Aristaeella	s__Aristaeella_hokkaidonensis	49	0.00015	0.8125
OTU717	d__Bacteria	k__norank_d__Bacteria	p__Bacillota	c__Clostridia	o__Eubacteriales	f__Aristaeellaceae	g__Aristaeella	s__Aristaeella_hokkaidonensis	13	4e-05	0.28125
OTU669	d__unclassified	k__unclassified	p__unclassified	c__unclassified	o__unclassified	f__unclassified	g__unclassified	s__unclassified	39	0.00012	0.5625
OTU1207	d__Bacteria	k__norank_d__Bacteria	p__Mycoplasmatota	c__Mollicutes	o__Acholeplasmatales	f__Acholeplasmataceae	g__Haploplasma	s__Haploplasma_axanthum	19	6e-05	0.34375
OTU1252	d__Bacteria	k__norank_d__Bacteria	p__Bacillota	c__Clostridia	o__Eubacteriales	f__Eubacteriaceae	g__norank_f__Eubacteriaceae	s__Eubacteriaceae_bacterium_Marseille-Q4139	143	0.00044	1
OTU645	d__Bacteria	k__norank_d__Bacteria	p__Bacteroidota	c__Bacteroidia	o__Bacteroidales	f__Prevotellaceae	g__Paraprevotella	s__Paraprevotella_xylaniphila	59	0.00018	0.71875
OTU222	d__Bacteria	k__norank_d__Bacteria	p__Bacillota	c__Clostridia	o__Eubacteriales	f__Oscillospiraceae	g__unclassified_f__Oscillospiraceae	s__unclassified_f__Oscillospiraceae	38	0.00012	0.53125
OTU1223	d__Bacteria	k__norank_d__Bacteria	p__Bacillota	c__Clostridia	o__Eubacteriales	f__Lachnospiraceae	g__Lachnoclostridium	s__Lachnoclostridium_edouardi	40	0.00012	0.78125
OTU256	d__Bacteria	k__norank_d__Bacteria	p__Bacteroidota	c__Cytophagia	o__Cytophagales	f__Hymenobacteraceae	g__Hymenobacter	s__unclassified_g__Hymenobacter	65	0.0002	0.3125
OTU1083	d__Bacteria	k__norank_d__Bacteria	p__Bacillota	c__Clostridia	o__Eubacteriales	f__Oscillospiraceae	g__Solibaculum	s__Solibaculum_mannosilyticum	545	0.00167	1
OTU86	d__Bacteria	k__norank_d__Bacteria	p__Bacteroidota	c__Bacteroidia	o__Bacteroidales	f__norank_o__Bacteroidales	g__norank_o__Bacteroidales	s__Bacteroidales_bacterium_CF	39	0.00012	0.6875
OTU1016	d__Bacteria	k__norank_d__Bacteria	p__Bacillota	c__norank_p__Bacillota	o__norank_p__Bacillota	f__norank_p__Bacillota	g__norank_p__Bacillota	s__Firmicutes_bacterium_AM59-13	65	0.0002	0.8125
OTU891	d__Bacteria	k__norank_d__Bacteria	p__Bacillota	c__Clostridia	o__Eubacteriales	f__Oscillospiraceae	g__Pseudoruminococcus	s__Pseudoruminococcus_massiliensis	30	9e-05	0.5
OTU605	d__Bacteria	k__norank_d__Bacteria	p__Bacillota	c__Clostridia	o__Eubacteriales	f__Oscillospiraceae	g__norank_f__Oscillospiraceae	s__Ruminococcaceae_bacterium_NK4B32	49	0.00015	0.6875
OTU842	d__Bacteria	k__norank_d__Bacteria	p__Bacteroidota	c__Flavobacteriia	o__Flavobacteriales	f__Flavobacteriaceae	g__Pelagihabitans	s__Pelagihabitans_pacificus	26	8e-05	0.375
OTU752	d__Bacteria	k__norank_d__Bacteria	p__Bacillota	c__Clostridia	o__Eubacteriales	f__Aristaeellaceae	g__Aristaeella	s__Aristaeella_hokkaidonensis	13	4e-05	0.28125
OTU926	d__Bacteria	k__norank_d__Bacteria	p__Kiritimatiellota	c__Kiritimatiellia	o__Kiritimatiellales	f__Kiritimatiellaceae	g__Kiritimatiella	s__Kiritimatiella_glycovorans	50	0.00015	0.625
OTU1378	d__Bacteria	k__norank_d__Bacteria	p__Bacillota	c__Clostridia	o__Eubacteriales	f__Lachnospiraceae	g__Roseburia	s__Roseburia_lenta	16	5e-05	0.375
OTU713	d__Bacteria	k__norank_d__Bacteria	p__Bacteroidota	c__Bacteroidia	o__Marinilabiliales	f__Prolixibacteraceae	g__Maribellus	s__unclassified_g__Maribellus	7	2e-05	0.1875
OTU1260	d__Bacteria	k__norank_d__Bacteria	p__Mycoplasmatota	c__Mollicutes	o__Entomoplasmatales	f__Spiroplasmataceae	g__Spiroplasma	s__Spiroplasma_chinense	9	3e-05	0.25
OTU410	d__Bacteria	k__norank_d__Bacteria	p__Bacteroidota	c__Bacteroidia	o__Bacteroidales	f__Bacteroidaceae	g__Phocaeicola	s__Phocaeicola_barnesiae	47	0.00014	0.8125
OTU364	d__Bacteria	k__norank_d__Bacteria	p__Bacillota	c__Clostridia	o__Eubacteriales	f__Lachnospiraceae	g__Anaerostipes	s__Anaerostipes_sp._494a	42	0.00013	0.375
OTU403	d__Bacteria	k__norank_d__Bacteria	p__Bacillota	c__Clostridia	o__Eubacteriales	f__Oscillospiraceae	g__Ruminococcus	s__Ruminococcus_sp._Marseille-P6503	19	6e-05	0.40625
OTU30	d__Bacteria	k__norank_d__Bacteria	p__Actinomycetota	c__Coriobacteriia	o__Coriobacteriales	f__Atopobiaceae	g__Olsenella	s__Olsenella_intestinalis	7	2e-05	0.1875
OTU1053	d__Bacteria	k__norank_d__Bacteria	p__Bacillota	c__Clostridia	o__Eubacteriales	f__Lachnospiraceae	g__norank_f__Lachnospiraceae	s__Lachnospiraceae_bacterium_GAM79	40	0.00012	0.625
OTU1248	d__Bacteria	k__norank_d__Bacteria	p__Bacteroidota	c__Bacteroidia	o__Bacteroidales	f__Rikenellaceae	g__Alistipes	s__Alistipes_inops	127	0.00039	0.84375
OTU1236	d__Bacteria	k__norank_d__Bacteria	p__Bacteroidota	c__Bacteroidia	o__Bacteroidales	f__Muribaculaceae	g__Duncaniella	s__Duncaniella_freteri	277	0.00085	0.96875
OTU466	d__Bacteria	k__norank_d__Bacteria	p__Bacillota	c__Clostridia	o__Eubacteriales	f__Lachnospiraceae	g__Mediterraneibacter	s__Mediterraneibacter_gnavus	87	0.00027	0.90625
OTU1153	d__unclassified	k__unclassified	p__unclassified	c__unclassified	o__unclassified	f__unclassified	g__unclassified	s__unclassified	200	0.00061	0.84375
OTU394	d__Bacteria	k__norank_d__Bacteria	p__Bacillota	c__Clostridia	o__Eubacteriales	f__Lachnospiraceae	g__unclassified_f__Lachnospiraceae	s__unclassified_f__Lachnospiraceae	71	0.00022	0.96875
OTU937	d__Bacteria	k__norank_d__Bacteria	p__Bacillota	c__Clostridia	o__Eubacteriales	f__Oscillospiraceae	g__Anaeromassilibacillus	s__Anaeromassilibacillus_senegalensis	242	0.00074	1
OTU677	d__Bacteria	k__norank_d__Bacteria	p__Bacillota	c__Clostridia	o__Eubacteriales	f__Oscillospiraceae	g__Sporobacter	s__Sporobacter_termitidis	513	0.00157	1
OTU689	d__unclassified	k__unclassified	p__unclassified	c__unclassified	o__unclassified	f__unclassified	g__unclassified	s__unclassified	28	9e-05	0.375
OTU924	d__Bacteria	k__norank_d__Bacteria	p__Bacillota	c__Clostridia	o__Eubacteriales	f__Oscillospiraceae	g__Ruminococcus	s__Ruminococcus_flavefaciens	163	0.0005	0.9375
OTU1395	d__Bacteria	k__norank_d__Bacteria	p__Bacillota	c__Clostridia	o__Eubacteriales	f__norank_o__Eubacteriales	g__norank_o__Eubacteriales	s__Clostridiales_bacterium_CIEAF_021	75	0.00023	0.8125
OTU625	d__Bacteria	k__norank_d__Bacteria	p__Bacillota	c__Clostridia	o__Eubacteriales	f__Oscillospiraceae	g__Anaerotruncus	s__Anaerotruncus_colihominis	41	0.00013	0.625
OTU189	d__Bacteria	k__norank_d__Bacteria	p__Bacteroidota	c__Bacteroidia	o__Bacteroidales	f__Muribaculaceae	g__Muribaculum	s__Muribaculum_intestinale	31	9e-05	0.53125
OTU1327	d__Bacteria	k__norank_d__Bacteria	p__Bacillota	c__Clostridia	o__Eubacteriales	f__norank_o__Eubacteriales	g__norank_o__Eubacteriales	s__Clostridiales_bacterium_CIEAF_021	98	0.0003	0.90625
OTU819	d__Bacteria	k__norank_d__Bacteria	p__Bacteroidota	c__Bacteroidia	o__Bacteroidales	f__Porphyromonadaceae	g__Porphyromonas	s__unclassified_g__Porphyromonas	24	7e-05	0.5625
OTU969	d__Bacteria	k__norank_d__Bacteria	p__Bacillota	c__Clostridia	o__Eubacteriales	f__Oscillospiraceae	g__Ruminiclostridium	s__Ruminiclostridium_herbifermentans	134	0.00041	1
OTU131	d__Bacteria	k__norank_d__Bacteria	p__Bacteroidota	c__Bacteroidia	o__Bacteroidales	f__norank_o__Bacteroidales	g__norank_o__Bacteroidales	s__Bacteroidales_bacterium_CF	84	0.00026	0.90625
OTU401	d__Bacteria	k__norank_d__Bacteria	p__Bacteroidota	c__norank_p__Bacteroidota	o__norank_p__Bacteroidota	f__norank_p__Bacteroidota	g__norank_p__Bacteroidota	s__Bacteriodetes_bacterium_enrichment_culture_clone_AP-FeEnrich5	21	6e-05	0.53125
OTU906	d__Bacteria	k__norank_d__Bacteria	p__Mycoplasmatota	c__Mollicutes	o__Entomoplasmatales	f__Spiroplasmataceae	g__Spiroplasma	s__Spiroplasma_culicicola	13	4e-05	0.25
OTU149	d__Bacteria	k__norank_d__Bacteria	p__Bacillota	c__Clostridia	o__Eubacteriales	f__Aristaeellaceae	g__Aristaeella	s__Aristaeella_lactis	9	3e-05	0.28125
OTU854	d__Bacteria	k__norank_d__Bacteria	p__Pseudomonadota	c__Betaproteobacteria	o__Neisseriales	f__Neisseriaceae	g__Vitreoscilla	s__Vitreoscilla_sp._C1	82	0.00025	0.25
OTU1159	d__Bacteria	k__norank_d__Bacteria	p__Bacteroidota	c__Bacteroidia	o__Bacteroidales	f__Bacteroidaceae	g__Bacteroides	s__unclassified_g__Bacteroides	5071	0.01553	1
OTU180	d__Bacteria	k__norank_d__Bacteria	p__Bacillota	c__Clostridia	o__Eubacteriales	f__Aristaeellaceae	g__Aristaeella	s__Aristaeella_lactis	18	6e-05	0.5
OTU53	d__Bacteria	k__norank_d__Bacteria	p__Bacteroidota	c__Bacteroidia	o__Bacteroidales	f__Prevotellaceae	g__Prevotella	s__Prevotella_sp._E2-28	9	3e-05	0.21875
OTU499	d__Bacteria	k__norank_d__Bacteria	p__Bacillota	c__Clostridia	o__Eubacteriales	f__Oscillospiraceae	g__Pseudoclostridium	s__Pseudoclostridium_thermosuccinogenes	134	0.00041	0.9375
OTU333	d__Bacteria	k__norank_d__Bacteria	p__Bacillota	c__Clostridia	o__Eubacteriales	f__Oscillospiraceae	g__Acetivibrio	s__Acetivibrio_cellulolyticus	104	0.00032	0.40625
OTU1324	d__Bacteria	k__norank_d__Bacteria	p__Bacillota	c__Clostridia	o__Eubacteriales	f__Eubacteriales_Family_XIII._Incertae_Sedis	g__Mogibacterium	s__Mogibacterium_pumilum	431	0.00132	0.96875
OTU409	d__Bacteria	k__norank_d__Bacteria	p__Verrucomicrobiota	c__norank_p__Verrucomicrobiota	o__norank_p__Verrucomicrobiota	f__norank_p__Verrucomicrobiota	g__norank_p__Verrucomicrobiota	s__Verrucomicrobia_bacterium_ADurb.Bin018	307	0.00094	0.8125
OTU1104	d__Bacteria	k__norank_d__Bacteria	p__Bacillota	c__Negativicutes	o__Acidaminococcales	f__Acidaminococcaceae	g__Succiniclasticum	s__Succiniclasticum_ruminis	596	0.00182	1
OTU1231	d__Bacteria	k__norank_d__Bacteria	p__Bacteroidota	c__Bacteroidia	o__Bacteroidales	f__Prevotellaceae	g__Prevotella	s__unclassified_g__Prevotella	1319	0.00404	1
OTU387	d__Bacteria	k__norank_d__Bacteria	p__Bacillota	c__Clostridia	o__Eubacteriales	f__Aristaeellaceae	g__Aristaeella	s__Aristaeella_hokkaidonensis	79	0.00024	0.875
OTU1106	d__Bacteria	k__norank_d__Bacteria	p__Bacteroidota	c__Bacteroidia	o__Bacteroidales	f__Prevotellaceae	g__Prevotella	s__Prevotella_sp._E13-27	167	0.00051	0.90625
OTU1298	d__Bacteria	k__norank_d__Bacteria	p__Bacillota	c__Clostridia	o__Eubacteriales	f__Oscillospiraceae	g__Pseudoclostridium	s__Pseudoclostridium_thermosuccinogenes	740	0.00227	0.78125
OTU332	d__Bacteria	k__norank_d__Bacteria	p__Bacillota	c__Clostridia	o__Eubacteriales	f__Clostridiaceae	g__Clostridium	s__Clostridium_sp._BNL1100	54	0.00017	0.53125
OTU123	d__Bacteria	k__norank_d__Bacteria	p__Bacillota	c__Clostridia	o__Eubacteriales	f__Oscillospiraceae	g__Ruminococcus	s__Ruminococcus_albus	9	3e-05	0.1875
OTU611	d__Bacteria	k__norank_d__Bacteria	p__Bacteroidota	c__Cytophagia	o__Cytophagales	f__Spirosomataceae	g__Runella	s__Runella_sp._SP2	1	3.06192e-06	0.03125
OTU654	d__Bacteria	k__norank_d__Bacteria	p__Bacillota	c__Clostridia	o__Eubacteriales	f__Eubacteriaceae	g__Eubacterium	s__Eubacterium_ventriosum	22	7e-05	0.4375
OTU23	d__Bacteria	k__norank_d__Bacteria	p__Bacillota	c__Bacilli	o__Lactobacillales	f__Streptococcaceae	g__Streptococcus	s__Streptococcus_alactolyticus	175	0.00054	0.8125
OTU779	d__Bacteria	k__norank_d__Bacteria	p__Bacillota	c__Clostridia	o__Eubacteriales	f__unclassified_o__Eubacteriales	g__unclassified_o__Eubacteriales	s__unclassified_o__Eubacteriales	6	2e-05	0.1875
OTU702	d__Bacteria	k__norank_d__Bacteria	p__Bacillota	c__Clostridia	o__Eubacteriales	f__Clostridiaceae	g__norank_f__Clostridiaceae	s__Clostridiaceae_bacterium_MS3	78	0.00024	0.875
OTU948	d__Bacteria	k__norank_d__Bacteria	p__Pseudomonadota	c__Gammaproteobacteria	o__Aeromonadales	f__Succinivibrionaceae	g__Succinivibrio	s__Succinivibrio_dextrinosolvens	114	0.00035	0.71875
OTU633	d__Bacteria	k__norank_d__Bacteria	p__Bacteroidota	c__Bacteroidia	o__Bacteroidales	f__unclassified_o__Bacteroidales	g__unclassified_o__Bacteroidales	s__unclassified_o__Bacteroidales	169	0.00052	0.96875
OTU1194	d__Bacteria	k__norank_d__Bacteria	p__Pseudomonadota	c__Gammaproteobacteria	o__Pseudomonadales	f__Pseudomonadaceae	g__Pseudomonas	s__Pseudomonas_sp._Z82022	32	0.0001	0.40625
OTU1076	d__Bacteria	k__norank_d__Bacteria	p__Bacillota	c__Clostridia	o__Eubacteriales	f__Oscillospiraceae	g__Anaeromassilibacillus	s__Anaeromassilibacillus_senegalensis	56	0.00017	0.71875
OTU1217	d__Bacteria	k__norank_d__Bacteria	p__Bacteroidota	c__norank_p__Bacteroidota	o__norank_p__Bacteroidota	f__norank_p__Bacteroidota	g__norank_p__Bacteroidota	s__Bacteroidetes_bacterium_41-46	608	0.00186	1
OTU1393	d__Bacteria	k__norank_d__Bacteria	p__Bacillota	c__Clostridia	o__Eubacteriales	f__Oscillospiraceae	g__Sporobacter	s__Sporobacter_termitidis	18	6e-05	0.46875
OTU1209	d__Bacteria	k__norank_d__Bacteria	p__Bacteroidota	c__norank_p__Bacteroidota	o__norank_p__Bacteroidota	f__norank_p__Bacteroidota	g__norank_p__Bacteroidota	s__Bacteroidetes_bacterium_41-46	95	0.00029	0.8125
OTU833	d__Bacteria	k__norank_d__Bacteria	p__Candidatus_Melainabacteria	c__norank_p__Candidatus_Melainabacteria	o__norank_p__Candidatus_Melainabacteria	f__norank_p__Candidatus_Melainabacteria	g__norank_p__Candidatus_Melainabacteria	s__Candidatus_Melainabacteria_bacterium	69	0.00021	0.65625
OTU65	d__Bacteria	k__norank_d__Bacteria	p__Bacteroidota	c__Cytophagia	o__Cytophagales	f__Hymenobacteraceae	g__Hymenobacter	s__unclassified_g__Hymenobacter	28	9e-05	0.59375
OTU952	d__Bacteria	k__norank_d__Bacteria	p__Bacillota	c__Clostridia	o__Eubacteriales	f__Eubacteriales_Family_XIII._Incertae_Sedis	g__Aminipila	s__Aminipila_luticellarii	172	0.00053	0.9375
OTU1188	d__Bacteria	k__norank_d__Bacteria	p__Planctomycetota	c__Planctomycetia	o__Pirellulales	f__Pirellulaceae	g__unclassified_f__Pirellulaceae	s__unclassified_f__Pirellulaceae	97	0.0003	0.84375
OTU1417	d__Bacteria	k__norank_d__Bacteria	p__Bacteroidota	c__Bacteroidia	o__Bacteroidales	f__Tannerellaceae	g__Parabacteroides	s__Parabacteroides_sp._CT06	16	5e-05	0.40625
OTU735	d__Bacteria	k__norank_d__Bacteria	p__Bacillota	c__Clostridia	o__Eubacteriales	f__Lachnospiraceae	g__Suipraeoptans	s__Suipraeoptans_intestinalis	16	5e-05	0.3125
OTU1371	d__Bacteria	k__norank_d__Bacteria	p__Planctomycetota	c__Planctomycetia	o__Pirellulales	f__Pirellulaceae	g__Novipirellula	s__unclassified_g__Novipirellula	25	8e-05	0.5
OTU690	d__Bacteria	k__norank_d__Bacteria	p__Bacillota	c__Clostridia	o__Eubacteriales	f__Aristaeellaceae	g__Aristaeella	s__unclassified_g__Aristaeella	29	9e-05	0.5
OTU661	d__Bacteria	k__norank_d__Bacteria	p__Lentisphaerota	c__Oligosphaeria	o__Oligosphaerales	f__Oligosphaeraceae	g__Oligosphaera	s__Oligosphaera_ethanolica	61	0.00019	0.6875
OTU975	d__Bacteria	k__norank_d__Bacteria	p__Bacillota	c__Clostridia	o__Eubacteriales	f__Oscillospiraceae	g__Saccharofermentans	s__Saccharofermentans_acetigenes	135	0.00041	0.96875
OTU1105	d__Bacteria	k__norank_d__Bacteria	p__Bacillota	c__Clostridia	o__Eubacteriales	f__Oscillospiraceae	g__Ruminococcus	s__Ruminococcus_bromii	358	0.0011	1
OTU1269	d__Bacteria	k__norank_d__Bacteria	p__Bacillota	c__Clostridia	o__Eubacteriales	f__norank_o__Eubacteriales	g__Candidatus_Soleaferrea	s__Candidatus_Soleaferrea_massiliensis	249	0.00076	1
OTU506	d__Bacteria	k__norank_d__Bacteria	p__Bacillota	c__Clostridia	o__Eubacteriales	f__norank_o__Eubacteriales	g__Intestinimonas	s__unclassified_g__Intestinimonas	67	0.00021	0.875
OTU801	d__Bacteria	k__norank_d__Bacteria	p__Bacillota	c__Clostridia	o__Eubacteriales	f__Lachnospiraceae	g__Butyrivibrio	s__unclassified_g__Butyrivibrio	115	0.00035	0.96875
OTU247	d__Bacteria	k__norank_d__Bacteria	p__Bacillota	c__Clostridia	o__Eubacteriales	f__Oscillospiraceae	g__Ruminococcus	s__Ruminococcus_bovis	111	0.00034	0.9375
OTU379	d__Bacteria	k__norank_d__Bacteria	p__Bacillota	c__Erysipelotrichia	o__Erysipelotrichales	f__Erysipelotrichaceae	g__Holdemania	s__Holdemania_massiliensis	7	2e-05	0.21875
OTU308	d__Bacteria	k__norank_d__Bacteria	p__Thermodesulfobacteriota	c__Desulfovibrionia	o__Desulfovibrionales	f__Desulfovibrionaceae	g__Desulfovibrio	s__Desulfovibrio_sp._enrichment_culture_clone_Jdgsrb035	73	0.00022	0.78125
OTU154	d__Bacteria	k__norank_d__Bacteria	p__Bacillota	c__Clostridia	o__Eubacteriales	f__Aristaeellaceae	g__Aristaeella	s__Aristaeella_lactis	14	4e-05	0.34375
OTU606	d__Bacteria	k__norank_d__Bacteria	p__Pseudomonadota	c__Alphaproteobacteria	o__Rhodobacterales	f__Paracoccaceae	g__Pararhodobacter	s__Pararhodobacter_aggregans	13	4e-05	0.28125
OTU582	d__Bacteria	k__norank_d__Bacteria	p__Bacillota	c__Clostridia	o__Eubacteriales	f__Oscillospiraceae	g__Pseudoruminococcus	s__Pseudoruminococcus_massiliensis	129	0.00039	0.90625
OTU543	d__Bacteria	k__norank_d__Bacteria	p__Bacteroidota	c__Bacteroidia	o__Bacteroidales	f__Tenuifilaceae	g__Tenuifilum	s__Tenuifilum_thalassicum	12	4e-05	0.21875
OTU132	d__Bacteria	k__norank_d__Bacteria	p__Bacteroidota	c__norank_p__Bacteroidota	o__norank_p__Bacteroidota	f__norank_p__Bacteroidota	g__norank_p__Bacteroidota	s__Bacteroidetes_bacterium_41-46	156	0.00048	0.90625
OTU152	d__Bacteria	k__norank_d__Bacteria	p__Bacteroidota	c__Bacteroidia	o__Bacteroidales	f__Prevotellaceae	g__Prevotella	s__unclassified_g__Prevotella	85	0.00026	0.75
OTU1253	d__Bacteria	k__norank_d__Bacteria	p__Bacteroidota	c__Bacteroidia	o__Bacteroidales	f__Prevotellaceae	g__Prevotella	s__Prevotella_ruminicola	11	3e-05	0.3125
OTU185	d__Bacteria	k__norank_d__Bacteria	p__Bacillota	c__Erysipelotrichia	o__Erysipelotrichales	f__Erysipelotrichaceae	g__norank_f__Erysipelotrichaceae	s__Erysipelotrichaceae_bacterium_MTC7	46	0.00014	0.53125
OTU45	d__Bacteria	k__norank_d__Bacteria	p__Bacteroidota	c__Flavobacteriia	o__Flavobacteriales	f__Weeksellaceae	g__Algoriella	s__Algoriella_xinjiangensis	70	0.00021	0.5625
OTU42	d__Bacteria	k__norank_d__Bacteria	p__Bacillota	c__Clostridia	o__Eubacteriales	f__Oscillospiraceae	g__unclassified_f__Oscillospiraceae	s__unclassified_f__Oscillospiraceae	34	0.0001	0.625
OTU5	d__Bacteria	k__norank_d__Bacteria	p__Bacillota	c__Clostridia	o__Eubacteriales	f__Oscillospiraceae	g__Ruminococcus	s__Ruminococcus_sp._zg-924	118	0.00036	0.78125
OTU1212	d__Bacteria	k__norank_d__Bacteria	p__Bacteroidota	c__Bacteroidia	o__Bacteroidales	f__norank_o__Bacteroidales	g__norank_o__Bacteroidales	s__rumen_bacterium_YS1	36	0.00011	0.5625
OTU966	d__Bacteria	k__norank_d__Bacteria	p__Bacteroidota	c__Bacteroidia	o__Bacteroidales	f__Bacteroidaceae	g__Bacteroides	s__Bacteroides_clarus	411	0.00126	0.96875
OTU287	d__Bacteria	k__norank_d__Bacteria	p__Bacillota	c__Clostridia	o__Eubacteriales	f__Lachnospiraceae	g__Blautia	s__Blautia_producta	23	7e-05	0.53125
OTU107	d__Bacteria	k__norank_d__Bacteria	p__Bacillota	c__Negativicutes	o__Selenomonadales	f__Selenomonadaceae	g__Anaerovibrio	s__Anaerovibrio_lipolyticus	15	5e-05	0.40625
OTU1219	d__Bacteria	k__norank_d__Bacteria	p__Bacillota	c__Clostridia	o__Eubacteriales	f__Lachnospiraceae	g__Blautia	s__Blautia_producta	278	0.00085	1
OTU1356	d__Bacteria	k__norank_d__Bacteria	p__Bacillota	c__Clostridia	o__Eubacteriales	f__Oscillospiraceae	g__Ruminococcus	s__Ruminococcus_flavefaciens	606	0.00186	1
OTU374	d__Bacteria	k__norank_d__Bacteria	p__Bacteroidota	c__Bacteroidia	o__Bacteroidales	f__Prevotellaceae	g__Palleniella	s__Palleniella_muris	49	0.00015	0.71875
OTU764	d__Bacteria	k__norank_d__Bacteria	p__Bacteroidota	c__Bacteroidia	o__Bacteroidales	f__Prevotellaceae	g__Prevotella	s__Prevotella_bryantii	297	0.00091	0.96875
OTU59	d__Bacteria	k__norank_d__Bacteria	p__Bacteroidota	c__Bacteroidia	o__Bacteroidales	f__Prevotellaceae	g__Prevotella	s__Prevotella_sp._E9-3	107	0.00033	0.78125
OTU1401	d__Bacteria	k__norank_d__Bacteria	p__Bacillota	c__Tissierellia	o__norank_c__Tissierellia	f__norank_c__Tissierellia	g__Sedimentibacter	s__Sedimentibacter_sp._zth1	21	6e-05	0.40625
OTU1396	d__Bacteria	k__norank_d__Bacteria	p__Bacillota	c__Clostridia	o__Eubacteriales	f__norank_o__Eubacteriales	g__Brotomerdimonas	s__Brotomerdimonas_butyrica	95	0.00029	0.9375
OTU1211	d__Bacteria	k__norank_d__Bacteria	p__Bacteroidota	c__Bacteroidia	o__Bacteroidales	f__Prevotellaceae	g__Prevotella	s__unclassified_g__Prevotella	355	0.00109	0.90625
OTU265	d__Bacteria	k__norank_d__Bacteria	p__Bacillota	c__Clostridia	o__Eubacteriales	f__Clostridiaceae	g__Clostridium	s__Clostridium_sp._Marseille-P299	6	2e-05	0.15625
OTU1306	d__Bacteria	k__norank_d__Bacteria	p__Bacillota	c__Clostridia	o__Eubacteriales	f__Lachnospiraceae	g__Blautia	s__Blautia_sp._Marseille-P3201T	160	0.00049	0.96875
OTU900	d__Bacteria	k__norank_d__Bacteria	p__Bacillota	c__Clostridia	o__Eubacteriales	f__Lachnospiraceae	g__unclassified_f__Lachnospiraceae	s__unclassified_f__Lachnospiraceae	22	7e-05	0.5
OTU351	d__Bacteria	k__norank_d__Bacteria	p__Bacteroidota	c__Bacteroidia	o__Bacteroidales	f__Prevotellaceae	g__Segatella	s__Segatella_copri	947	0.0029	1
OTU556	d__Bacteria	k__norank_d__Bacteria	p__Bacillota	c__Clostridia	o__Eubacteriales	f__Oscillospiraceae	g__Ruminococcus	s__Ruminococcus_bovis	121	0.00037	0.9375
OTU338	d__Bacteria	k__norank_d__Bacteria	p__Bacillota	c__Bacilli	o__Lactobacillales	f__Streptococcaceae	g__Streptococcus	s__Streptococcus_equinus	982	0.00301	0.96875
OTU873	d__Bacteria	k__norank_d__Bacteria	p__Bacillota	c__Clostridia	o__Eubacteriales	f__Lachnospiraceae	g__Mediterraneibacter	s__Ruminococcus_torques	14	4e-05	0.21875
OTU997	d__Bacteria	k__norank_d__Bacteria	p__Actinomycetota	c__Coriobacteriia	o__Eggerthellales	f__Eggerthellaceae	g__Berryella	s__Berryella_wangjianweii	14	4e-05	0.25
OTU360	d__Bacteria	k__norank_d__Bacteria	p__Bacteroidota	c__unclassified_p__Bacteroidota	o__unclassified_p__Bacteroidota	f__unclassified_p__Bacteroidota	g__unclassified_p__Bacteroidota	s__unclassified_p__Bacteroidota	147	0.00045	0.9375
OTU1005	d__Bacteria	k__norank_d__Bacteria	p__Bacteroidota	c__Sphingobacteriia	o__Sphingobacteriales	f__Sphingobacteriaceae	g__Albibacterium	s__Albibacterium_bauzanense	78	0.00024	0.9375
OTU1404	d__Bacteria	k__norank_d__Bacteria	p__Mycoplasmatota	c__Mollicutes	o__Entomoplasmatales	f__Spiroplasmataceae	g__Spiroplasma	s__Spiroplasma_eriocheiris	12	4e-05	0.28125
OTU1091	d__Bacteria	k__norank_d__Bacteria	p__Bacteroidota	c__Bacteroidia	o__Bacteroidales	f__Prevotellaceae	g__Prevotella	s__unclassified_g__Prevotella	119	0.00036	0.625
OTU609	d__Bacteria	k__norank_d__Bacteria	p__Pseudomonadota	c__Gammaproteobacteria	o__Moraxellales	f__Moraxellaceae	g__Acinetobacter	s__Acinetobacter_sp._ACNIH1	67	0.00021	0.46875
OTU554	d__Bacteria	k__norank_d__Bacteria	p__Kiritimatiellota	c__Kiritimatiellia	o__Kiritimatiellales	f__Kiritimatiellaceae	g__Kiritimatiella	s__Kiritimatiella_glycovorans	29	9e-05	0.40625
OTU1126	d__Bacteria	k__norank_d__Bacteria	p__Bacillota	c__Clostridia	o__Eubacteriales	f__Oscillospiraceae	g__unclassified_f__Oscillospiraceae	s__unclassified_f__Oscillospiraceae	357	0.00109	1
OTU1123	d__Bacteria	k__norank_d__Bacteria	p__Bacillota	c__Clostridia	o__Eubacteriales	f__Oscillospiraceae	g__unclassified_f__Oscillospiraceae	s__unclassified_f__Oscillospiraceae	162	0.0005	1
OTU448	d__Bacteria	k__norank_d__Bacteria	p__Bacteroidota	c__Sphingobacteriia	o__Sphingobacteriales	f__Sphingobacteriaceae	g__Parapedobacter	s__Parapedobacter_pyrenivorans	43	0.00013	0.53125
OTU829	d__Bacteria	k__norank_d__Bacteria	p__Bacillota	c__Clostridia	o__Eubacteriales	f__Oscillospiraceae	g__Acetivibrio	s__unclassified_g__Acetivibrio	29	9e-05	0.5
OTU175	d__Bacteria	k__norank_d__Bacteria	p__Bacteroidota	c__Bacteroidia	o__Bacteroidales	f__Muribaculaceae	g__norank_f__Muribaculaceae	s__Porphyromonadaceae_bacterium_C941	17	5e-05	0.375
OTU509	d__Bacteria	k__norank_d__Bacteria	p__Bacteroidota	c__Cytophagia	o__Cytophagales	f__Hymenobacteraceae	g__Hymenobacter	s__unclassified_g__Hymenobacter	36	0.00011	0.5625
OTU1033	d__Bacteria	k__norank_d__Bacteria	p__Bacillota	c__Negativicutes	o__Acidaminococcales	f__Acidaminococcaceae	g__Succiniclasticum	s__Succiniclasticum_ruminis	516	0.00158	1
OTU1162	d__Bacteria	k__norank_d__Bacteria	p__Bacteroidota	c__Bacteroidia	o__Bacteroidales	f__Prevotellaceae	g__Alloprevotella	s__Alloprevotella_sp._feline_oral_taxon_167	902	0.00276	1
OTU243	d__Bacteria	k__norank_d__Bacteria	p__Bacteroidota	c__norank_p__Bacteroidota	o__norank_p__Bacteroidota	f__norank_p__Bacteroidota	g__norank_p__Bacteroidota	s__Bacteroidetes_bacterium_41-46	14	4e-05	0.3125
OTU620	d__Bacteria	k__norank_d__Bacteria	p__Bacillota	c__Clostridia	o__Eubacteriales	f__Aristaeellaceae	g__Aristaeella	s__Aristaeella_hokkaidonensis	162	0.0005	1
OTU1245	d__Bacteria	k__norank_d__Bacteria	p__Bacillota	c__Clostridia	o__Peptostreptococcales-Tissierellales	f__Anaerovoracaceae	g__norank_f__Anaerovoracaceae	s__Peptostreptococcaceae_bacterium_feline_oral_taxon_137	74	0.00023	0.78125
OTU236	d__Bacteria	k__norank_d__Bacteria	p__Bacillota	c__Clostridia	o__Eubacteriales	f__Lachnospiraceae	g__unclassified_f__Lachnospiraceae	s__unclassified_f__Lachnospiraceae	15	5e-05	0.34375
OTU776	d__Bacteria	k__norank_d__Bacteria	p__Pseudomonadota	c__Alphaproteobacteria	o__Rhodospirillales	f__Acetobacteraceae	g__Commensalibacter	s__Commensalibacter_papalotli_ex_Servin-Garciduenas_et_al._2014	11	3e-05	0.28125
OTU770	d__Bacteria	k__norank_d__Bacteria	p__Bacillota	c__Clostridia	o__Eubacteriales	f__Oscillospiraceae	g__Ruminococcus	s__Ruminococcus_sp._Marseille-P6503	67	0.00021	0.78125
OTU252	d__Bacteria	k__norank_d__Bacteria	p__Candidatus_Absconditabacteria	c__norank_p__Candidatus_Absconditabacteria	o__norank_p__Candidatus_Absconditabacteria	f__norank_p__Candidatus_Absconditabacteria	g__norank_p__Candidatus_Absconditabacteria	s__unclassified_g__norank_p__Candidatus_Absconditabacteria	23	7e-05	0.4375
OTU493	d__Bacteria	k__norank_d__Bacteria	p__Bacteroidota	c__Bacteroidia	o__Bacteroidales	f__Prevotellaceae	g__Prevotella	s__Prevotella_communis	24	7e-05	0.5
OTU737	d__Bacteria	k__norank_d__Bacteria	p__Pseudomonadota	c__Gammaproteobacteria	o__Pseudomonadales	f__Pseudomonadaceae	g__Azotobacter	s__Azotobacter_chroococcum	207	0.00063	0.21875
OTU999	d__Bacteria	k__norank_d__Bacteria	p__Bacillota	c__Clostridia	o__Eubacteriales	f__Eubacteriales_Family_XIII._Incertae_Sedis	g__Anaerovorax	s__Anaerovorax_sp._enrichment_culture_clone_D2CL_Bac_16S_Clone4	178	0.00055	1
OTU956	d__Bacteria	k__norank_d__Bacteria	p__Bacillota	c__Clostridia	o__Eubacteriales	f__Oscillospiraceae	g__Ruminococcus	s__Ruminococcus_albus	82	0.00025	0.78125
OTU716	d__Bacteria	k__norank_d__Bacteria	p__Bacteroidota	c__Bacteroidia	o__Bacteroidales	f__Porphyromonadaceae	g__Porphyromonas	s__Porphyromonas_sp._UQD_345	70	0.00021	0.625
OTU1035	d__Bacteria	k__norank_d__Bacteria	p__Bacteroidota	c__norank_p__Bacteroidota	o__norank_p__Bacteroidota	f__norank_p__Bacteroidota	g__norank_p__Bacteroidota	s__Bacteroidetes_bacterium_RIFOXYB2_FULL_39_7	2310	0.00707	1
OTU1425	d__Bacteria	k__norank_d__Bacteria	p__Bacillota	c__Clostridia	o__Eubacteriales	f__Lachnospiraceae	g__Anaerotignum	s__Anaerotignum_faecicola	53	0.00016	0.75
OTU128	d__Bacteria	k__norank_d__Bacteria	p__Bacillota	c__Clostridia	o__Eubacteriales	f__Lachnospiraceae	g__norank_f__Lachnospiraceae	s__Lachnospiraceae_bacterium_Choco86	5	2e-05	0.15625
OTU456	d__Bacteria	k__norank_d__Bacteria	p__Bacillota	c__Clostridia	o__Eubacteriales	f__Aristaeellaceae	g__Aristaeella	s__Aristaeella_lactis	93	0.00028	0.90625
OTU939	d__Bacteria	k__norank_d__Bacteria	p__Bacteroidota	c__Flavobacteriia	o__Flavobacteriales	f__Flavobacteriaceae	g__Zeaxanthinibacter	s__Zeaxanthinibacter_enoshimensis	906	0.00277	1
OTU849	d__Bacteria	k__norank_d__Bacteria	p__Bacteroidota	c__Sphingobacteriia	o__Sphingobacteriales	f__Sphingobacteriaceae	g__Parapedobacter	s__Parapedobacter_pyrenivorans	37	0.00011	0.65625
OTU177	d__Bacteria	k__norank_d__Bacteria	p__Bacteroidota	c__Bacteroidia	o__Bacteroidales	f__Williamwhitmaniaceae	g__Williamwhitmania	s__Williamwhitmania_taraxaci	49	0.00015	0.65625
OTU465	d__Bacteria	k__norank_d__Bacteria	p__Bacillota	c__Clostridia	o__Eubacteriales	f__Lachnospiraceae	g__Mediterraneibacter	s__Ruminococcus_torques	20	6e-05	0.4375
OTU321	d__Bacteria	k__norank_d__Bacteria	p__Bacteroidota	c__Bacteroidia	o__Bacteroidales	f__Prevotellaceae	g__Prevotella	s__Prevotella_sp._E13-17	24	7e-05	0.40625
OTU830	d__Bacteria	k__norank_d__Bacteria	p__Bacteroidota	c__Bacteroidia	o__Bacteroidales	f__Prevotellaceae	g__Prevotella	s__Prevotella_sp._E9-3	4	1e-05	0.125
OTU1414	d__Bacteria	k__norank_d__Bacteria	p__Bacillota	c__norank_p__Bacillota	o__norank_p__Bacillota	f__norank_p__Bacillota	g__Candidatus_Faecenecus	s__Candidatus_Faecenecus_gallistercoris	46	0.00014	0.625
OTU316	d__Bacteria	k__norank_d__Bacteria	p__Bacillota	c__Clostridia	o__Eubacteriales	f__Oscillospiraceae	g__Ruminococcus	s__Ruminococcus_bromii	1491	0.00457	1
OTU1355	d__Bacteria	k__norank_d__Bacteria	p__Bacillota	c__Clostridia	o__Eubacteriales	f__Eubacteriales_Family_XIII._Incertae_Sedis	g__Emergencia	s__Emergencia_timonensis	69	0.00021	0.8125
OTU285	d__Bacteria	k__norank_d__Bacteria	p__Pseudomonadota	c__Alphaproteobacteria	o__Sphingomonadales	f__Sphingomonadaceae	g__Sphingobium	s__Sphingobium_jiangsuense	2	6.12385e-06	0.03125
OTU538	d__Bacteria	k__norank_d__Bacteria	p__Bacillota	c__Clostridia	o__Eubacteriales	f__Lachnospiraceae	g__Roseburia	s__Roseburia_intestinalis	437	0.00134	0.96875
OTU1430	d__Bacteria	k__norank_d__Bacteria	p__Bacteroidota	c__Bacteroidia	o__Bacteroidales	f__Williamwhitmaniaceae	g__Williamwhitmania	s__Williamwhitmania_taraxaci	10	3e-05	0.25
OTU923	d__Bacteria	k__norank_d__Bacteria	p__Bacillota	c__Clostridia	o__Eubacteriales	f__unclassified_o__Eubacteriales	g__unclassified_o__Eubacteriales	s__unclassified_o__Eubacteriales	14	4e-05	0.34375
OTU986	d__Bacteria	k__norank_d__Bacteria	p__Bacillota	c__Clostridia	o__Eubacteriales	f__Pumilibacteraceae	g__Anaerocaecibacter	s__Anaerocaecibacter_muris	25	8e-05	0.5
OTU1041	d__Bacteria	k__norank_d__Bacteria	p__Bacillota	c__Clostridia	o__Eubacteriales	f__Eubacteriaceae	g__Eubacterium	s__Eubacterium_oxidoreducens	40	0.00012	0.625
OTU875	d__Bacteria	k__norank_d__Bacteria	p__Bacillota	c__Clostridia	o__Eubacteriales	f__Clostridiaceae	g__Falcatimonas	s__Falcatimonas_natans	11	3e-05	0.25
OTU797	d__Bacteria	k__norank_d__Bacteria	p__Bacillota	c__Bacilli	o__Bacillales	f__Paenibacillaceae	g__Paenibacillus	s__Paenibacillus_sp._PK3_47	344	0.00105	1
OTU1225	d__Bacteria	k__norank_d__Bacteria	p__Bacteroidota	c__Bacteroidia	o__Bacteroidales	f__norank_o__Bacteroidales	g__norank_o__Bacteroidales	s__rumen_bacterium_YS1	208	0.00064	0.84375
OTU727	d__Bacteria	k__norank_d__Bacteria	p__Bacillota	c__Clostridia	o__Eubacteriales	f__Eubacteriales_Family_XIII._Incertae_Sedis	g__Anaerovorax	s__Anaerovorax_sp._enrichment_culture_clone_D2CL_Bac_16S_Clone4	8	2e-05	0.25
OTU743	d__Bacteria	k__norank_d__Bacteria	p__Bacteroidota	c__Bacteroidia	o__Bacteroidales	f__Muribaculaceae	g__Duncaniella	s__Duncaniella_dubosii	17	5e-05	0.3125
OTU434	d__Bacteria	k__norank_d__Bacteria	p__Bacillota	c__Clostridia	o__Eubacteriales	f__Lachnospiraceae	g__Lachnoclostridium	s__Lachnoclostridium_phytofermentans	233	0.00071	0.96875
OTU325	d__Bacteria	k__norank_d__Bacteria	p__Bacillota	c__norank_p__Bacillota	o__norank_p__Bacillota	f__norank_p__Bacillota	g__norank_p__Bacillota	s__Firmicutes_bacterium_AM59-13	165	0.00051	1
OTU748	d__Bacteria	k__norank_d__Bacteria	p__Bacteroidota	c__Bacteroidia	o__Bacteroidales	f__norank_o__Bacteroidales	g__norank_o__Bacteroidales	s__Bacteroidales_bacterium_CF	137	0.00042	0.90625
OTU658	d__Bacteria	k__norank_d__Bacteria	p__Bacillota	c__Clostridia	o__Eubacteriales	f__Oscillospiraceae	g__norank_f__Oscillospiraceae	s__Clostridium_viride	16	5e-05	0.40625
OTU37	d__Bacteria	k__norank_d__Bacteria	p__Bacteroidota	c__Bacteroidia	o__Bacteroidales	f__Prevotellaceae	g__Hoylesella	s__Hoylesella_loescheii	30	9e-05	0.5
OTU1259	d__Bacteria	k__norank_d__Bacteria	p__Bacillota	c__Clostridia	o__Eubacteriales	f__Lachnospiraceae	g__Variimorphobacter	s__Variimorphobacter_saccharofermentans	14	4e-05	0.3125
OTU1273	d__Bacteria	k__norank_d__Bacteria	p__Bacillota	c__Clostridia	o__Eubacteriales	f__Eubacteriaceae	g__Eubacterium	s__Eubacterium_oxidoreducens	529	0.00162	1
OTU115	d__Bacteria	k__norank_d__Bacteria	p__Bacteroidota	c__Bacteroidia	o__Bacteroidales	f__Prevotellaceae	g__Prevotella	s__unclassified_g__Prevotella	58	0.00018	0.71875
OTU1007	d__Bacteria	k__norank_d__Bacteria	p__Bacteroidota	c__Bacteroidia	o__Bacteroidales	f__Prevotellaceae	g__Prevotella	s__Prevotella_denticola	52	0.00016	0.5625
OTU890	d__Bacteria	k__norank_d__Bacteria	p__Bacillota	c__Clostridia	o__Eubacteriales	f__Lachnospiraceae	g__Enterocloster	s__Enterocloster_bolteae	109	0.00033	0.9375
OTU685	d__Bacteria	k__norank_d__Bacteria	p__Bacillota	c__Clostridia	o__Eubacteriales	f__Aristaeellaceae	g__Aristaeella	s__unclassified_g__Aristaeella	38	0.00012	0.65625
OTU973	d__Bacteria	k__norank_d__Bacteria	p__Bacteroidota	c__Cytophagia	o__Cytophagales	f__Hymenobacteraceae	g__Pontibacter	s__unclassified_g__Pontibacter	888	0.00272	0.84375
OTU305	d__Bacteria	k__norank_d__Bacteria	p__Bacteroidota	c__Bacteroidia	o__Bacteroidales	f__Bacteroidaceae	g__Jilunia	s__Jilunia_laotingensis	20	6e-05	0.5
OTU1073	d__Bacteria	k__norank_d__Bacteria	p__Bacillota	c__Clostridia	o__Eubacteriales	f__Lachnospiraceae	g__Lachnotalea	s__Lachnotalea_glycerini	70	0.00021	0.90625
OTU1185	d__Bacteria	k__norank_d__Bacteria	p__Bacillota	c__Clostridia	o__Eubacteriales	f__Lachnospiraceae	g__norank_f__Lachnospiraceae	s__Lachnospiraceae_bacterium_MD329	333	0.00102	1
OTU1213	d__Bacteria	k__norank_d__Bacteria	p__Pseudomonadota	c__Gammaproteobacteria	o__Moraxellales	f__Moraxellaceae	g__Acinetobacter	s__Acinetobacter_amyesii	411	0.00126	0.75
OTU264	d__Bacteria	k__norank_d__Bacteria	p__Candidatus_Melainabacteria	c__norank_p__Candidatus_Melainabacteria	o__norank_p__Candidatus_Melainabacteria	f__norank_p__Candidatus_Melainabacteria	g__norank_p__Candidatus_Melainabacteria	s__Candidatus_Melainabacteria_bacterium	30	9e-05	0.40625
OTU319	d__Bacteria	k__norank_d__Bacteria	p__Bacillota	c__Clostridia	o__Eubacteriales	f__Oscillospiraceae	g__Pseudoclostridium	s__Pseudoclostridium_thermosuccinogenes	212	0.00065	0.75
OTU1379	d__Bacteria	k__norank_d__Bacteria	p__Bacteroidota	c__Bacteroidia	o__Bacteroidales	f__Prevotellaceae	g__Palleniella	s__Palleniella_muris	83	0.00025	0.90625
OTU80	d__Bacteria	k__norank_d__Bacteria	p__Bacteroidota	c__Bacteroidia	o__Bacteroidales	f__norank_o__Bacteroidales	g__norank_o__Bacteroidales	s__rumen_bacterium_YS1	32	0.0001	0.625
OTU119	d__Bacteria	k__norank_d__Bacteria	p__Thermodesulfobacteriota	c__Desulfovibrionia	o__Desulfovibrionales	f__Desulfovibrionaceae	g__Desulfovibrio	s__Desulfovibrio_sp._OH1209_COT-279	9	3e-05	0.25
OTU1198	d__Bacteria	k__norank_d__Bacteria	p__Bacillota	c__Clostridia	o__Eubacteriales	f__Lachnospiraceae	g__Lacrimispora	s__unclassified_g__Lacrimispora	16	5e-05	0.375
OTU279	d__Bacteria	k__norank_d__Bacteria	p__Bacillota	c__Clostridia	o__Eubacteriales	f__Aristaeellaceae	g__Aristaeella	s__Aristaeella_lactis	19	6e-05	0.4375
OTU1060	d__Bacteria	k__norank_d__Bacteria	p__Bacillota	c__Clostridia	o__Eubacteriales	f__Oscillospiraceae	g__Acetivibrio	s__Acetivibrio_clariflavus	799	0.00245	1
OTU612	d__Bacteria	k__norank_d__Bacteria	p__Bacteroidota	c__Bacteroidia	o__Bacteroidales	f__Bacteroidaceae	g__Bacteroides	s__Bacteroides_graminisolvens	100	0.00031	0.6875
OTU223	d__Bacteria	k__norank_d__Bacteria	p__Bacillota	c__Clostridia	o__Eubacteriales	f__Oscillospiraceae	g__unclassified_f__Oscillospiraceae	s__unclassified_f__Oscillospiraceae	123	0.00038	0.9375
OTU794	d__Bacteria	k__norank_d__Bacteria	p__Bacillota	c__Clostridia	o__Eubacteriales	f__norank_o__Eubacteriales	g__norank_o__Eubacteriales	s__Bacteroides_pectinophilus	42	0.00013	0.71875
OTU1087	d__Bacteria	k__norank_d__Bacteria	p__Bacillota	c__Clostridia	o__Eubacteriales	f__Lachnospiraceae	g__Syntrophococcus	s__Syntrophococcus_sucromutans	42	0.00013	0.625
OTU453	d__Bacteria	k__norank_d__Bacteria	p__Bacillota	c__Clostridia	o__Eubacteriales	f__Oscillospiraceae	g__Monoglobus	s__Monoglobus_pectinilyticus	70	0.00021	0.75
OTU164	d__Bacteria	k__norank_d__Bacteria	p__Bacillota	c__Clostridia	o__Eubacteriales	f__Clostridiaceae	g__Clostridium	s__unclassified_g__Clostridium	106	0.00032	0.90625
OTU306	d__Bacteria	k__norank_d__Bacteria	p__Bacillota	c__Clostridia	o__Eubacteriales	f__Oscillospiraceae	g__Acutalibacter	s__Acutalibacter_muris	16	5e-05	0.40625
OTU209	d__Bacteria	k__norank_d__Bacteria	p__Bacteroidota	c__Bacteroidia	o__Bacteroidales	f__norank_o__Bacteroidales	g__norank_o__Bacteroidales	s__rumen_bacterium_YS1	87	0.00027	0.5
OTU31	d__Bacteria	k__norank_d__Bacteria	p__Bacillota	c__Bacilli	o__Bacillales	f__Bacillaceae	g__Priestia	s__unclassified_g__Priestia	46	0.00014	0.4375
OTU1054	d__Bacteria	k__norank_d__Bacteria	p__Pseudomonadota	c__Betaproteobacteria	o__Burkholderiales	f__Comamonadaceae	g__Comamonas	s__Comamonas_terrigena	751	0.0023	0.75
OTU1302	d__Bacteria	k__norank_d__Bacteria	p__Bacillota	c__Clostridia	o__Eubacteriales	f__Lachnospiraceae	g__Chordicoccus	s__Chordicoccus_furentiruminis	13	4e-05	0.375
OTU1043	d__Bacteria	k__norank_d__Bacteria	p__Bacillota	c__Clostridia	o__Eubacteriales	f__Lachnospiraceae	g__Kineothrix	s__Kineothrix_alysoides	91	0.00028	0.9375
OTU905	d__Bacteria	k__norank_d__Bacteria	p__Bacteroidota	c__Bacteroidia	o__Bacteroidales	f__Williamwhitmaniaceae	g__Williamwhitmania	s__Williamwhitmania_taraxaci	14	4e-05	0.34375
OTU130	d__Bacteria	k__norank_d__Bacteria	p__Verrucomicrobiota	c__norank_p__Verrucomicrobiota	o__norank_p__Verrucomicrobiota	f__norank_p__Verrucomicrobiota	g__norank_p__Verrucomicrobiota	s__Verrucomicrobia_bacterium_ADurb.Bin018	83	0.00025	0.8125
OTU112	d__Bacteria	k__norank_d__Bacteria	p__Bacteroidota	c__Sphingobacteriia	o__Sphingobacteriales	f__Sphingobacteriaceae	g__Mucilaginibacter	s__Mucilaginibacter_ginkgonis	114	0.00035	1
OTU272	d__Bacteria	k__norank_d__Bacteria	p__Bacillota	c__Clostridia	o__Eubacteriales	f__Lachnospiraceae	g__Porcincola	s__Porcincola_intestinalis	22	7e-05	0.46875
OTU397	d__Bacteria	k__norank_d__Bacteria	p__Bacteroidota	c__Bacteroidia	o__Bacteroidales	f__Bacteroidaceae	g__Phocaeicola	s__Phocaeicola_barnesiae	378	0.00116	1
OTU1151	d__Bacteria	k__norank_d__Bacteria	p__Bacillota	c__Clostridia	o__Eubacteriales	f__Oscillospiraceae	g__Vescimonas	s__unclassified_g__Vescimonas	469	0.00144	1
OTU902	d__Bacteria	k__norank_d__Bacteria	p__Bacteroidota	c__Bacteroidia	o__Bacteroidales	f__Bacteroidaceae	g__Bacteroides	s__Bacteroides_salyersiae	29	9e-05	0.53125
OTU726	d__Bacteria	k__norank_d__Bacteria	p__Bacteroidota	c__Bacteroidia	o__Bacteroidales	f__Prevotellaceae	g__Prevotella	s__unclassified_g__Prevotella	100	0.00031	0.90625
OTU1216	d__Bacteria	k__norank_d__Bacteria	p__Bacteroidota	c__Bacteroidia	o__Bacteroidales	f__Muribaculaceae	g__Paramuribaculum	s__Paramuribaculum_intestinale	84	0.00026	0.84375
OTU470	d__Bacteria	k__norank_d__Bacteria	p__Bacillota	c__Clostridia	o__Eubacteriales	f__Clostridiaceae	g__Clostridium	s__Clostridium_saccharobutylicum	137	0.00042	0.90625
OTU314	d__Bacteria	k__norank_d__Bacteria	p__Bacillota	c__Clostridia	o__Eubacteriales	f__Lachnospiraceae	g__Butyrivibrio	s__Butyrivibrio_sp._FCS014	207	0.00063	1
OTU1029	d__Bacteria	k__norank_d__Bacteria	p__Bacteroidota	c__Bacteroidia	o__Marinilabiliales	f__Marinilabiliaceae	g__Anaerophaga	s__Anaerophaga_thermohalophila	244	0.00075	0.96875
OTU1164	d__Bacteria	k__norank_d__Bacteria	p__Bacteroidota	c__Bacteroidia	o__Bacteroidales	f__Prevotellaceae	g__Prevotella	s__Prevotella_sp._E9-3	41	0.00013	0.5
OTU1399	d__Bacteria	k__norank_d__Bacteria	p__Pseudomonadota	c__Alphaproteobacteria	o__Hyphomicrobiales	f__Rhizobiaceae	g__Rhizobium	s__Rhizobium_daejeonense	14	4e-05	0.28125
OTU513	d__Bacteria	k__norank_d__Bacteria	p__Bacillota	c__Clostridia	o__Eubacteriales	f__Clostridiaceae	g__Clostridium	s__Clostridium_sp._Marseille-P299	144	0.00044	0.8125
OTU839	d__Bacteria	k__norank_d__Bacteria	p__Bacillota	c__Clostridia	o__Eubacteriales	f__Lachnospiraceae	g__unclassified_f__Lachnospiraceae	s__unclassified_f__Lachnospiraceae	47	0.00014	0.8125
OTU1040	d__Bacteria	k__norank_d__Bacteria	p__Bacteroidota	c__Bacteroidia	o__Bacteroidales	f__Prevotellaceae	g__Prevotella	s__Prevotella_sp._E13-27	1802	0.00552	1
OTU768	d__Bacteria	k__norank_d__Bacteria	p__Bacillota	c__Clostridia	o__Eubacteriales	f__Lachnospiraceae	g__Lachnoclostridium	s__Lachnoclostridium_edouardi	5	2e-05	0.15625
OTU1121	d__Bacteria	k__norank_d__Bacteria	p__Candidatus_Melainabacteria	c__norank_p__Candidatus_Melainabacteria	o__Candidatus_Gastranaerophilales	f__norank_o__Candidatus_Gastranaerophilales	g__norank_o__Candidatus_Gastranaerophilales	s__unclassified_g__norank_o__Candidatus_Gastranaerophilales	56	0.00017	0.6875
OTU989	d__Bacteria	k__norank_d__Bacteria	p__Bacillota	c__Clostridia	o__Eubacteriales	f__Oscillospiraceae	g__Ruthenibacterium	s__Ruthenibacterium_lactatiformans	18	6e-05	0.4375
OTU1424	d__Bacteria	k__norank_d__Bacteria	p__Bacillota	c__Clostridia	o__Eubacteriales	f__Aristaeellaceae	g__Aristaeella	s__Aristaeella_lactis	19	6e-05	0.46875
OTU326	d__Bacteria	k__norank_d__Bacteria	p__Bacteroidota	c__Bacteroidia	o__Bacteroidales	f__Rikenellaceae	g__Alistipes	s__Alistipes_sp._cv1	73	0.00022	0.71875
OTU598	d__Bacteria	k__norank_d__Bacteria	p__Bacillota	c__Clostridia	o__Eubacteriales	f__Christensenellaceae	g__Luoshenia	s__Luoshenia_tenuis	8	2e-05	0.21875
OTU399	d__Bacteria	k__norank_d__Bacteria	p__Thermodesulfobacteriota	c__Desulfuromonadia	o__Desulfuromonadales	f__Desulfuromonadaceae	g__Desulfuromonas	s__unclassified_g__Desulfuromonas	70	0.00021	0.84375
OTU29	d__Bacteria	k__norank_d__Bacteria	p__Bacillota	c__Clostridia	o__Eubacteriales	f__norank_o__Eubacteriales	g__Intestinimonas	s__Intestinimonas_butyriciproducens	32	0.0001	0.59375
OTU1276	d__Bacteria	k__norank_d__Bacteria	p__Kiritimatiellota	c__Kiritimatiellia	o__Kiritimatiellales	f__Kiritimatiellaceae	g__Kiritimatiella	s__Kiritimatiella_glycovorans	183	0.00056	0.875
OTU715	d__Bacteria	k__norank_d__Bacteria	p__Bacillota	c__Clostridia	o__Eubacteriales	f__Eubacteriaceae	g__Eubacterium	s__Eubacterium_oxidoreducens	9	3e-05	0.28125
OTU106	d__Bacteria	k__norank_d__Bacteria	p__Bacteroidota	c__Bacteroidia	o__Bacteroidales	f__Tenuifilaceae	g__Perlabentimonas	s__Perlabentimonas_gracilis	41	0.00013	0.6875
OTU619	d__Bacteria	k__norank_d__Bacteria	p__Thermodesulfobacteriota	c__Desulfovibrionia	o__Desulfovibrionales	f__Desulfovibrionaceae	g__Desulfovibrio	s__Desulfovibrio_piger	58	0.00018	0.78125
OTU1090	d__Bacteria	k__norank_d__Bacteria	p__Bacteroidota	c__Bacteroidia	o__Bacteroidales	f__Bacteroidaceae	g__Phocaeicola	s__Phocaeicola_barnesiae	133	0.00041	0.84375
OTU811	d__Bacteria	k__norank_d__Bacteria	p__Pseudomonadota	c__Betaproteobacteria	o__Burkholderiales	f__Alcaligenaceae	g__Achromobacter	s__Achromobacter_deleyi	95	0.00029	0.75
OTU942	d__Bacteria	k__norank_d__Bacteria	p__Bacteroidota	c__Cytophagia	o__Cytophagales	f__Hymenobacteraceae	g__Pontibacter	s__Pontibacter_indicus	139	0.00043	0.59375
OTU174	d__Bacteria	k__norank_d__Bacteria	p__Bacillota	c__Clostridia	o__Eubacteriales	f__Oscillospiraceae	g__Petroclostridium	s__Petroclostridium_sp._X23	43	0.00013	0.625
OTU417	d__Bacteria	k__norank_d__Bacteria	p__Bacillota	c__Clostridia	o__Eubacteriales	f__norank_o__Eubacteriales	g__Intestinimonas	s__Intestinimonas_butyriciproducens	465	0.00142	1
OTU1037	d__Bacteria	k__norank_d__Bacteria	p__Bacillota	c__Clostridia	o__Eubacteriales	f__Eubacteriales_Family_XIII._Incertae_Sedis	g__Hornefia	s__Hornefia_porci	37	0.00011	0.71875
OTU919	d__Bacteria	k__norank_d__Bacteria	p__Bacteroidota	c__Bacteroidia	o__Bacteroidales	f__Prevotellaceae	g__Hoylesella	s__Hoylesella_shahii	1048	0.00321	1
OTU1082	d__Bacteria	k__norank_d__Bacteria	p__Bacteroidota	c__Bacteroidia	o__Bacteroidales	f__Dysgonomonadaceae	g__Petrimonas	s__Petrimonas_sp._IBARAKI	451	0.00138	0.9375
OTU1255	d__Bacteria	k__norank_d__Bacteria	p__Bacillota	c__Clostridia	o__Eubacteriales	f__Oscillospiraceae	g__Massiliimalia	s__Massiliimalia_timonensis	70	0.00021	0.71875
OTU1099	d__Bacteria	k__norank_d__Bacteria	p__Bacteroidota	c__Sphingobacteriia	o__Sphingobacteriales	f__Sphingobacteriaceae	g__Parapedobacter	s__Parapedobacter_pyrenivorans	1728	0.00529	1
OTU991	d__Bacteria	k__norank_d__Bacteria	p__Bacteroidota	c__Cytophagia	o__Cytophagales	f__Hymenobacteraceae	g__Hymenobacter	s__Hymenobacter_sp._APR13	7876	0.02412	1
OTU1434	d__Bacteria	k__norank_d__Bacteria	p__Bacillota	c__Clostridia	o__Eubacteriales	f__Eubacteriaceae	g__Eubacterium	s__Eubacterium_ramulus	37	0.00011	0.625
OTU246	d__Bacteria	k__norank_d__Bacteria	p__Bacillota	c__Clostridia	o__Eubacteriales	f__Lachnospiraceae	g__Mediterraneibacter	s__Ruminococcus_torques	16	5e-05	0.34375
OTU1412	d__Bacteria	k__norank_d__Bacteria	p__Bacillota	c__Clostridia	o__Eubacteriales	f__Lachnospiraceae	g__Chordicoccus	s__Chordicoccus_furentiruminis	21	6e-05	0.40625
OTU1120	d__Bacteria	k__norank_d__Bacteria	p__Bacteroidota	c__Bacteroidia	o__Bacteroidales	f__Prevotellaceae	g__Prevotella	s__Prevotella_sp._E9-3	12	4e-05	0.15625
OTU1232	d__Bacteria	k__norank_d__Bacteria	p__Candidatus_Melainabacteria	c__norank_p__Candidatus_Melainabacteria	o__Candidatus_Gastranaerophilales	f__norank_o__Candidatus_Gastranaerophilales	g__norank_o__Candidatus_Gastranaerophilales	s__unclassified_g__norank_o__Candidatus_Gastranaerophilales	135	0.00041	0.875
OTU828	d__Bacteria	k__norank_d__Bacteria	p__Bacillota	c__Clostridia	o__Eubacteriales	f__Lachnospiraceae	g__Bariatricus	s__Bariatricus_massiliensis	26	8e-05	0.4375
OTU1261	d__Bacteria	k__norank_d__Bacteria	p__Bacillota	c__Clostridia	o__Eubacteriales	f__Oscillospiraceae	g__unclassified_f__Oscillospiraceae	s__unclassified_f__Oscillospiraceae	153	0.00047	0.90625
OTU69	d__Bacteria	k__norank_d__Bacteria	p__Bacteroidota	c__Bacteroidia	o__Bacteroidales	f__Prevotellaceae	g__Prevotella	s__Prevotella_sp._E9-3	54	0.00017	0.71875
OTU449	d__Bacteria	k__norank_d__Bacteria	p__Thermodesulfobacteriota	c__Desulfuromonadia	o__Geobacterales	f__Geobacteraceae	g__unclassified_f__Geobacteraceae	s__unclassified_f__Geobacteraceae	112	0.00034	0.75
OTU227	d__Bacteria	k__norank_d__Bacteria	p__Bacteroidota	c__Flavobacteriia	o__Flavobacteriales	f__Flavobacteriaceae	g__Capnocytophaga	s__unclassified_g__Capnocytophaga	37	0.00011	0.65625
OTU361	d__Bacteria	k__norank_d__Bacteria	p__Bacillota	c__Clostridia	o__Eubacteriales	f__Eubacteriales_Family_XIII._Incertae_Sedis	g__Aminipila	s__Aminipila_luticellarii	180	0.00055	1
OTU278	d__Bacteria	k__norank_d__Bacteria	p__Pseudomonadota	c__Alphaproteobacteria	o__Rhodobacterales	f__Paracoccaceae	g__Natronohydrobacter	s__Natronohydrobacter_thiooxidans	2	6.12385e-06	0.0625
OTU569	d__Bacteria	k__norank_d__Bacteria	p__Bacillota	c__Clostridia	o__Eubacteriales	f__Oscillospiraceae	g__norank_f__Oscillospiraceae	s__Oscillospiraceae_bacterium_Marseille-Q3528	121	0.00037	0.9375
OTU391	d__Bacteria	k__norank_d__Bacteria	p__Bacillota	c__Clostridia	o__Eubacteriales	f__Oscillospiraceae	g__Acetivibrio	s__Acetivibrio_aldrichii	343	0.00105	0.875
OTU1135	d__Bacteria	k__norank_d__Bacteria	p__Pseudomonadota	c__Alphaproteobacteria	o__Rhodospirillales	f__Rhodospirillaceae	g__Dongia	s__Dongia_mobilis	11	3e-05	0.25
OTU1388	d__Bacteria	k__norank_d__Bacteria	p__Bacteroidota	c__Bacteroidia	o__Bacteroidales	f__norank_o__Bacteroidales	g__norank_o__Bacteroidales	s__rumen_bacterium_YS1	138	0.00042	0.84375
OTU1349	d__Bacteria	k__norank_d__Bacteria	p__Bacillota	c__Clostridia	o__Eubacteriales	f__Aristaeellaceae	g__Aristaeella	s__Aristaeella_lactis	495	0.00152	1
OTU199	d__Bacteria	k__norank_d__Bacteria	p__Bacillota	c__Clostridia	o__Eubacteriales	f__Aristaeellaceae	g__Aristaeella	s__Aristaeella_lactis	81	0.00025	0.96875
OTU684	d__Bacteria	k__norank_d__Bacteria	p__Bacillota	c__Clostridia	o__Eubacteriales	f__Clostridiaceae	g__norank_f__Clostridiaceae	s__Clostridiaceae_bacterium_OM08-6BH	7	2e-05	0.21875
OTU26	d__Bacteria	k__norank_d__Bacteria	p__Bacillota	c__Clostridia	o__Eubacteriales	f__Aristaeellaceae	g__Aristaeella	s__Aristaeella_hokkaidonensis	207	0.00063	0.96875
OTU649	d__Bacteria	k__norank_d__Bacteria	p__Bacillota	c__Clostridia	o__Eubacteriales	f__Xylanivirgaceae	g__Xylanivirga	s__Xylanivirga_thermophila	37	0.00011	0.59375
OTU522	d__Bacteria	k__norank_d__Bacteria	p__Bacillota	c__Clostridia	o__Eubacteriales	f__Lachnospiraceae	g__Lachnotalea	s__Lachnotalea_glycerini	111	0.00034	0.90625
OTU478	d__Bacteria	k__norank_d__Bacteria	p__Bacillota	c__Clostridia	o__Eubacteriales	f__Aristaeellaceae	g__Aristaeella	s__Aristaeella_lactis	368	0.00113	1
OTU688	d__Bacteria	k__norank_d__Bacteria	p__Thermodesulfobacteriota	c__Desulfovibrionia	o__Desulfovibrionales	f__Desulfovibrionaceae	g__Desulfovibrio	s__unclassified_g__Desulfovibrio	13	4e-05	0.3125
OTU933	d__Bacteria	k__norank_d__Bacteria	p__Bacteroidota	c__Bacteroidia	o__Bacteroidales	f__Bacteroidaceae	g__Bacteroides	s__Bacteroides_ilei	48	0.00015	0.40625
OTU445	d__Bacteria	k__norank_d__Bacteria	p__Bacillota	c__Clostridia	o__Eubacteriales	f__Oscillospiraceae	g__Ruminococcus	s__Ruminococcus_flavefaciens	80	0.00024	0.4375
OTU1321	d__Bacteria	k__norank_d__Bacteria	p__Bacteroidota	c__Bacteroidia	o__Bacteroidales	f__Bacteroidaceae	g__Phocaeicola	s__Phocaeicola_barnesiae	59	0.00018	0.75
OTU1189	d__Bacteria	k__norank_d__Bacteria	p__Bacillota	c__Clostridia	o__Eubacteriales	f__Eubacteriaceae	g__Eubacterium	s__Eubacterium_sp._AB3007	7	2e-05	0.1875
OTU686	d__Bacteria	k__norank_d__Bacteria	p__Bacillota	c__Clostridia	o__Eubacteriales	f__Lachnospiraceae	g__Blautia	s__unclassified_g__Blautia	15	5e-05	0.375
OTU34	d__Bacteria	k__norank_d__Bacteria	p__Bacillota	c__Clostridia	o__Eubacteriales	f__Oscillospiraceae	g__Vescimonas	s__Vescimonas_fastidiosa	158	0.00048	0.9375
OTU1138	d__Bacteria	k__norank_d__Bacteria	p__Pseudomonadota	c__Gammaproteobacteria	o__Xanthomonadales	f__Xanthomonadaceae	g__Stenotrophomonas	s__Stenotrophomonas_koreensis	348	0.00107	0.75
OTU2	d__Bacteria	k__norank_d__Bacteria	p__Bacteroidota	c__Bacteroidia	o__Bacteroidales	f__norank_o__Bacteroidales	g__norank_o__Bacteroidales	s__rumen_bacterium_YS1	21	6e-05	0.46875
OTU318	d__Bacteria	k__norank_d__Bacteria	p__Bacillota	c__Clostridia	o__Eubacteriales	f__norank_o__Eubacteriales	g__norank_o__Eubacteriales	s__Bacteroides_pectinophilus	12	4e-05	0.34375
OTU668	d__Bacteria	k__norank_d__Bacteria	p__Bacillota	c__Clostridia	o__Eubacteriales	f__Oscillospiraceae	g__Ruminococcus	s__Ruminococcus_flavefaciens	84	0.00026	0.9375
OTU1026	d__Bacteria	k__norank_d__Bacteria	p__Mycoplasmatota	c__Mollicutes	o__Entomoplasmatales	f__Spiroplasmataceae	g__Spiroplasma	s__Spiroplasma_apis	34	0.0001	0.53125
OTU1167	d__Bacteria	k__norank_d__Bacteria	p__Bacteroidota	c__Bacteroidia	o__Bacteroidales	f__Prevotellaceae	g__Palleniella	s__Palleniella_muris	407	0.00125	1
OTU1262	d__Bacteria	k__norank_d__Bacteria	p__Bacillota	c__Clostridia	o__Eubacteriales	f__Oscillospiraceae	g__Qingrenia	s__Qingrenia_yutianensis	215	0.00066	0.375
OTU1271	d__Bacteria	k__norank_d__Bacteria	p__Bacillota	c__Clostridia	o__Eubacteriales	f__Oscillospiraceae	g__unclassified_f__Oscillospiraceae	s__unclassified_f__Oscillospiraceae	318	0.00097	1
OTU331	d__Bacteria	k__norank_d__Bacteria	p__Bacillota	c__Negativicutes	o__Selenomonadales	f__Selenomonadaceae	g__Mitsuokella	s__Mitsuokella_sp._oral_taxon_131	28	9e-05	0.59375
OTU416	d__Bacteria	k__norank_d__Bacteria	p__Mycoplasmatota	c__Mollicutes	o__Entomoplasmatales	f__Spiroplasmataceae	g__Spiroplasma	s__Spiroplasma_melliferum	23	7e-05	0.375
OTU452	d__Bacteria	k__norank_d__Bacteria	p__Bacteroidota	c__Bacteroidia	o__Bacteroidales	f__Prevotellaceae	g__Leyella	s__Leyella_lascolaii	53	0.00016	0.6875
OTU656	d__Bacteria	k__norank_d__Bacteria	p__Bacteroidota	c__Bacteroidia	o__Bacteroidales	f__Prevotellaceae	g__Prevotella	s__Prevotella_sp._MGM1	48	0.00015	0.6875
OTU414	d__Bacteria	k__norank_d__Bacteria	p__Bacillota	c__Clostridia	o__Eubacteriales	f__Aristaeellaceae	g__Aristaeella	s__Aristaeella_hokkaidonensis	13	4e-05	0.1875
OTU596	d__Bacteria	k__norank_d__Bacteria	p__Bacillota	c__Clostridia	o__Eubacteriales	f__Oscillospiraceae	g__unclassified_f__Oscillospiraceae	s__unclassified_f__Oscillospiraceae	119	0.00036	0.90625
OTU547	d__Bacteria	k__norank_d__Bacteria	p__Bacillota	c__Clostridia	o__Eubacteriales	f__Aristaeellaceae	g__Aristaeella	s__Aristaeella_hokkaidonensis	31	9e-05	0.625
OTU294	d__Bacteria	k__norank_d__Bacteria	p__Bacillota	c__Negativicutes	o__Acidaminococcales	f__Acidaminococcaceae	g__Succiniclasticum	s__Succiniclasticum_ruminis	605	0.00185	1
OTU111	d__Bacteria	k__norank_d__Bacteria	p__Bacteroidota	c__Bacteroidia	o__Bacteroidales	f__Bacteroidaceae	g__Bacteroides	s__unclassified_g__Bacteroides	53	0.00016	0.6875
OTU626	d__Bacteria	k__norank_d__Bacteria	p__Bacillota	c__Clostridia	o__Eubacteriales	f__Aristaeellaceae	g__Aristaeella	s__Aristaeella_hokkaidonensis	43	0.00013	0.625
OTU630	d__Bacteria	k__norank_d__Bacteria	p__Bacteroidota	c__Bacteroidia	o__Bacteroidales	f__Prevotellaceae	g__Prevotella	s__Prevotella_sp._E15-22	36	0.00011	0.625
OTU1059	d__Bacteria	k__norank_d__Bacteria	p__Bacillota	c__Clostridia	o__Eubacteriales	f__Oscillospiraceae	g__Solibaculum	s__Solibaculum_mannosilyticum	16	5e-05	0.40625
OTU1218	d__Bacteria	k__norank_d__Bacteria	p__Bacillota	c__Clostridia	o__Eubacteriales	f__Oscillospiraceae	g__norank_f__Oscillospiraceae	s__Ruminococcaceae_bacterium_AB4001	623	0.00191	1
OTU934	d__Bacteria	k__norank_d__Bacteria	p__Bacillota	c__Clostridia	o__Eubacteriales	f__Lachnospiraceae	g__unclassified_f__Lachnospiraceae	s__unclassified_f__Lachnospiraceae	536	0.00164	1
OTU90	d__Bacteria	k__norank_d__Bacteria	p__Bacillota	c__Clostridia	o__Eubacteriales	f__Lachnospiraceae	g__Oribacterium	s__unclassified_g__Oribacterium	7	2e-05	0.15625
OTU810	d__Bacteria	k__norank_d__Bacteria	p__Bacteroidota	c__Bacteroidia	o__Bacteroidales	f__Prevotellaceae	g__Alloprevotella	s__Alloprevotella_sp._feline_oral_taxon_167	46	0.00014	0.5625
OTU435	d__Bacteria	k__norank_d__Bacteria	p__Bacteroidota	c__Bacteroidia	o__Bacteroidales	f__Prevotellaceae	g__Prevotella	s__unclassified_g__Prevotella	660	0.00202	0.9375
OTU1088	d__Bacteria	k__norank_d__Bacteria	p__Bacillota	c__Clostridia	o__Eubacteriales	f__Oscillospiraceae	g__Sporobacter	s__Sporobacter_termitidis	30	9e-05	0.625
OTU804	d__Bacteria	k__norank_d__Bacteria	p__Bacillota	c__Clostridia	o__Eubacteriales	f__Oscillospiraceae	g__Pseudoclostridium	s__Pseudoclostridium_thermosuccinogenes	36	0.00011	0.5625
OTU1344	d__Bacteria	k__norank_d__Bacteria	p__Bacillota	c__Clostridia	o__Eubacteriales	f__Oscillospiraceae	g__Marseillibacter	s__Marseillibacter_massiliensis	220	0.00067	1
OTU1257	d__Bacteria	k__norank_d__Bacteria	p__Bacillota	c__Clostridia	o__Eubacteriales	f__Oscillospiraceae	g__Ruminococcoides	s__Ruminococcoides_bili	561	0.00172	1
OTU879	d__Bacteria	k__norank_d__Bacteria	p__Bacillota	c__Clostridia	o__Eubacteriales	f__Aristaeellaceae	g__Aristaeella	s__Aristaeella_lactis	59	0.00018	0.84375
OTU398	d__Bacteria	k__norank_d__Bacteria	p__Pseudomonadota	c__Alphaproteobacteria	o__Caulobacterales	f__Caulobacteraceae	g__Brevundimonas	s__Brevundimonas_terrae	59	0.00018	0.5625
OTU977	d__Bacteria	k__norank_d__Bacteria	p__Bacillota	c__Clostridia	o__Eubacteriales	f__Lachnospiraceae	g__Anaerobutyricum	s__Anaerobutyricum_hallii	79	0.00024	0.8125
OTU655	d__Bacteria	k__norank_d__Bacteria	p__Bacteroidota	c__Bacteroidia	o__Bacteroidales	f__Prevotellaceae	g__Prevotella	s__unclassified_g__Prevotella	687	0.0021	1
OTU657	d__Bacteria	k__norank_d__Bacteria	p__Bacillota	c__Clostridia	o__Eubacteriales	f__Lachnospiraceae	g__Butyrivibrio	s__unclassified_g__Butyrivibrio	209	0.00064	0.96875
OTU1341	d__Bacteria	k__norank_d__Bacteria	p__Bacteroidota	c__Bacteroidia	o__Bacteroidales	f__Prevotellaceae	g__Prevotella	s__Prevotella_sp._BP1-56	9	3e-05	0.1875
OTU1230	d__Bacteria	k__norank_d__Bacteria	p__Bacillota	c__Clostridia	o__Eubacteriales	f__Christensenellaceae	g__Luoshenia	s__Luoshenia_tenuis	50	0.00015	0.625
OTU10	d__Bacteria	k__norank_d__Bacteria	p__Bacillota	c__Clostridia	o__Eubacteriales	f__Aristaeellaceae	g__Aristaeella	s__Aristaeella_lactis	43	0.00013	0.6875
OTU183	d__Bacteria	k__norank_d__Bacteria	p__Bacillota	c__Clostridia	o__Eubacteriales	f__Oscillospiraceae	g__Ruminococcoides	s__Ruminococcoides_bili	74	0.00023	0.75
OTU208	d__Bacteria	k__norank_d__Bacteria	p__Verrucomicrobiota	c__norank_p__Verrucomicrobiota	o__norank_p__Verrucomicrobiota	f__norank_p__Verrucomicrobiota	g__norank_p__Verrucomicrobiota	s__Verrucomicrobia_bacterium_ADurb.Bin018	122	0.00037	0.5625
