# Supplementary material for: Impact of zearalenone on quorum sensing signaling molecules and its association with the suppression of ruminal microbial fermentation in a RUSITEC system
Source: J Anim Sci Biotechnol. 2026 Jan 24;17:15. doi: 10.1186/s40104-025-01337-z (PMC12831299; doi:10.1186/s40104-025-01337-z)
Supplement: Supplementary file 5 — Additional file 5: Table S3. Annotated taxa at different levels across samples. [file 40104_2025_1337_MOESM5_ESM.xlsx]

## Sheet: Phylum
#OTU ID	CON-1	CON-2	CON-3	CON-4	CON-5	CON-6	CON-7	CON-8	ZENL-1	ZENL-2	ZENL-3	ZENL-4	ZENL-5	ZENL-6	ZENL-7	ZENL-8	ZENM-1	ZENM-2	ZENM-3	ZENM-4	ZENM-5	ZENM-6	ZENM-7	ZENM-8	ZENH-1	ZENH-2	ZENH-3	ZENH-4	ZENH-5	ZENH-6	ZENH-7	ZENH-8
p__Acidobacteriota	9.79816e-05	9.79816e-05	0.00254752	0.000195963	9.79816e-05	0.000195963	0.000195963	0.000195963	0.000293945	0.000195963	0.000195963	0	0.000195963	0.000391926	0.000685871	0.000195963	0.000195963	0.000783853	9.79816e-05	0	0.000195963	0.000391926	0	0.000195963	9.79816e-05	0.000195963	0.000391926	0.000195963	0.000195963	9.79816e-05	9.79816e-05	0.000783853
p__Actinomycetota	0.00176367	0.000783853	0.00225358	0.00244954	0.00176367	0.00195963	0.00137174	0.00205761	0.00117578	0.00235156	0.00284147	0.00303743	0.000195963	0.00176367	0.00333137	0.00137174	0.000489908	0.0010778	0.00323339	0.00401724	0.00225358	0.00156771	0.0010778	0.00127376	0.000881834	0.000979816	0.00499706	0.00313541	0.000979816	0.000881834	0.00313541	0.00186165
p__Armatimonadota	0.000293945	0	9.79816e-05	0.000195963	0.000195963	0.000195963	0.000195963	0.000489908	9.79816e-05	0.000195963	0.000195963	0.000195963	0.000391926	9.79816e-05	9.79816e-05	0.000195963	9.79816e-05	0	0.000195963	0.000195963	0	0.000293945	0.000195963	0.000195963	9.79816e-05	9.79816e-05	0.000293945	0	0.000391926	0.000195963	9.79816e-05	9.79816e-05
p__Bacillota	0.462375	0.396825	0.391044	0.410053	0.335881	0.380854	0.397805	0.381148	0.375955	0.346561	0.40584	0.4126	0.364883	0.362042	0.38301	0.342544	0.40633	0.427788	0.41358	0.482853	0.40192	0.384578	0.411523	0.388791	0.433568	0.3835	0.440231	0.418969	0.409563	0.388595	0.417402	0.384088
p__Bacteroidota	0.431021	0.538017	0.542622	0.539095	0.596218	0.566921	0.546639	0.5631	0.562022	0.465608	0.534587	0.537527	0.578385	0.576818	0.529199	0.572016	0.413972	0.440231	0.54027	0.471291	0.515579	0.548893	0.540956	0.562904	0.420341	0.455908	0.506565	0.525475	0.528905	0.555262	0.524691	0.552322
p__Campylobacterota	0.000293945	0	0	0	0.000293945	9.79816e-05	0.000685871	9.79816e-05	0.000293945	0.000195963	0	0	0	0.000195963	0.00205761	0.000783853	0.000587889	0.00195963	0.000195963	9.79816e-05	0.0010778	0.000979816	0	9.79816e-05	0.0010778	0.000489908	9.79816e-05	9.79816e-05	0.000293945	0	0	0.000979816
p__Candidatus_Absconditabacteria	0.000195963	0	9.79816e-05	9.79816e-05	9.79816e-05	0	9.79816e-05	0	9.79816e-05	9.79816e-05	0.000195963	0.000293945	0	9.79816e-05	0.000195963	0.000195963	0	9.79816e-05	0.000489908	0.000293945	9.79816e-05	0.000195963	9.79816e-05	0	9.79816e-05	0	9.79816e-05	9.79816e-05	0	0	0.000293945	0.000195963
p__Candidatus_Eisenbacteria	0.00382128	0.00333137	0.00186165	0.000587889	0.00156771	0.00117578	0.000979816	0.00186165	0.0026455	0.0010778	0.000979816	0.000783853	0.00195963	0.00195963	0.00176367	0.000685871	0.00333137	0.00342936	0.000685871	0.000489908	0.00127376	0.00186165	0.00146972	0.00176367	0.00323339	0.00450715	0.000489908	0.00127376	0.00146972	0.00176367	0.00205761	0.00166569
p__Candidatus_Kapabacteria	0.000685871	0.000783853	9.79816e-05	0.000195963	0.000489908	0.000391926	0.000587889	0.00127376	0.00127376	9.79816e-05	0.000195963	0.000293945	9.79816e-05	9.79816e-05	0.000489908	0.000489908	0.000195963	0.000685871	9.79816e-05	0.000293945	0.000195963	0.000293945	0.000685871	0.000391926	0.000587889	0.000489908	0.000293945	0.000195963	0.000195963	9.79816e-05	0.00117578	0.0010778
p__Candidatus_Melainabacteria	0.00382128	0.00548697	0.00244954	0.00127376	0.00137174	0.00176367	0.00352734	0.00431119	0.00421321	0.00195963	0.00284147	0.00254752	0.00401724	0.0010778	0.00284147	0.00254752	0.00362532	0.00254752	0.00137174	0.000685871	0.00284147	0.00284147	0.00362532	0.00303743	0.00568293	0.0037233	0.00146972	0.00186165	0.00274348	0.00176367	0.00225358	0.00362532
p__Candidatus_Riflebacteria	0.00303743	0.00333137	9.79816e-05	0.00166569	0.00333137	0.00166569	0.0037233	0.00421321	0.00137174	0.000489908	0.00254752	0.00195963	0.0026455	0.00244954	0.00195963	0.00460513	0.0037233	0.00235156	0.00215559	0.000979816	0.00303743	0.00176367	0.00391926	0.00558495	0.00156771	0.0048011	0.000685871	0.000783853	0.00137174	0.00146972	0.00244954	0.00391926
p__Candidatus_Saccharibacteria	9.79816e-05	0.000195963	0.000293945	0.000195963	0.000195963	0.000293945	0.000587889	0.000489908	0.000587889	0.000489908	0.000195963	0.000195963	0.000195963	0.000195963	0.000391926	0.000489908	0.000293945	0.000293945	0	0.000293945	0.000293945	0.000391926	0.000293945	0.000685871	0	9.79816e-05	0.000293945	0.000195963	9.79816e-05	0.000195963	0.000195963	0.000195963
p__Fibrobacterota	9.79816e-05	0	0	9.79816e-05	0	9.79816e-05	0.000195963	0.000195963	0	0.000195963	9.79816e-05	9.79816e-05	0	0.000195963	9.79816e-05	0.000293945	0	0	0	0	0	9.79816e-05	9.79816e-05	0	9.79816e-05	0	0	0	0.000195963	0	0	0
p__Kiritimatiellota	0.0464433	0.0204782	0.0237115	0.015775	0.00538899	0.00587889	0.0063688	0.0131295	0.00950421	0.0155791	0.015873	0.0126396	0.00558495	0.00960219	0.0182246	0.0119538	0.026749	0.0388987	0.00774054	0.0074466	0.00901431	0.0100921	0.0100921	0.010582	0.0232216	0.0526161	0.00960219	0.0151871	0.00783853	0.00901431	0.0133255	0.0132275
p__Lentisphaerota	0.0010778	0.000783853	0.0010778	0.000391926	9.79816e-05	9.79816e-05	0.000195963	0.000293945	0.000587889	0.000293945	9.79816e-05	0.000195963	9.79816e-05	0.000489908	0.000587889	0.000489908	0.000293945	0.000391926	0.000195963	0.000195963	9.79816e-05	9.79816e-05	9.79816e-05	0.000391926	0.000195963	0.000783853	9.79816e-05	0.000489908	9.79816e-05	0.000587889	0.000587889	0.000489908
p__Mycoplasmatota	0.00293945	0.00284147	0.000685871	0.0010778	0.000881834	0.00117578	0.0026455	0.000783853	0.00225358	0.000979816	0.00137174	0.00127376	0.000783853	0.0010778	0.00137174	0.00127376	0.00323339	0.00342936	0.00127376	0.000881834	0.000587889	0.000783853	0.00127376	0.000979816	0.00235156	0.00401724	0.00137174	0.000685871	0.00127376	0.000293945	0.000587889	0.00137174
p__Nitrospinota	9.79816e-05	0.000195963	0	9.79816e-05	0	0	0	0	0.000195963	0	9.79816e-05	0	0	9.79816e-05	0	0	0.000489908	0.000293945	9.79816e-05	9.79816e-05	0	9.79816e-05	0	0	0.000489908	0.000293945	0.000293945	9.79816e-05	9.79816e-05	0	0	0
p__Planctomycetota	0.0063688	0.00685871	0.00362532	0.00519302	0.00323339	0.00382128	0.00176367	0.00186165	0.00666275	0.00676073	0.00440917	0.00362532	0.00431119	0.00470312	0.00254752	0.00362532	0.00627082	0.00921027	0.00499706	0.00617284	0.00695669	0.00519302	0.00391926	0.0037233	0.00646678	0.00617284	0.00538899	0.00597688	0.00568293	0.0048011	0.00421321	0.00313541
p__Pseudomonadota	0.0190084	0.0100921	0.0126396	0.00676073	0.0381148	0.0186165	0.0246914	0.0145993	0.0204782	0.145993	0.00921027	0.0110719	0.0262591	0.0200862	0.0304723	0.0377229	0.117676	0.0515383	0.0074466	0.00832843	0.0412502	0.0255732	0.00960219	0.00568293	0.0861258	0.0596708	0.0132275	0.00930825	0.0288066	0.0228297	0.0121497	0.0174407
p__Spirochaetota	9.79816e-05	0.000391926	0.000587889	0.000685871	0.000489908	0.000881834	0.000391926	0.000685871	0.000195963	9.79816e-05	0.000195963	0.000881834	0.000391926	0.000979816	0.000391926	0.0010778	9.79816e-05	9.79816e-05	0.00146972	0.0010778	0.000195963	0.000587889	0.000489908	0.000587889	0.000195963	0.000391926	0.000489908	0.000391926	0.000881834	0.00137174	0.000685871	0.000587889
p__Synergistota	0.000979816	0.000783853	0.00607486	0.00529101	0.00195963	0.00323339	0.0010778	0.00117578	0.00568293	0.00284147	0.00823045	0.00303743	0.00137174	0.00176367	0.0026455	0.00382128	0.00186165	0.000881834	0.00519302	0.00656477	0.00186165	0.00137174	0.00244954	0.00235156	0.0010778	0.0010778	0.00470312	0.00538899	0.00117578	0.000979816	0.00274348	0.000881834
p__Thermodesulfobacteriota	0.00235156	0.00156771	0.00235156	0.00274348	0.00235156	0.00352734	0.00127376	0.00195963	0.00195963	0.00303743	0.00411523	0.00303743	0.00156771	0.00284147	0.00284147	0.00303743	0.00235156	0.00156771	0.00421321	0.00293945	0.00342936	0.00342936	0.00166569	0.00176367	0.00195963	0.00382128	0.00244954	0.00235156	0.00303743	0.00205761	0.00137174	0.00323339
p__Verrucomicrobiota	0.00431119	0.00293945	0.00244954	0.00382128	0.00342936	0.00323339	0.00117578	0.00137174	0.000783853	0.00225358	0.00215559	0.0026455	0.00529101	0.00646678	0.00293945	0.00313541	0.00362532	0.00352734	0.00293945	0.00352734	0.0037233	0.00548697	0.00244954	0.00362532	0.0037233	0.00587889	0.00391926	0.00509504	0.00254752	0.00470312	0.00225358	0.00235156
p__norank_d__Bacteria	9.79816e-05	9.79816e-05	0	0	9.79816e-05	9.79816e-05	9.79816e-05	9.79816e-05	0.000293945	0	9.79816e-05	0	9.79816e-05	9.79816e-05	9.79816e-05	0	0.000293945	0.000293945	0	0	9.79816e-05	9.79816e-05	0	0	0.000195963	0.000293945	0.000195963	0	0	0	9.79816e-05	9.79816e-05
p__unclassified	0.00754458	0.00391926	0.00323339	0.00166569	0.00235156	0.0037233	0.00362532	0.00440917	0.00137174	0.00205761	0.00313541	0.00166569	0.0010778	0.00431119	0.0116598	0.0074466	0.00391926	0.00832843	0.00186165	0.0010778	0.00401724	0.00284147	0.00391926	0.00529101	0.00627082	0.00960219	0.00176367	0.00225358	0.00176367	0.00303743	0.00803449	0.00607486
p__unclassified_k__norank_d__Bacteria	0.0010778	0.000195963	9.79816e-05	0.000391926	9.79816e-05	9.79816e-05	9.79816e-05	0.000195963	0	0.000587889	0.000293945	0.000391926	0.000195963	9.79816e-05	9.79816e-05	0	0.000293945	0.000293945	0.000195963	0.000195963	0	0.000195963	9.79816e-05	9.79816e-05	0.000391926	0.000587889	0.000587889	0.000489908	0.000391926	0	9.79816e-05	0.000293945

## Sheet: Genus
#OTU ID	CON-1	CON-2	CON-3	CON-4	CON-5	CON-6	CON-7	CON-8	ZENL-1	ZENL-2	ZENL-3	ZENL-4	ZENL-5	ZENL-6	ZENL-7	ZENL-8	ZENM-1	ZENM-2	ZENM-3	ZENM-4	ZENM-5	ZENM-6	ZENM-7	ZENM-8	ZENH-1	ZENH-2	ZENH-3	ZENH-4	ZENH-5	ZENH-6	ZENH-7	ZENH-8
g__Acetivibrio	0.0063688	0.00950421	0.00607486	0.00627082	0.00979816	0.00930825	0.0134235	0.010386	0.00715266	0.00529101	0.00842642	0.00872036	0.0110719	0.0074466	0.0153831	0.0132275	0.00823045	0.0063688	0.00774054	0.00783853	0.0133255	0.0118558	0.015775	0.0170488	0.00734862	0.00813247	0.0114638	0.0074466	0.00627082	0.00685871	0.0150892	0.010778
g__Achromobacter	9.79816e-05	0	0.000489908	0.000783853	0.000293945	0.000489908	9.79816e-05	0.000489908	0.000489908	0.000391926	0	0.000587889	0.000195963	0.000489908	0	0.000881834	0	0.000587889	0	0.000979816	0.000293945	0.000391926	0.000195963	0.000391926	0	0.000489908	0	0.000489908	0.000489908	0.0010778	0.000587889	0.000195963
g__Acinetobacter	0.000489908	0.000195963	0.00146972	0.000195963	0	0	9.79816e-05	9.79816e-05	0.00235156	0.0074466	0.000293945	9.79816e-05	0.000293945	0.00235156	9.79816e-05	0.000881834	0.0134235	0.0195963	0	0.000293945	0.000195963	0.00274348	0	0	0.0134235	0.00538899	0.000587889	0.000391926	0.000685871	0.00225358	0.000195963	0.000391926
g__Acutalibacter	0	0	9.79816e-05	0	0	0.000195963	9.79816e-05	9.79816e-05	0	0	0	0	0	0	0	9.79816e-05	0	0	0	9.79816e-05	0	9.79816e-05	0	0	0	0	9.79816e-05	9.79816e-05	0.000293945	9.79816e-05	9.79816e-05	9.79816e-05
g__Adlercreutzia	0	0	0	0	9.79816e-05	0	0	0	0	0	0	0	0	0	0	9.79816e-05	0	0	0.000195963	0	0	0	0	0	0	0	0	0	0	0	9.79816e-05	0
g__Advenella	0	0	0	0	0	0	0	0	0.000293945	0.000195963	0	0	0.000195963	0	0	0	0	0.000587889	0	0	0	0.000195963	0	0	0.00225358	0.00156771	0	0	0	0	0	0
g__Aeromonas	0.000489908	0.000195963	0	0	0	0	9.79816e-05	0	0	0.000195963	0	9.79816e-05	0	0	0	0.00117578	0.000391926	9.79816e-05	0	0	0	0	0	0	0.000293945	9.79816e-05	0	0	0.000489908	0	9.79816e-05	0
g__Aestuariispira	0	0	0	0	0	0	0.000293945	0.000195963	0	0	0	0	0	0	0.000783853	0.000195963	0	0	0	0	0.000195963	0	9.79816e-05	0	0	0	0	0	0	0	0.000195963	0.000195963
g__Agathobacter	0.00235156	0.0010778	0.000391926	0.000587889	0.0010778	0.000489908	0.00225358	0.000489908	0.000783853	0.000293945	0.000979816	0.00117578	0.000685871	0.000587889	0.00146972	0.000685871	0.00146972	0.000979816	0.000587889	0.000685871	0.00127376	0.000587889	0.000587889	0.000489908	0.0010778	0.0010778	0.000489908	0.000391926	0.000979816	0.000685871	0.000685871	0.00117578
g__Agathobaculum	0.000195963	0	0	0.000293945	0.000587889	0.000783853	9.79816e-05	9.79816e-05	0.000391926	9.79816e-05	0.000195963	0.000391926	0.000293945	0.000391926	0.000195963	9.79816e-05	0	0.000391926	0.000391926	0.000391926	0.00166569	0.00117578	0	0.000391926	0.000195963	9.79816e-05	0	0.000195963	0.00176367	0.00137174	0.000293945	0.000293945
g__Akkermansia	0.000293945	9.79816e-05	9.79816e-05	9.79816e-05	0	0	0	0	0	9.79816e-05	0	9.79816e-05	0	0	0	0	0.000195963	0.000195963	0	9.79816e-05	0	0	0	0	9.79816e-05	0.000195963	0.000587889	0.000195963	0	0	0	0
g__Albibacterium	0.000293945	0.000489908	0.000391926	0.000195963	9.79816e-05	9.79816e-05	9.79816e-05	9.79816e-05	0.000293945	0.000391926	0.000391926	0.000195963	9.79816e-05	0.000391926	9.79816e-05	0.000587889	0.000195963	0.000293945	0.000391926	0.000195963	9.79816e-05	0.000489908	9.79816e-05	0.000293945	0.000195963	0	0.000391926	0.000293945	9.79816e-05	9.79816e-05	0	0.000293945
g__Algoriella	0	0	0.000195963	0	0.000783853	0	0	0.000195963	9.79816e-05	0.000293945	0	0	0	9.79816e-05	9.79816e-05	9.79816e-05	0.000685871	9.79816e-05	0	0	0.000195963	0	0	0	0.000391926	0.000195963	9.79816e-05	0.000293945	0.00195963	0.000881834	0	0.000195963
g__Algoriphagus	0	0	0	0	0	0	0	0	0	0.000195963	0	0	0	0	0	0	0	0	0	0	0	0	0	0	0	0	0	0	0	0	0	0
g__Aliarcobacter	0	0	0	0	9.79816e-05	9.79816e-05	9.79816e-05	0	0.000293945	0	0	0	0	0	0.00195963	0.000587889	0.000587889	0.000391926	0	0	0.000881834	0.000685871	0	0	0.000391926	0	0	0	0.000195963	0	0	0.000685871
g__Alistipes	0.0300803	0.0199882	0.0364491	0.0233196	0.0162649	0.0147952	0.0156771	0.0168528	0.0117578	0.0181266	0.0281207	0.0193024	0.0209681	0.0140114	0.0232216	0.0156771	0.0288066	0.0335097	0.0190084	0.0128356	0.0177347	0.0187145	0.0152851	0.0126396	0.0335097	0.0365471	0.0184205	0.0193024	0.0248873	0.0240055	0.0100921	0.0151871
g__Allomuricauda	0.000489908	0.0010778	0	0.000195963	0	0.000195963	0	0	0.000195963	9.79816e-05	9.79816e-05	9.79816e-05	9.79816e-05	0	9.79816e-05	9.79816e-05	9.79816e-05	0.000195963	0	9.79816e-05	0	0	0.000293945	0.000195963	0.000195963	0.000195963	0.000685871	0.000195963	0	0.000195963	0.000881834	0.000489908
g__Alloprevotella	0.00225358	0.00186165	0.00205761	0.00401724	0.00568293	0.00509504	0.00176367	0.00225358	0.00597688	0.00401724	0.00382128	0.00205761	0.00568293	0.00440917	0.00117578	0.00166569	0.000881834	0.000881834	0.00284147	0.00362532	0.00313541	0.00431119	0.00186165	0.00352734	0.000293945	0.000489908	0.00352734	0.00323339	0.00382128	0.00382128	0.00244954	0.00274348
g__Allorhizobium	0	0	0.000195963	0	0.000391926	0.000489908	0	0	0	0	0	0.000195963	0	0	0.000489908	0.000391926	0.000587889	0.000293945	0	0	0	9.79816e-05	0	0	0.0010778	0.000293945	9.79816e-05	0.000293945	0	0	9.79816e-05	0.000195963
g__Aminipila	0.00323339	0.0037233	0.00166569	0.00215559	0.00156771	0.0026455	0.00244954	0.00215559	0.00195963	0.00235156	0.00176367	0.00195963	0.00166569	0.00254752	0.000783853	0.00166569	0.00176367	0.00186165	0.00244954	0.00303743	0.00254752	0.00342936	0.00117578	0.00146972	0.00254752	0.000979816	0.00235156	0.00333137	0.00195963	0.00244954	0.00274348	0.00186165
g__Anaerobutyricum	0.00558495	0.00725064	0.00352734	0.00489908	0.00391926	0.00646678	0.00450715	0.0037233	0.0085244	0.00666275	0.00617284	0.00597688	0.00440917	0.00666275	0.00146972	0.00529101	0.00725064	0.00950421	0.00685871	0.00783853	0.00519302	0.00509504	0.00411523	0.00587889	0.00627082	0.00666275	0.0074466	0.00666275	0.00627082	0.00607486	0.0074466	0.00499706
g__Anaerocaecibacter	0	0	0	0	9.79816e-05	9.79816e-05	0.000195963	0.000195963	9.79816e-05	9.79816e-05	0	0.000293945	0	0	0.000195963	0.000195963	0	9.79816e-05	0	0	9.79816e-05	0.000195963	0	9.79816e-05	0	0	0	9.79816e-05	0	0	9.79816e-05	0.000293945
g__Anaerofustis	0.000293945	0.000391926	0.000195963	9.79816e-05	9.79816e-05	9.79816e-05	0	0.000195963	9.79816e-05	0.000195963	0	9.79816e-05	0	9.79816e-05	0	9.79816e-05	0	0.000195963	9.79816e-05	0.000293945	0.000195963	9.79816e-05	9.79816e-05	0.000195963	0	0	9.79816e-05	0.000195963	0.000783853	0.000293945	9.79816e-05	9.79816e-05
g__Anaeromassilibacillus	0.0124437	0.00950421	0.00460513	0.0131295	0.00254752	0.00215559	0.0118558	0.00303743	0.00774054	0.00411523	0.0236136	0.0248873	0.00734862	0.00391926	0.00303743	0.00813247	0.0117578	0.010484	0.00783853	0.00499706	0.00813247	0.00382128	0.00254752	0.00460513	0.00783853	0.00764256	0.00685871	0.0131295	0.00656477	0.00754458	0.00509504	0.0136194
g__Anaeromicropila	0.000195963	0.000195963	0	0	0.000195963	0.000195963	0.000489908	0.000489908	0.000195963	0	9.79816e-05	9.79816e-05	0.000391926	9.79816e-05	0.000587889	0.000391926	9.79816e-05	0.000293945	0	0	0.000195963	0.000489908	0.000195963	0.000195963	0.000391926	0	0.000293945	0.000293945	0.000489908	0.000587889	9.79816e-05	9.79816e-05
g__Anaeromusa	0.000881834	0.000783853	0.00117578	0.00186165	0.000391926	0.000783853	9.79816e-05	0.000587889	0.000391926	0.000391926	0.000587889	0.00156771	0.000489908	0.000685871	0.000293945	0.000489908	0.000293945	0.000391926	0.000979816	0.000881834	0.000391926	0.000195963	0.000195963	0.000293945	0.000293945	0.000391926	0.00244954	0.00117578	0.0010778	0.000783853	0.000391926	0.000195963
g__Anaerophaga	0.00205761	0.00225358	9.79816e-05	0.00205761	0.000293945	0.000195963	0.000783853	0.000685871	0.00137174	0.000881834	0.00205761	0.00195963	9.79816e-05	0.000195963	0.000587889	0.000685871	0.000881834	0.00156771	0.000979816	0.000881834	0.000293945	0.000489908	0.000881834	0.000783853	0.00117578	0.00127376	0.00127376	0.00244954	0	0.000293945	0.000685871	0.000587889
g__Anaerostipes	0.00127376	0.00215559	0.00195963	0.00186165	0.00186165	0.00127376	0.00176367	0.00176367	0.00127376	0.00146972	0.00156771	0.000489908	0.0010778	0.00146972	0.00146972	0.00166569	0.000881834	0.00127376	0.00254752	0.00215559	0.00176367	0.00205761	0.00205761	0.00137174	0.00127376	0.000881834	0.00215559	0.00205761	0.00293945	0.00205761	0.00146972	0.00195963
g__Anaerotignum	0.000195963	9.79816e-05	0.000293945	0.000293945	9.79816e-05	0.000195963	0.000195963	9.79816e-05	0	0.000195963	0	0	0.000195963	0.000195963	0	0	9.79816e-05	0.000195963	0	0.000195963	0.000293945	0.000195963	0.000195963	0	0.000489908	0.000293945	0.000293945	0.000391926	0	0.000195963	0.000195963	9.79816e-05
g__Anaerotruncus	0	0	0.000195963	0	9.79816e-05	9.79816e-05	0	9.79816e-05	9.79816e-05	9.79816e-05	9.79816e-05	0.000391926	0	0.000587889	0	0	0	0	0.000195963	0.000587889	0.000195963	0.000195963	0.000195963	0	0	9.79816e-05	0.000195963	0.000293945	9.79816e-05	9.79816e-05	9.79816e-05	0
g__Anaerovibrio	0.00244954	0.000979816	0.000979816	0.00146972	0.000979816	0.000881834	0.0010778	0.00205761	0.00137174	0.0010778	0.000881834	0.00117578	0.0010778	0.000391926	0.0010778	0.000391926	0.00284147	0.00166569	0.00146972	0.00146972	0.000587889	0.000489908	0.000783853	0.00146972	0.00146972	0.00146972	0.0010778	0.00176367	0.0010778	0.000489908	0.000783853	0.00333137
g__Anaerovorax	0.00401724	0.00460513	0.000783853	0.00244954	0.00215559	0.00254752	0.0048011	0.00421321	0.00587889	0.00401724	0.00274348	0.00146972	0.00235156	0.00254752	0.00225358	0.00431119	0.0063688	0.00548697	0.00460513	0.00323339	0.00195963	0.00244954	0.00333137	0.00313541	0.00578091	0.00715266	0.0010778	0.00313541	0.00274348	0.00195963	0.00303743	0.00303743
g__Anthropogastromicrobium	9.79816e-05	9.79816e-05	0.000293945	9.79816e-05	0	0.000195963	0	0.000195963	0	0.000293945	9.79816e-05	0.000391926	0.000195963	9.79816e-05	0	0.000195963	0.000195963	9.79816e-05	0	9.79816e-05	0.000293945	0	9.79816e-05	9.79816e-05	0	0	0.000489908	0.000391926	9.79816e-05	0.000195963	0.000391926	9.79816e-05
g__Arcobacter	0.000195963	0	0	0	0.000195963	0	0.000293945	9.79816e-05	0	9.79816e-05	0	0	0	9.79816e-05	0	0	0	0.00137174	9.79816e-05	0	9.79816e-05	0.000293945	0	0	0.000587889	0.000391926	0	0	0	0	0	0
g__Aristaeella	0.0702528	0.0644719	0.0866157	0.0873016	0.0569273	0.0679992	0.0652557	0.069273	0.0458554	0.0603567	0.0572212	0.069077	0.0705467	0.0678033	0.0910249	0.0496767	0.0561434	0.0665295	0.0737801	0.0830884	0.0663335	0.0764256	0.0894572	0.0804429	0.0609445	0.0662355	0.0984715	0.0783853	0.0763277	0.079757	0.0713306	0.0622183
g__Azomonas	0	0	0	0	0	0	0	0	0	0	0	0	0	0	0	9.79816e-05	0	0	0	0	0	0.000489908	0	0	0	0	0	0	0.000293945	0	0	0
g__Azospirillum	0.000195963	9.79816e-05	9.79816e-05	0.000293945	9.79816e-05	9.79816e-05	9.79816e-05	0	0.000391926	0	0	9.79816e-05	0	0	9.79816e-05	0.000293945	0.000195963	0.000489908	0.000195963	0	9.79816e-05	9.79816e-05	9.79816e-05	0	9.79816e-05	0.000293945	9.79816e-05	0.000489908	0	0.000195963	9.79816e-05	0.000293945
g__Azotobacter	0	0	0	0	0	0	0.00607486	0.00431119	0	0	0.000195963	0	0	0	0	0	0	0	0	0	0.00293945	0.00411523	0	0	0	0	0.000979816	0.00166569	0	0	0	0
g__Azovibrio	0	0	0	0	0.000293945	0.000195963	0	0	0	0.000391926	9.79816e-05	9.79816e-05	0	0.00117578	0	0	0.000195963	0.000489908	0	0	0	0.000391926	0	0	0	0.000293945	9.79816e-05	0	0.000195963	0	0	0
g__Bacillus	0	0.000293945	9.79816e-05	0	0	0	9.79816e-05	0	0	0.000195963	0.000195963	9.79816e-05	0.000195963	0.000195963	0.000195963	9.79816e-05	0	0.000489908	0.000195963	0	0	0	0.000293945	0	0	9.79816e-05	0.000195963	9.79816e-05	9.79816e-05	0	0.000195963	0.000195963
g__Bacteroides	0.0223398	0.0302763	0.0048011	0.0194004	0.0399765	0.0377229	0.0304723	0.0349794	0.0339996	0.0232216	0.0276308	0.0388987	0.0273369	0.0355673	0.0168528	0.0433079	0.0133255	0.0145993	0.0301783	0.0246914	0.0353714	0.0243974	0.0334117	0.042622	0.0191064	0.0142073	0.0230257	0.0205761	0.0166569	0.0235156	0.0540858	0.0354693
g__Bariatricus	0.000391926	0.000293945	0.000391926	0.000391926	0.000881834	0.000293945	0.000881834	0.000391926	0.000293945	0.000195963	0.000489908	0.000783853	0.000391926	9.79816e-05	0.00127376	0.000783853	0.000489908	0.000293945	0.000195963	0.000783853	0.000783853	0.000489908	0.000489908	0.000293945	0.000685871	0	0.000489908	0.000195963	0.000489908	0.000391926	0.000293945	0.000293945
g__Bartonella	0	0	9.79816e-05	0	0	0	0	0.000195963	0	0	9.79816e-05	0	0	0	9.79816e-05	0.000195963	9.79816e-05	9.79816e-05	0	0	0	0.000195963	0	0	0	9.79816e-05	0	0	0	0	0	9.79816e-05
g__Berryella	0.000195963	0	0.000587889	0.000587889	0.000391926	0.000587889	0.000293945	0.000685871	9.79816e-05	0.000587889	0.000489908	0.000685871	0	0.000195963	0.000195963	0.000293945	0	9.79816e-05	0.000881834	0.000979816	9.79816e-05	0.000587889	0	0.000195963	9.79816e-05	9.79816e-05	0.00127376	0.0010778	0.000195963	0.000293945	9.79816e-05	9.79816e-05
g__Bifidobacterium	0	0	0	0	0	9.79816e-05	0	0	0	9.79816e-05	0	9.79816e-05	0	0	0	0	0	0	0	0	0	0	0	0	0	0	0	0	0	0	0	0
g__Blastopirellula	0.000195963	0.000195963	0.000195963	9.79816e-05	0	0.000391926	0.000195963	0.000293945	9.79816e-05	0.000195963	9.79816e-05	9.79816e-05	9.79816e-05	0.000195963	9.79816e-05	0.000293945	0	0.000195963	0.000293945	0.000881834	0.000195963	0.000195963	0.000195963	0.000293945	9.79816e-05	0.000293945	0	0	0.000293945	0.000195963	0.000293945	9.79816e-05
g__Blautia	0.00421321	0.00323339	0.00284147	0.00333137	0.00391926	0.00509504	0.00411523	0.00313541	0.00274348	0.00333137	0.00195963	0.00391926	0.00519302	0.0048011	0.00225358	0.00195963	0.00284147	0.00254752	0.00470312	0.00538899	0.00470312	0.0037233	0.00362532	0.00313541	0.00284147	0.00235156	0.00342936	0.00431119	0.00558495	0.00529101	0.00382128	0.00303743
g__Brevundimonas	0	0	0	9.79816e-05	0	0.000195963	0.000195963	0	0.000293945	0.000391926	0	0	0	0.000195963	0.000489908	0.000391926	0.000391926	0.000783853	0	9.79816e-05	0	0.000195963	9.79816e-05	0	0.000293945	0.00127376	0	9.79816e-05	0	0.000195963	0	9.79816e-05
g__Brotolimicola	0.000391926	9.79816e-05	0.000391926	0.000195963	0.000489908	0.000195963	0.00127376	0.00117578	0.000881834	9.79816e-05	0.000195963	0.000195963	0.000195963	0.000293945	0.000881834	0.000391926	0.000881834	0.000489908	0.000587889	9.79816e-05	0.000195963	0.000195963	0.000587889	0.000783853	0.000881834	0.000489908	9.79816e-05	0.000195963	0.000195963	0.000195963	0.000293945	0.000391926
g__Brotomerdimonas	0.00254752	0.00235156	0.00244954	0.00176367	0.000979816	0.00215559	0.00166569	0.00225358	0.00176367	0.00225358	0.00186165	0.00195963	0.000685871	0.00127376	0.000979816	0.00186165	0.00176367	0.00293945	0.00205761	0.0037233	0.00146972	0.00244954	0.00215559	0.00137174	0.00215559	0.00215559	0.00391926	0.00244954	0.00205761	0.00137174	0.00195963	0.00146972
g__Butyricimonas	0.000293945	0.000195963	0.000489908	0.000881834	0.00333137	0.00127376	0.00225358	0.000783853	0.000195963	0	0.000881834	0.000489908	0.00166569	0.00117578	0.00411523	0.00235156	0.000195963	0.000293945	0.000391926	0	0.00235156	0.00176367	0.00303743	0.00215559	0.000293945	0	0	0.000783853	0.00146972	0.000489908	0.000783853	0.00195963
g__Butyrivibrio	0.0085244	0.00538899	0.00695669	0.00568293	0.00617284	0.00842642	0.0074466	0.00783853	0.00862238	0.00627082	0.0063688	0.00489908	0.00578091	0.00813247	0.00793651	0.00685871	0.00627082	0.00803449	0.00764256	0.00911229	0.00734862	0.00774054	0.00979816	0.00685871	0.0122477	0.00813247	0.0074466	0.00597688	0.0101901	0.00950421	0.00774054	0.0074466
g__Candidatus_Berkiella	0	9.79816e-05	9.79816e-05	0.000195963	0	0	0	0	9.79816e-05	0	9.79816e-05	0	0	0	0	0	0	0	0	0	0	0	0	0	0	9.79816e-05	9.79816e-05	0.000195963	0	0	0	0
g__Candidatus_Faecenecus	0.00254752	0.00205761	0.000391926	0.000587889	0.000881834	0.00137174	0.00156771	0.000783853	0.00156771	0.000489908	0.000587889	0.000391926	0.000489908	0.000391926	0.00205761	0.00117578	0.0026455	0.00274348	0.000881834	0.000783853	0.00156771	0.0010778	0.00146972	0.00117578	0.00235156	0.00215559	0.000587889	0.000685871	0.0010778	0.000685871	0.0010778	0.00137174
g__Candidatus_Finniella	9.79816e-05	0.000293945	0.000587889	0.000489908	0.000489908	0.000195963	0.000391926	0.000489908	0.000391926	0.000293945	9.79816e-05	0	0.000293945	0.000587889	0.000195963	0.000489908	0.000195963	0.000195963	0.000391926	0.000293945	0.000293945	0.000587889	0.000195963	0.000195963	0.000293945	0.000195963	0.000195963	0.000489908	0.000391926	0.000293945	0.000195963	0.000195963
g__Candidatus_Formimonas	0.000195963	0.000195963	0.000195963	0.000391926	9.79816e-05	0.000195963	0.000293945	0.000293945	0.000391926	0.000391926	0.000293945	0.000489908	0.000293945	0.000293945	9.79816e-05	0.000195963	9.79816e-05	0.000783853	0.000391926	0.000587889	9.79816e-05	0.000587889	0.000293945	0.000489908	0.000293945	0.000391926	0.000783853	0.000391926	0.000293945	0.000293945	0.000195963	0.000293945
g__Candidatus_Odyssella	9.79816e-05	0	0	0	9.79816e-05	9.79816e-05	0	0.000195963	0	0	0.000489908	9.79816e-05	0.000195963	0.000293945	9.79816e-05	9.79816e-05	9.79816e-05	0.000293945	0.000489908	0.000391926	0	0	0.000391926	0.000195963	0.000293945	9.79816e-05	0	9.79816e-05	0	9.79816e-05	0.000489908	0.000293945
g__Candidatus_Soleaferrea	0.00117578	0.00146972	0.000489908	0.000391926	0.000587889	0.00127376	0.00156771	0.00117578	0.00146972	0.000293945	0.000783853	0.000587889	0.00137174	0.000685871	0.000489908	0.00117578	0.000979816	0.000979816	0.000587889	0.00156771	0.000979816	0.00137174	0.00176367	0.00186165	0.00195963	0.000881834	0.000195963	0.000489908	0.000685871	0.000587889	0.00205761	0.00117578
g__Capnocytophaga	0	0	0	9.79816e-05	9.79816e-05	9.79816e-05	0.000195963	0.000391926	0	9.79816e-05	0.000391926	0.000195963	0	0	0.000293945	9.79816e-05	0	9.79816e-05	0.000391926	9.79816e-05	9.79816e-05	9.79816e-05	0.000195963	9.79816e-05	0	9.79816e-05	0	0	0.000195963	9.79816e-05	0	0.000195963
g__Caproicibacterium	0.000587889	0.000685871	9.79816e-05	9.79816e-05	9.79816e-05	0.000195963	0.000195963	9.79816e-05	0.000293945	0	0	9.79816e-05	0.000195963	0	0.000195963	0.000195963	0	0.000293945	0.000195963	0.000195963	0.000195963	0.000195963	0.000489908	0.000195963	0.000195963	0.000195963	9.79816e-05	0	0.000195963	9.79816e-05	0.000391926	0.000391926
g__Capsulimonas	0.000293945	0	9.79816e-05	0.000195963	0.000195963	0.000195963	0.000195963	0.000489908	9.79816e-05	0.000195963	0.000195963	0.000195963	0.000391926	9.79816e-05	9.79816e-05	0.000195963	9.79816e-05	0	0.000195963	0.000195963	0	0.000293945	0.000195963	0.000195963	9.79816e-05	9.79816e-05	0.000293945	0	0.000391926	0.000195963	9.79816e-05	9.79816e-05
g__Chordicoccus	0.00156771	0.00137174	0.000685871	0.00146972	0.000979816	0.000881834	0.00166569	0.000685871	0.0010778	0.00117578	0.000881834	0.00166569	0.00127376	0.0010778	0	0.000783853	0.000783853	0.000881834	0.00186165	0.00205761	0.000783853	0.000881834	0.00137174	0.000685871	0.000881834	0.000979816	0.000979816	0.00117578	0.00127376	0.0010778	0.000881834	0.00117578
g__Christensenella	0.000293945	9.79816e-05	0	0.000489908	9.79816e-05	0.000293945	9.79816e-05	0	0.000195963	0.000195963	0.000195963	0	0	0	0	0	0	0.000685871	0.000293945	0.000489908	0.000195963	0.000195963	9.79816e-05	9.79816e-05	0	9.79816e-05	0.000293945	0	9.79816e-05	0.000293945	0.000195963	9.79816e-05
g__Chryseobacterium	0	0	0	0	9.79816e-05	0.000293945	0	0	0	0	0	0	0	0	0.000195963	0.000489908	0	0	0	0	0	0	0	0	0	0	9.79816e-05	0	0.000195963	0	0	0
g__Clostridium	0.00940623	0.00842642	0.00215559	0.00656477	0.010386	0.0110719	0.0113659	0.0142073	0.00597688	0.00548697	0.00558495	0.00646678	0.00832843	0.010386	0.00666275	0.0110719	0.00460513	0.00734862	0.0100921	0.0119538	0.00940623	0.0101901	0.0109739	0.0102881	0.00676073	0.00685871	0.0048011	0.00774054	0.00930825	0.0110719	0.0126396	0.0118558
g__Comamonas	0.000489908	0.000195963	0	0.000293945	0.0010778	0.000391926	0.000979816	9.79816e-05	0.00254752	0.0151871	0.000195963	0.000391926	0	0.000195963	0.00284147	0.00803449	0.0136194	0.00391926	0	0	0.000195963	0.00176367	0	0	0.015971	0.00519302	0.000195963	0	0.00205761	0.000391926	0	0.000979816
g__Commensalibacter	0	0	9.79816e-05	0	0	9.79816e-05	0	9.79816e-05	9.79816e-05	0	0	0	0	0	0.000195963	0	0	9.79816e-05	0	0	0	9.79816e-05	0	0	0	0	0	0	0	9.79816e-05	0	0.000195963
g__Congzhengia	0.000195963	0.000391926	0.000195963	0.000391926	0.00274348	0.000881834	0.000881834	0.000685871	0.000195963	0.000195963	0.000195963	9.79816e-05	0.00156771	0.0010778	0.00117578	0.000685871	0.000195963	0.000195963	9.79816e-05	0.000391926	0.000783853	0.000587889	0.000783853	0.000195963	0.000587889	9.79816e-05	9.79816e-05	0.000195963	0.000587889	0.000587889	0.000391926	0.000881834
g__Coprococcus	0.00401724	0.0026455	0.0010778	0.00254752	0.00215559	0.00186165	0.0026455	0.00293945	0.00323339	0.00303743	0.00235156	0.00235156	0.00195963	0.00313541	0.00156771	0.00205761	0.00156771	0.00303743	0.00274348	0.00284147	0.00352734	0.00244954	0.0026455	0.00235156	0.00323339	0.00323339	0.00293945	0.0037233	0.00254752	0.0026455	0.00176367	0.00342936
g__Corynebacterium	0	0	0	0	0.000587889	0.000195963	0	0	0	0	0	0	0	0	0.000783853	0.000195963	0	0	0	9.79816e-05	0.000489908	9.79816e-05	0	0	0	0	0.000391926	0	9.79816e-05	0	0	0
g__Cruoricaptor	0.000391926	0.000587889	0.000195963	0.000489908	0.000391926	0.000489908	0	0.000195963	0.000881834	0.000489908	0.00117578	0.000881834	0.000293945	0.000587889	9.79816e-05	0.000587889	0.000195963	0.000685871	0.000587889	0.000391926	0.000391926	0.000391926	0.000979816	0.000391926	0.000979816	0.000293945	0.00117578	0.000979816	0.000293945	0.000587889	9.79816e-05	0
g__Desulfosarcina	9.79816e-05	0.000195963	0	0	0	0	0.000195963	9.79816e-05	9.79816e-05	0.000195963	0.000293945	0.000195963	0	0.000195963	0.000587889	0.000587889	0.000195963	9.79816e-05	0.000195963	0	0.000195963	0	0.000489908	0.000293945	9.79816e-05	0.000195963	0	0	0	9.79816e-05	0.000195963	0.000293945
g__Desulfotomaculum	0	0.000195963	0.000195963	9.79816e-05	9.79816e-05	0	0	0	0.000391926	9.79816e-05	0	0	0	9.79816e-05	0.000293945	0	0	0	0	9.79816e-05	9.79816e-05	0	9.79816e-05	0	0.000293945	9.79816e-05	0.000293945	0.000195963	0	0.000195963	0	0
g__Desulfovibrio	0.00186165	0.000783853	0.00195963	0.00215559	0.000979816	0.00137174	0.000685871	0.00137174	0.00127376	0.00235156	0.00323339	0.00205761	0.000293945	0.000783853	0.00146972	0.00195963	0.00205761	0.00127376	0.00303743	0.00254752	0.00146972	0.00176367	0.000587889	0.0010778	0.00146972	0.00303743	0.00225358	0.00166569	0.00176367	0.00117578	0.000881834	0.00215559
g__Desulfuromonas	0.000293945	0.000489908	0	0.000391926	0.000195963	0.000685871	9.79816e-05	9.79816e-05	0.000587889	0.000293945	0	0.000293945	9.79816e-05	0.000293945	0	9.79816e-05	0	0	0.000293945	0.000195963	0.000293945	0.000195963	0.000293945	0.000195963	9.79816e-05	0.000293945	0.000195963	9.79816e-05	0.000195963	0.000195963	0.000195963	0.000195963
g__Devosia	0	0	0	0	0	0	0	0	0.000195963	0.000391926	0	0	0	9.79816e-05	0	9.79816e-05	0.000195963	9.79816e-05	0	0	0	0	0	0	0.000195963	0	0.000195963	9.79816e-05	0	0	0	9.79816e-05
g__Diplocloster	0.000587889	0.000391926	0.000391926	0.000293945	0.000783853	0.000391926	0.000195963	0.000587889	0.000783853	0.000783853	0.000489908	0.000685871	0.000979816	0.000195963	0.000685871	0.000881834	0.0010778	0.000685871	0	0.000489908	0.000293945	0.000293945	0.0010778	0.000881834	0.000685871	0.000587889	0.000195963	0.000489908	0.000293945	0.000195963	0.0010778	0.000783853
g__Dongia	0.000391926	9.79816e-05	0	0	0	0.000293945	0.000391926	0.000293945	0.000195963	0	0.000195963	0	9.79816e-05	9.79816e-05	0.000293945	0.000587889	9.79816e-05	0.000293945	0.000195963	0	0	0.000195963	0.000293945	0	9.79816e-05	0.000195963	9.79816e-05	0	0.000195963	0.000293945	9.79816e-05	0.000293945
g__Duncaniella	0.00244954	0.00254752	0.00323339	0.00421321	0.00597688	0.00715266	0.00156771	0.00235156	0.00499706	0.00832843	0.00235156	0.00352734	0.00215559	0.00597688	0.00156771	0.0037233	0.00186165	0.00166569	0.00460513	0.00411523	0.00186165	0.00460513	0.00587889	0.00401724	0.00303743	0.00235156	0.00313541	0.00313541	0.00499706	0.00470312	0.00401724	0.00274348
g__Dysgonomonas	0	0	9.79816e-05	0.000195963	0.000685871	0.000489908	0.000685871	0.000685871	0.000391926	0	0.000881834	0.000685871	0.000979816	0.0010778	0.000979816	0.000587889	0	0	0.000293945	0.000293945	0.000881834	0.000881834	0.000587889	0.000195963	0	0	9.79816e-05	0.000391926	0.000391926	0.00117578	0.000587889	0.000195963
g__Dysosmobacter	0.000195963	0.000195963	9.79816e-05	0.000195963	0.000195963	0	0	9.79816e-05	9.79816e-05	0.000195963	9.79816e-05	9.79816e-05	0	0.000195963	0	9.79816e-05	0	0	9.79816e-05	0	0.000195963	9.79816e-05	0	0	0.000195963	0.000195963	0	0	9.79816e-05	0	0	0
g__Edaphobacter	9.79816e-05	9.79816e-05	0.00254752	0.000195963	9.79816e-05	0.000195963	0.000195963	0.000195963	0.000293945	0.000195963	0.000195963	0	0.000195963	0.000391926	0.000685871	0.000195963	0.000195963	0.000783853	9.79816e-05	0	0.000195963	0.000391926	0	0.000195963	9.79816e-05	0.000195963	0.000391926	0.000195963	0.000195963	9.79816e-05	9.79816e-05	0.000783853
g__Emergencia	0.0010778	0.000489908	0.000587889	0.000391926	9.79816e-05	0.000685871	0.000293945	0.000195963	0.000391926	0.000979816	0.000391926	0	9.79816e-05	0.000587889	9.79816e-05	0.0010778	0.000587889	0.000391926	0.000587889	0.0010778	0.000489908	0.000587889	9.79816e-05	0.000293945	0.000391926	0.000293945	0.00146972	0.000489908	0.000587889	0.000783853	0	9.79816e-05
g__Enterobacter	0.00146972	0.000293945	0	0	0.000391926	0	0.000587889	0.000195963	0.000293945	0.000195963	0.000293945	0	9.79816e-05	0.000587889	0.000293945	0.000979816	0.00117578	0.000685871	9.79816e-05	0	0.000195963	0.000195963	0	0	0.000195963	0.000391926	0.000293945	0	0.000489908	0	9.79816e-05	0.000293945
g__Enterocloster	0.000391926	0.000293945	0.000391926	0.000881834	0.00215559	0.00146972	0.000195963	0.000881834	0.000391926	0.000195963	0.000489908	0.000391926	0.00127376	0.000881834	0.00186165	0.000391926	0.00127376	0.000489908	0.000979816	0.000881834	0.000783853	0.000489908	0.000881834	0.0010778	0.0010778	0.000489908	0.0010778	0.000783853	0.000685871	0.000685871	0.000783853	0.000783853
g__Enterococcus	0	0	0	0	9.79816e-05	9.79816e-05	0	0	0.000195963	0	0.000195963	0.000391926	0	0	0	0.000391926	0.000391926	0.000293945	0.0010778	0.000979816	0.000293945	0	0.00137174	0.000587889	0.000391926	0.000293945	0.000587889	0	0	0	0.000489908	0
g__Escherichia	0.000783853	0.000587889	0.000391926	0.000195963	0.00117578	0.000881834	0.00117578	0.000979816	0.00195963	0.000979816	0.00176367	0.00244954	0.000783853	0.000783853	0.00176367	0.00352734	0.000587889	0.00215559	0.00117578	0.00166569	0.00225358	0.00127376	0.00156771	0.00156771	0.000489908	0.000293945	0.00274348	0.000587889	0.00137174	0.000391926	0.00274348	0.000881834
g__Ethanoligenens	0.000195963	0.000783853	0.000685871	0.000489908	0.000293945	0.000587889	0.000391926	0.000783853	9.79816e-05	0.000195963	0	0.000293945	0.000195963	0.000195963	0.000685871	0.000489908	0.000881834	0.000587889	0.000587889	0.000685871	0.000489908	0.000391926	0.000587889	0.0010778	0.000195963	0.000489908	0.000293945	0.000685871	0.000489908	0.000293945	0.000685871	0.000489908
g__Eubacterium	0.00489908	0.00421321	0.00646678	0.00597688	0.0048011	0.00470312	0.00979816	0.00901431	0.00362532	0.00274348	0.00411523	0.00519302	0.00382128	0.00284147	0.0100921	0.0048011	0.00705467	0.00538899	0.00401724	0.00715266	0.00587889	0.00470312	0.00705467	0.00646678	0.00597688	0.00538899	0.00950421	0.00489908	0.00891632	0.0037233	0.00627082	0.0074466
g__Ezakiella	0	0	0	0	0.000195963	9.79816e-05	0	0	9.79816e-05	0	0.000391926	0.000293945	0	0	0.000587889	0.000783853	0.000195963	0.000587889	0.000195963	0.000587889	0.000195963	0	0.000195963	0.000587889	0	9.79816e-05	9.79816e-05	0	0	0	9.79816e-05	9.79816e-05
g__Faecalibacterium	0.000587889	0.000783853	0.000587889	0.000489908	0	9.79816e-05	0	9.79816e-05	0.000685871	0.000293945	0.000293945	0.000195963	0.000195963	0	0.000391926	9.79816e-05	0.000783853	0.000391926	9.79816e-05	0.000391926	0.000293945	0	0.000195963	0	0.000293945	0.000391926	0.000587889	0.000195963	0.000489908	0.000293945	0.000195963	0
g__Faecalicatena	9.79816e-05	0	0	0	0	0	9.79816e-05	0.000195963	0	9.79816e-05	0	0	0	0	0	0	0.000293945	9.79816e-05	0	0	0	0	0	0	0.000195963	0	0	9.79816e-05	0	0	9.79816e-05	0
g__Falcatimonas	0	0	9.79816e-05	0	0	0	0	0.000293945	0	0	0	0	9.79816e-05	0	0	9.79816e-05	0	0	0	0	0	0	0.000195963	0	0	0	9.79816e-05	9.79816e-05	9.79816e-05	0	0	0
g__Feifania	9.79816e-05	0	0	0	0	0	0	0	0	0	0	9.79816e-05	0	9.79816e-05	9.79816e-05	0	0	9.79816e-05	0	0	9.79816e-05	0.000195963	0	0	9.79816e-05	0.000195963	0	0	9.79816e-05	0	0	0
g__Fervidicella	0	9.79816e-05	0.00146972	0.000489908	0.000391926	0.000685871	0	0.00146972	9.79816e-05	0	0.000489908	0.000489908	0.00754458	0.000489908	0.000293945	9.79816e-05	9.79816e-05	0	0.000293945	0.000881834	9.79816e-05	0.00127376	0.00127376	0.00186165	0	0	0.00293945	0.000391926	9.79816e-05	0.000489908	0.0037233	0.000783853
g__Fibrobacter	9.79816e-05	0	0	9.79816e-05	0	9.79816e-05	0.000195963	0.000195963	0	0.000195963	9.79816e-05	9.79816e-05	0	0.000195963	9.79816e-05	0.000293945	0	0	0	0	0	9.79816e-05	9.79816e-05	0	9.79816e-05	0	0	0	0.000195963	0	0	0
g__Flavobacterium	0	0	0	0.000293945	0	0	0	0	0	0	0.000195963	0	0	0	0	0	9.79816e-05	0	0	0	0	0	0	0	9.79816e-05	0	0	0	0.000293945	0	0	0
g__Flavonifractor	0.000195963	0	9.79816e-05	9.79816e-05	0	9.79816e-05	0	0	0.000293945	0	9.79816e-05	0	9.79816e-05	9.79816e-05	0	9.79816e-05	0	9.79816e-05	9.79816e-05	0.000195963	0	0.000293945	0	9.79816e-05	0	9.79816e-05	9.79816e-05	9.79816e-05	0	9.79816e-05	9.79816e-05	0
g__Fusibacter	0.000391926	9.79816e-05	0	9.79816e-05	0.000391926	0	9.79816e-05	0.000293945	0.000489908	0.000489908	0	0	0.000489908	9.79816e-05	0.000391926	9.79816e-05	0.00186165	0.00166569	9.79816e-05	0	9.79816e-05	0.000489908	0.000391926	9.79816e-05	0.00186165	0.000195963	9.79816e-05	0	9.79816e-05	0.000685871	0.000783853	0.000489908
g__Gallintestinimicrobium	0.00872036	0.0114638	0.00391926	0.00666275	0.00529101	0.010582	0.00421321	0.00362532	0.00734862	0.0074466	0.00597688	0.00783853	0.00578091	0.0101901	0.000391926	0.00401724	0.00617284	0.00783853	0.00950421	0.0137174	0.00627082	0.00695669	0.00666275	0.00499706	0.00529101	0.00715266	0.0113659	0.00891632	0.00617284	0.00921027	0.00734862	0.00558495
g__Gehongia	0.00646678	0.00460513	0.00284147	0.00411523	0.00303743	0.00450715	0.00568293	0.00666275	0.00293945	0.00362532	0.00391926	0.00440917	0.00391926	0.00558495	0.00195963	0.00391926	0.00450715	0.00460513	0.00460513	0.00568293	0.00284147	0.00519302	0.010582	0.00823045	0.00519302	0.0048011	0.00352734	0.00499706	0.00244954	0.00470312	0.00734862	0.00460513
g__Gemmobacter	0	0	0	0	0	0	0	0	0.000293945	0.000685871	0	0	0	0	0	0	0.000881834	0.000587889	0	0	0	9.79816e-05	0	0	0.0010778	0.000293945	9.79816e-05	0	0	0	0	0.000391926
g__Gimesia	9.79816e-05	0	0	0	9.79816e-05	9.79816e-05	0	0	0	0	0	0	9.79816e-05	0	9.79816e-05	9.79816e-05	0	0	0	0	0.000293945	0.000293945	9.79816e-05	0	0	0	9.79816e-05	0	0	0	0	0.000195963
g__Gordonibacter	9.79816e-05	9.79816e-05	0.000293945	0.000195963	9.79816e-05	0.000391926	9.79816e-05	9.79816e-05	0.000293945	0.000195963	0.000391926	0.000293945	0	0.000293945	9.79816e-05	0	0	9.79816e-05	0.000391926	0.000685871	0.000195963	0.000293945	9.79816e-05	0	0	0	0.000489908	0.000195963	0.000195963	0.000195963	0.000293945	0.000195963
g__Guopingia	0.000391926	0.000587889	0	9.79816e-05	0	0.000489908	0	9.79816e-05	0.000293945	0	0	0.000489908	9.79816e-05	0.000195963	0	0.000195963	0.000195963	0.000293945	0.000587889	0.000293945	9.79816e-05	9.79816e-05	9.79816e-05	9.79816e-05	0.000685871	0.000195963	0.000293945	0.000391926	9.79816e-05	0.000587889	0.000195963	0.000195963
g__Hallella	0.000587889	0.000783853	9.79816e-05	0.00146972	0.000979816	0.000881834	0.000489908	0.000685871	0.00137174	0.00117578	0.00127376	0.00117578	0.000979816	0.000391926	0.000783853	0.000489908	0.000391926	0.000293945	0.00117578	0.000881834	0.000391926	0.000391926	0.000195963	0.000293945	9.79816e-05	0.000391926	0.000783853	0.000979816	0.000195963	0.000881834	0.000881834	0.000195963
g__Halomonas	0	0	0.0010778	0.000783853	0	0	0.00186165	0.000195963	0.00146972	9.79816e-05	0	0	0.000979816	0	0	0	0.000489908	0.000685871	9.79816e-05	0	0.000979816	0.000195963	0	0	0.000881834	9.79816e-05	0.0010778	0.000587889	0.00127376	0.000685871	0	0
g__Haploplasma	0.00117578	0.000685871	9.79816e-05	9.79816e-05	0.000195963	0.000391926	0.000979816	0.000391926	0.000293945	0.000391926	9.79816e-05	0	0.000195963	0.000195963	0.000293945	0.000587889	0.0010778	0.000391926	0	0.000293945	0.000195963	0.000293945	0.000685871	0.000293945	0.000489908	0.000881834	0.000783853	0.000293945	0.000195963	0	0	0.000685871
g__Helicobacter	0	0	0	0	0	0	9.79816e-05	0	0	9.79816e-05	0	0	0	9.79816e-05	9.79816e-05	9.79816e-05	0	9.79816e-05	9.79816e-05	9.79816e-05	0	0	0	9.79816e-05	9.79816e-05	9.79816e-05	9.79816e-05	9.79816e-05	9.79816e-05	0	0	0.000293945
g__Holdemania	0.000293945	9.79816e-05	0	9.79816e-05	0	9.79816e-05	0	0	0.000195963	9.79816e-05	0	9.79816e-05	0	0	9.79816e-05	0	0	0.000195963	0	0.000195963	0	9.79816e-05	0	0	0	0	0	0	0	9.79816e-05	0	0
g__Holospora	9.79816e-05	0	0	0	0	0	0	0.000293945	0	0	0	0	0	0	9.79816e-05	0	0	0	0	0.000293945	0	0	0	0	0	0	0	0	0	0	0	9.79816e-05
g__Hominenteromicrobium	0	0.000195963	0	9.79816e-05	0	9.79816e-05	0	0	0	9.79816e-05	0	0	9.79816e-05	9.79816e-05	0	0	0	0	0	0	9.79816e-05	0	0	0	0	0.000195963	0	0	0	0	9.79816e-05	0
g__Hornefia	0.0026455	0.00176367	0.00137174	0.00166569	0.000587889	0.00117578	0.00225358	0.000685871	0.00176367	0.00117578	0.00225358	0.00235156	0.00127376	0.00117578	0.00137174	0.00127376	0.00176367	0.0026455	0.00166569	0.00303743	0.00137174	0.00127376	0.00215559	0.0010778	0.00235156	0.00127376	0.00146972	0.0010778	0.00146972	0.00186165	0.00274348	0.00127376
g__Hoylesella	0.00558495	0.00783853	0.00705467	0.00989614	0.00970018	0.0153831	0.00509504	0.00823045	0.00872036	0.00705467	0.00646678	0.00764256	0.0116598	0.0142073	0.0142073	0.00901431	0.00558495	0.00538899	0.00764256	0.00705467	0.0140114	0.0134235	0.00705467	0.00705467	0.0037233	0.00558495	0.0119538	0.00685871	0.0131295	0.0116598	0.00793651	0.01068
g__Huintestinicola	0	0	0	9.79816e-05	0	0	0	0	0	0	0	0	0	0	0	0	0	9.79816e-05	0	9.79816e-05	0	0	0	0	0	0	0	0	0	0	0	0
g__Hydrogeniiclostridium	9.79816e-05	0	0	0	0.000391926	9.79816e-05	0	0	0	9.79816e-05	0	0	0.000195963	0	0.000293945	0.000195963	0.000293945	0	9.79816e-05	9.79816e-05	0	0	0	0	9.79816e-05	0.000293945	0	0	9.79816e-05	0.000293945	9.79816e-05	0.000195963
g__Hydrogenophaga	0	0	0	0	0	0.000195963	0	0	0	0	0	0	0	0.000195963	0	9.79816e-05	0	0	0	0	0	9.79816e-05	0	0	0	0	0	0	0	0	0	9.79816e-05
g__Hymenobacter	0.0200862	0.0292965	0.0144033	0.021458	0.0288066	0.0273369	0.03204	0.0358613	0.015873	0.0162649	0.0238095	0.0229277	0.0294925	0.0611405	0.0134235	0.0359592	0.0102881	0.0136194	0.0224378	0.0184205	0.0323339	0.0343915	0.0440917	0.0484029	0.016167	0.0162649	0.0249853	0.021164	0.0274348	0.0293945	0.0467372	0.0430139
g__Hyphomonas	0	0	0	0	0	0	0	0	9.79816e-05	0.000195963	0	0	0	0.000489908	0	0	0	0	0	0	0	0	0	0	0	0	0	0	0	0	0	9.79816e-05
g__Intestinimonas	0.00529101	0.00293945	0.00303743	0.00421321	0.00323339	0.00382128	0.00352734	0.00362532	0.00303743	0.00578091	0.00195963	0.00333137	0.00313541	0.00284147	0.00146972	0.00342936	0.00235156	0.00303743	0.00401724	0.0048011	0.00274348	0.00499706	0.00244954	0.0026455	0.00342936	0.00401724	0.00450715	0.00401724	0.00274348	0.00421321	0.00323339	0.00284147
g__Jilunia	0	0.000195963	9.79816e-05	9.79816e-05	9.79816e-05	9.79816e-05	9.79816e-05	9.79816e-05	0.000195963	9.79816e-05	0	0	0	0	0	0.000195963	0.000195963	0	0	0	0	0	0	0	0	9.79816e-05	9.79816e-05	0	0	9.79816e-05	9.79816e-05	9.79816e-05
g__Ketogulonicigenium	0	0	0	0	0	0	0	0	9.79816e-05	0.000195963	0	9.79816e-05	0	0	0	0	0.000391926	0	0	0	0	0	0	0	0.000293945	9.79816e-05	0	0	0	0	0	9.79816e-05
g__Kiloniella	0	0	0	0	0	0.000293945	0	0	0	0	0.000293945	9.79816e-05	0.000979816	0	0.000489908	0.000391926	0	0	0.000489908	0	9.79816e-05	0	0	0.000195963	9.79816e-05	0	0	0	0	0	0	0
g__Kineothrix	0.00313541	0.00186165	0.00382128	0.00460513	0.00391926	0.00529101	0.0152851	0.00901431	0.00313541	0.00274348	0.00529101	0.00548697	0.00538899	0.00284147	0.0074466	0.00627082	0.00333137	0.00244954	0.00734862	0.00999412	0.00519302	0.00676073	0.00617284	0.00764256	0.00342936	0.00225358	0.00450715	0.00440917	0.00764256	0.00509504	0.00813247	0.00930825
g__Kiritimatiella	0.0305703	0.0144033	0.0182246	0.01068	0.00450715	0.00548697	0.00499706	0.010386	0.00695669	0.0123457	0.010778	0.00823045	0.00489908	0.0085244	0.0127376	0.00881834	0.0151871	0.0280227	0.00548697	0.00607486	0.00676073	0.00842642	0.00764256	0.00842642	0.0175387	0.0339996	0.00754458	0.0116598	0.00617284	0.0074466	0.0114638	0.00960219
g__Kurthia	0	0	0	0	9.79816e-05	9.79816e-05	0	0	0	9.79816e-05	0	0	9.79816e-05	0	0	9.79816e-05	0.000195963	0	0	0	0	9.79816e-05	0	0	0	0	0	0	0.000783853	0	0	0
g__Lachnoclostridium	0.00548697	0.00284147	0.00225358	0.00313541	0.00284147	0.00499706	0.00391926	0.00568293	0.00342936	0.00254752	0.00568293	0.00538899	0.00509504	0.00529101	0.00538899	0.00597688	0.00548697	0.00431119	0.00293945	0.00421321	0.00509504	0.00342936	0.00725064	0.00499706	0.0048011	0.00529101	0.00460513	0.00460513	0.00352734	0.00333137	0.00587889	0.00568293
g__Lachnotalea	0.000293945	0.000489908	0.000391926	0.0010778	0.000783853	0.000881834	0.000881834	0.000489908	0.000391926	0.000293945	0.000685871	0.000293945	0.000489908	0.000195963	0.00137174	0.00127376	9.79816e-05	0.000195963	0.000293945	0.000489908	0.000881834	0.000489908	0.000881834	0.000293945	0.000587889	0.000489908	0.000489908	0.000489908	0.000391926	0.000293945	0.000587889	0.000489908
g__Lacrimispora	0.000293945	9.79816e-05	9.79816e-05	0.000195963	0.000979816	0.000293945	0.000587889	0.000685871	0.000293945	9.79816e-05	0.000489908	0.000293945	9.79816e-05	0.000293945	0.00195963	0.000587889	0.000391926	0	0.000195963	0.000391926	0.000391926	0.000391926	0.00117578	0.000685871	0.000293945	0.000195963	0.000195963	9.79816e-05	0.000293945	0.000783853	0.00127376	0.000685871
g__Lactiplantibacillus	0.000587889	9.79816e-05	0.000391926	0.000587889	0.000979816	0.00146972	0	0.000195963	0.000195963	0.000293945	0.000587889	0.000391926	0	0	0.00117578	0.000979816	0.000489908	0.000489908	0.000587889	0.00156771	0.000391926	0.000293945	0.00127376	0.00127376	0.000293945	9.79816e-05	0.000195963	0.000195963	0.000783853	0.000783853	0.000685871	0.00117578
g__Lactobacillus	0.000587889	0	0.00195963	0.00117578	0.00176367	0.000489908	0.000293945	0.000391926	0.000587889	0.00137174	0.000293945	0.000783853	0.000587889	0.00244954	0.000489908	0.000979816	9.79816e-05	0.000587889	0.000587889	0.000881834	0.000391926	0.00225358	0.000881834	0.00186165	0.000195963	0.000783853	0.000587889	0.00166569	0.00195963	0.00117578	0.00244954	0.000489908
g__Lancefieldella	0	0	9.79816e-05	0	0	9.79816e-05	0	0	0	0	0	0	0	9.79816e-05	0	0	0	0	0	0	0	0	0	0	0	9.79816e-05	0	0	9.79816e-05	0	0	0
g__Lentihominibacter	0.000195963	0.000489908	0.000587889	0.000195963	0	0.000391926	9.79816e-05	0.000293945	0.000195963	9.79816e-05	0.000293945	0.000391926	0.000293945	0.000293945	0	0.000195963	0.000391926	0.000685871	9.79816e-05	0.000783853	0.000489908	9.79816e-05	0.000293945	0.000195963	0.000489908	0.000195963	0.000489908	0.000489908	0.000293945	0.000293945	0.000391926	0.000195963
g__Lentimicrobium	9.79816e-05	0.000195963	9.79816e-05	0.000195963	0.000685871	9.79816e-05	0.000293945	0.000195963	9.79816e-05	0	0.000195963	0.000195963	0.000587889	0.000391926	0.000293945	0.000685871	9.79816e-05	0.000391926	0.000391926	0.000195963	0	0.000783853	0.000195963	0.000587889	0.000293945	0	0.000195963	0.000293945	0.000293945	9.79816e-05	0.000293945	0.000293945
g__Leyella	0.000391926	0.000293945	9.79816e-05	0.000195963	0.0010778	0.00117578	0.000195963	0	0.000391926	0.0010778	0.000293945	0.000293945	0.000783853	0.00137174	0	0.000489908	0	0	0.000293945	0.000391926	0.000685871	0.000685871	0.000489908	0.000685871	9.79816e-05	0.000195963	0.000587889	0	0.000293945	0.000391926	0.000293945	0.000293945
g__Ligilactobacillus	0.000685871	0	0.00352734	0.00146972	0.0010778	0.000293945	0.000489908	0.000685871	0.0026455	0.000881834	0.00205761	0.000587889	0.00176367	0.00127376	0.00244954	0.000587889	0.000489908	0.000195963	0.000391926	9.79816e-05	0.000979816	0.00186165	0.0010778	0.000391926	9.79816e-05	0.000195963	0.000489908	0.000979816	0.00715266	0.00313541	0.00215559	0.000685871
g__Limosilactobacillus	0.000489908	9.79816e-05	0.000685871	0.000489908	0.00205761	0.000489908	0.000195963	0.000195963	0.000195963	0.000685871	0.000489908	0.000293945	0.000195963	0.000391926	0.000489908	0.000293945	9.79816e-05	0	0.000489908	0.000293945	0	0.000391926	0.000783853	0.000489908	0.000391926	0	0.000195963	0.000783853	0.000685871	0.000293945	0.00166569	0.000293945
g__Luoshenia	0.00186165	0.000489908	0.0010778	0.00127376	0.000979816	0.000979816	0.000587889	0.000587889	0.000391926	0.0010778	0.00127376	0.0010778	0.0010778	0.000783853	0.000685871	0.000489908	0.00137174	0.00215559	0.00117578	0.000979816	0.000391926	0.000489908	0.000685871	9.79816e-05	0.00176367	0.000685871	0.000979816	0.00137174	0.000783853	0.0010778	0.000587889	0.00137174
g__Lysinibacillus	0	9.79816e-05	0	0	0	0	0	0	0.000391926	0.000195963	0	0	0	0	0	0	0.0010778	0.000293945	0	0	0	0	0	0	0.000195963	0	0	0	0	0	0	0
g__Macellibacteroides	0	0	0	0	0	0	0	0.000195963	0.000195963	9.79816e-05	9.79816e-05	9.79816e-05	0	0	9.79816e-05	0	9.79816e-05	0	9.79816e-05	9.79816e-05	0	0	0	0	0	0	0	0.000195963	0	0	0.000293945	0
g__Maliibacterium	0.000881834	0.000489908	0.000587889	0.00137174	0.000685871	0.000391926	0.000685871	0.000489908	0.000391926	0.000685871	0.00146972	0.000881834	0.000293945	0.000391926	0.000587889	0.000881834	0.000685871	0.000489908	0.00137174	0.00146972	0.000489908	0.000293945	0.000587889	0.000391926	0.000979816	0.000195963	0.0010778	0.000587889	0.000391926	0.000685871	0.000293945	0.000489908
g__Maribellus	0	0	0	0	0	0	0	9.79816e-05	0	0	0	0	0	0	9.79816e-05	0.000195963	0	0	0	0	9.79816e-05	0	0	9.79816e-05	0	0	0	0	0	0	0	9.79816e-05
g__Marseillibacter	0.00333137	0.00215559	0.00137174	0.00244954	0.00146972	0.00225358	0.00186165	0.00352734	0.00146972	0.00166569	0.00274348	0.00274348	0.00225358	0.00313541	0.00274348	0.00205761	0.00205761	0.00176367	0.00215559	0.00235156	0.00235156	0.00293945	0.00313541	0.00323339	0.00225358	0.00195963	0.00176367	0.00176367	0.00293945	0.00284147	0.00440917	0.00284147
g__Marvinbryantia	0.000685871	0.000489908	0.000195963	0.000293945	0	0.000293945	0.000587889	0.000489908	0.000293945	9.79816e-05	0.000391926	0.000391926	0.000391926	9.79816e-05	0.000195963	0.000293945	0.000195963	0.000391926	0.000293945	0.000391926	0.000391926	0.000195963	0.000391926	0.000391926	0.000587889	0.000587889	0.000195963	0.000195963	0.000391926	0.000195963	0.000587889	0.000391926
g__Massilibacteroides	0	0	9.79816e-05	0.000195963	9.79816e-05	0.000391926	0.000391926	9.79816e-05	0	0	9.79816e-05	0	0	9.79816e-05	0.000783853	0.000293945	9.79816e-05	0	9.79816e-05	0	9.79816e-05	0	0.000293945	0	0	0	0	0	9.79816e-05	0.000195963	9.79816e-05	9.79816e-05
g__Massiliimalia	9.79816e-05	0.000391926	9.79816e-05	0.000391926	0	0.000195963	9.79816e-05	9.79816e-05	0.000293945	0.000293945	0.000587889	0.000391926	0	0.000293945	0	0	0.000489908	0.000489908	0.000587889	0.000489908	0	9.79816e-05	0	0.000293945	0.000587889	0.000587889	0	0.000489908	9.79816e-05	0	9.79816e-05	0
g__Mediterranea	0.000489908	0.000587889	0.00117578	0.000391926	0.000685871	0.000881834	0.000587889	0.000195963	0.000685871	0.00127376	0.00127376	0.00205761	0.000195963	0.000391926	9.79816e-05	0.000685871	0.000391926	0.000391926	0.00205761	0.00146972	0.000391926	0.000489908	0.000587889	0.000293945	9.79816e-05	0.000293945	0.00215559	0.00215559	0.000489908	0.000391926	0.000391926	0.000587889
g__Mediterraneibacter	0.00254752	0.00156771	0.000783853	0.000783853	0.00137174	0.00303743	0.00137174	0.00137174	0.000979816	0.00127376	0.00146972	0.00127376	0.00117578	0.00195963	0.000881834	0.0010778	0.000979816	0.00215559	0.00156771	0.00166569	0.00176367	0.00235156	0.00195963	0.00195963	0.00156771	0.00156771	0.00117578	0.00137174	0.00127376	0.00146972	0.00205761	0.000881834
g__Merdimmobilis	0.00313541	0.00215559	0.000979816	0.0026455	0.00284147	0.00137174	0.00548697	0.00421321	0.00166569	0.000587889	0.00676073	0.00587889	0.00568293	0.00391926	0.000881834	0.00950421	0.00293945	0.00254752	0.00166569	0.00244954	0.00891632	0.00284147	0.00274348	0.00754458	0.00176367	0.00293945	0.000391926	0.00205761	0.00323339	0.00587889	0.010876	0.0101901
g__Methylacidimicrobium	0.000195963	9.79816e-05	0	0.000293945	0.000195963	0.000489908	0.000391926	9.79816e-05	0	0.000195963	0.000195963	9.79816e-05	0.000195963	0.000391926	0.000293945	0.000685871	9.79816e-05	0.000293945	0.000489908	0.000391926	0.000587889	0.000685871	0.000293945	0.000783853	0.000979816	0.000391926	0.000391926	0.000293945	9.79816e-05	0.000685871	0.000587889	0.000783853
g__Millionella	0.00617284	0.00774054	0.0141093	0.00950421	0.00362532	0.00509504	0.00176367	0.00235156	0.00705467	0.00440917	0.00568293	0.00578091	0.00421321	0.00293945	0.00313541	0.00284147	0.00930825	0.00715266	0.00509504	0.00597688	0.00362532	0.00401724	0.00244954	0.00195963	0.00813247	0.00783853	0.00989614	0.00685871	0.00578091	0.00342936	0.00225358	0.00195963
g__Mitsuokella	0.000391926	0	0.000783853	0.000391926	0.000293945	0.000195963	0.000293945	9.79816e-05	9.79816e-05	0.000391926	9.79816e-05	0.000489908	0	9.79816e-05	0.000489908	9.79816e-05	0.000391926	0.000587889	0.000293945	0.000293945	0	0.000293945	0.000391926	9.79816e-05	0.000293945	0.000489908	0.000195963	0.0010778	0.000489908	0	0.000391926	0.000489908
g__Mogibacterium	0.0063688	0.00734862	0.00509504	0.0063688	0.00303743	0.0048011	0.00284147	0.00244954	0.00421321	0.00646678	0.0037233	0.00519302	0.00235156	0.00421321	0.000685871	0.00284147	0.0048011	0.00499706	0.0063688	0.00725064	0.00362532	0.00499706	0.00274348	0.00195963	0.00323339	0.00411523	0.00930825	0.00607486	0.00529101	0.00538899	0.00244954	0.00313541
g__Monoglobus	0.000195963	0.000293945	9.79816e-05	0.000391926	0.000195963	0.000489908	0.000293945	9.79816e-05	0.000489908	9.79816e-05	9.79816e-05	0.000293945	0.000783853	0.000685871	0.000489908	0.000391926	9.79816e-05	0.000293945	0.000293945	0.000391926	0.000293945	0.000391926	0.000489908	0.000391926	0.000195963	0.000293945	0.000293945	0.000489908	0	9.79816e-05	0.000783853	0.000391926
g__Moryella	0.000391926	0.000195963	0	9.79816e-05	0.000195963	0.000391926	0.000391926	0.000391926	0.000391926	9.79816e-05	0.000195963	9.79816e-05	0.000195963	0.000195963	0.000195963	0	0.000587889	0.000195963	0.000293945	0.000195963	0.000195963	0.000195963	9.79816e-05	9.79816e-05	0.000685871	0.000391926	0.000195963	0.000391926	0.000293945	0	0.000195963	0
g__Mucilaginibacter	0.000489908	0.000881834	0.000587889	0.000293945	0.000195963	0.000391926	0.000293945	0.000979816	9.79816e-05	9.79816e-05	0.000587889	0.000587889	9.79816e-05	0.000391926	9.79816e-05	0.000489908	0.000293945	0.000293945	0.000587889	0.000293945	9.79816e-05	0.000391926	9.79816e-05	0.000587889	0.000195963	9.79816e-05	0.000391926	0.000293945	0.000489908	9.79816e-05	0.000293945	9.79816e-05
g__Murdochiella	9.79816e-05	9.79816e-05	0	0	0	9.79816e-05	9.79816e-05	0	0	0	0.000195963	0.000195963	0	0	9.79816e-05	0	0	0.000195963	0	9.79816e-05	0.000195963	0	0.000391926	9.79816e-05	0	0	0.000195963	0	0	0	9.79816e-05	0.000195963
g__Muribaculum	0.000391926	0.000979816	0.000391926	9.79816e-05	0.000293945	0.000587889	0	0.000195963	0.00166569	0.00225358	0.000391926	0.000391926	0.000195963	0.000489908	0	0.000391926	0.000587889	0.000391926	0.000293945	0.000489908	9.79816e-05	0.000489908	0.000195963	9.79816e-05	0.000783853	0.000293945	9.79816e-05	0.000293945	0.000293945	0.000391926	0.000195963	9.79816e-05
g__Muriicola	0	0	9.79816e-05	0.000195963	0	9.79816e-05	0.000489908	9.79816e-05	0	0	0.000195963	0	0	9.79816e-05	0.000293945	0.000293945	0	9.79816e-05	9.79816e-05	0.000293945	9.79816e-05	0.000195963	0.000489908	0.000293945	0	9.79816e-05	9.79816e-05	0	0	0	9.79816e-05	0.000195963
g__Muriventricola	0	0	9.79816e-05	0.000293945	0.000195963	0.000391926	0	0.000293945	0	0	0.00127376	0.00146972	0.000391926	0.000293945	0	0.000391926	0.000195963	9.79816e-05	0.0010778	0.00352734	0.000391926	9.79816e-05	0.000783853	0.000293945	0	0.000391926	0.000979816	0.00127376	9.79816e-05	0.000685871	0.000489908	0.000979816
g__Mycoplasma	0	0	0.000195963	0.000195963	0	9.79816e-05	9.79816e-05	0	9.79816e-05	0	9.79816e-05	0	0	0	9.79816e-05	0	0.000391926	0.000391926	9.79816e-05	9.79816e-05	0	0	0	0	9.79816e-05	0.000391926	0	9.79816e-05	9.79816e-05	0	0	9.79816e-05
g__Natranaerovirga	0.000195963	9.79816e-05	0	0	0	9.79816e-05	0	0	0	9.79816e-05	0.000195963	9.79816e-05	0	0	0	9.79816e-05	0	0	0	0	9.79816e-05	9.79816e-05	0	0	0	9.79816e-05	0	0	9.79816e-05	0	0	0
g__Natronohydrobacter	0	0	0	0	0	0	0	0	0	0	0	0	9.79816e-05	0	0	0	0	0	0	0	0	9.79816e-05	0	0	0	0	0	0	0	0	0	0
g__Neglectibacter	0.00195963	0.00225358	0.000293945	0.0010778	0.000881834	0.00127376	0.000391926	0.00205761	0.0010778	0.00205761	0.00166569	0.00117578	0.000783853	0.00127376	0.000293945	0.00117578	0.00176367	0.00156771	0.00127376	0.00205761	0.00137174	0.000881834	0.000979816	0.00146972	0.00186165	0.00156771	0.000489908	0.000979816	0.00156771	0.000979816	0.00195963	0.000489908
g__Nitrospina	9.79816e-05	0.000195963	0	9.79816e-05	0	0	0	0	0.000195963	0	9.79816e-05	0	0	9.79816e-05	0	0	0.000489908	0.000293945	9.79816e-05	9.79816e-05	0	9.79816e-05	0	0	0.000489908	0.000293945	0.000293945	9.79816e-05	9.79816e-05	0	0	0
g__Novipirellula	9.79816e-05	0.000391926	0	9.79816e-05	0	0	0	0	9.79816e-05	0	0.000195963	0	9.79816e-05	0	0	9.79816e-05	9.79816e-05	0.000195963	0	9.79816e-05	0	0	0	0	0.000293945	0.000195963	0	9.79816e-05	9.79816e-05	0.000195963	9.79816e-05	0
g__Oligosphaera	0.000783853	0.000587889	0	0.000293945	0	0	0.000195963	0.000195963	0.000195963	0.000293945	9.79816e-05	0	0	9.79816e-05	0.000587889	0.000489908	0	0.000195963	0.000195963	0	9.79816e-05	0	9.79816e-05	0.000293945	9.79816e-05	0.000293945	0	9.79816e-05	9.79816e-05	0.000195963	0.000587889	0.000391926
g__Olsenella	0	0	0.000293945	0.000489908	9.79816e-05	0.000195963	0	0.000195963	0.000293945	0.000293945	0.000293945	0.000391926	0	0.000587889	0	0	9.79816e-05	9.79816e-05	0.000195963	0.000391926	0.000391926	0	9.79816e-05	9.79816e-05	0.000195963	9.79816e-05	0.000391926	0.000489908	0	9.79816e-05	9.79816e-05	9.79816e-05
g__Oribacterium	0.000489908	0.000293945	9.79816e-05	0.000293945	0.000391926	0.000195963	0.000195963	0.000195963	0.000195963	0.000587889	0.000293945	0.000293945	0.000293945	0.000391926	0	0.000391926	0.000489908	0.000391926	9.79816e-05	0.000685871	0.000391926	0.000587889	0.000293945	0.000195963	0.000391926	0.000489908	0.000195963	0.000783853	9.79816e-05	0.000685871	0	0.000195963
g__Oxalobacter	9.79816e-05	0.000587889	0	0.000195963	9.79816e-05	0.000195963	0.000293945	9.79816e-05	0.000195963	0.000391926	9.79816e-05	0	0.000195963	0.000489908	0	0.000195963	0.000391926	0.000195963	0.000293945	0.000195963	0	0.000293945	0.000489908	0	9.79816e-05	0.000195963	0.000195963	0.000195963	0.000195963	0.000293945	0.000293945	9.79816e-05
g__Oxobacter	0.00225358	0.0010778	0.000783853	0.00176367	9.79816e-05	0.000391926	0.00137174	0.000783853	0.00205761	0.00166569	0.00195963	0.0010778	0.000783853	0.000391926	0.00137174	0.00127376	0.00117578	0.00117578	0.00137174	0.00127376	0.000489908	0.000391926	0.0010778	0.00137174	0.00117578	0.000685871	0.00146972	0.00117578	0.000391926	0.000293945	0.00137174	0.0010778
g__Paenibacillus	0.0037233	0.00293945	0.0186165	0.00460513	0.0010778	0.00176367	0.00137174	0.00195963	0.00146972	0.00205761	0.00303743	0.00195963	0.000391926	0.00254752	0.00225358	0.0026455	0.00225358	0.00470312	0.00146972	0.00235156	0.00127376	0.00146972	0.000881834	0.0010778	0.00274348	0.00342936	0.00333137	0.00450715	0.00117578	0.0026455	0.00117578	0.00186165
g__Paenirhodobacter	0.0010778	9.79816e-05	0.000195963	0.000391926	0.000195963	0	0.000783853	0.00127376	0.000489908	0.000293945	0.000293945	0.000587889	0	0.0010778	0.000881834	0.00166569	9.79816e-05	0.000587889	0.000881834	0.00166569	0.000195963	0.000391926	0.00176367	0.000391926	0.000391926	9.79816e-05	0.000783853	0.000489908	0.000391926	0.000195963	0.000587889	0.00186165
g__Palleniella	0.00186165	0.0010778	0.00342936	0.00333137	0.00293945	0.0037233	0.0010778	0.00156771	0.00489908	0.00274348	0.00254752	0.00156771	0.00166569	0.00205761	0.00215559	0.00254752	0.00284147	0.00195963	0.00244954	0.00186165	0.00186165	0.00117578	0.00205761	0.00205761	0.00146972	0.00166569	0.00303743	0.00195963	0.00166569	0.00235156	0.0026455	0.00186165
g__Pallidibacillus	0	9.79816e-05	0.000783853	0.000685871	0	9.79816e-05	0	0	0	0	0.000195963	0.000489908	0.000195963	0	0	0	0	0	0.000391926	0.000783853	9.79816e-05	0	9.79816e-05	0	0	0	0.000391926	0.000489908	0	0	0	0
g__Pandoraea	0	0	0	0	0	0	0.000391926	0	0	0	0	0	0	0	0.00117578	0.000489908	0	0	0	0	0	0	0	0	0	0	0	0	0	0	0	0.000195963
g__Parabacteroides	9.79816e-05	0.000489908	9.79816e-05	0.000783853	0.00235156	0.00156771	0.000783853	0.000587889	9.79816e-05	0.000685871	0.000881834	0.000979816	0.000783853	0.00146972	0.000881834	0.000881834	0	0.000195963	0.00156771	0.000391926	0.00166569	0.0026455	0.000685871	0.000391926	9.79816e-05	0.000195963	0.000587889	0.000881834	0.00146972	0.0026455	0.000783853	0.000391926
g__Paracoccus	0	0	0.000293945	0.000195963	0	0	0	0	0.000391926	9.79816e-05	0	0	0.000489908	0	9.79816e-05	0	0	0	0	0	0.000391926	9.79816e-05	0	0	0	0	0.000489908	0	0	0.000195963	0	0
g__Paralcaligenes	0	0	0	0.000195963	9.79816e-05	0	0.000293945	0	0.000195963	0.000195963	0	9.79816e-05	0	0	0	0	0.000293945	0	0	0	0	9.79816e-05	0	0	0.000587889	0.000293945	9.79816e-05	0	0	0	0	0
g__Paramuribaculum	0.000293945	0.000195963	0.000783853	0.000685871	0.000587889	0.000881834	0.000391926	0.000293945	0.0010778	0.000489908	0.000587889	0.000587889	0.000587889	0.000587889	0.000685871	0.000685871	0.000293945	9.79816e-05	0.000293945	0.000489908	0.000685871	0.000783853	0.000587889	0.000587889	0.000685871	0.000391926	0.000685871	0.000293945	0.000489908	0.000489908	0.00117578	0.000587889
g__Parapedobacter	0.0243974	0.0246914	0.0141093	0.021458	0.00940623	0.0110719	0.010386	0.00940623	0.0162649	0.0191064	0.0186165	0.026357	0.01068	0.00862238	0.00519302	0.00813247	0.0162649	0.02136	0.0204782	0.0171468	0.00881834	0.00921027	0.0074466	0.00823045	0.0215559	0.0183226	0.0244954	0.0186165	0.00970018	0.0102881	0.0123457	0.00862238
g__Paraphocaeicola	0	0	0.000391926	0.000391926	9.79816e-05	0.000783853	9.79816e-05	0.000391926	0.000489908	0.000587889	0.000195963	0.000391926	0.000195963	0.000293945	0	0.000195963	0.000195963	9.79816e-05	9.79816e-05	0	0.000293945	0.000489908	0.000195963	0	0.000195963	0.000195963	0.000293945	9.79816e-05	0.000293945	0.000195963	0.000195963	0.000195963
g__Paraprevotella	0.00235156	0.00313541	0.0037233	0.00529101	0.00362532	0.00558495	0.00274348	0.00303743	0.00450715	0.00578091	0.00499706	0.00617284	0.00274348	0.00460513	0.000783853	0.00205761	0.00146972	0.00117578	0.00940623	0.00754458	0.00254752	0.00450715	0.00303743	0.00254752	0.00176367	0.00127376	0.00509504	0.00558495	0.00333137	0.00352734	0.00431119	0.00235156
g__Pararhodobacter	0.000195963	0	9.79816e-05	9.79816e-05	9.79816e-05	0	9.79816e-05	0	0	0	0	0	0	0	0	0	0.000293945	0	0	0	0	0	0	0	0	0	0	0	0.000195963	0	9.79816e-05	9.79816e-05
g__Pediococcus	0	9.79816e-05	0	9.79816e-05	0.000195963	0.000489908	0.000195963	0.000195963	0.000783853	0.000587889	0.000293945	0.000391926	0.000391926	0.00127376	0.000391926	0.000783853	0	0.000587889	0.000979816	0.000783853	0.000881834	0.000195963	0.00137174	0.000783853	9.79816e-05	9.79816e-05	0.000587889	0	9.79816e-05	9.79816e-05	0.000391926	9.79816e-05
g__Pedobacter	0.000685871	0.00156771	0.00166569	0.00127376	0.00617284	0.00421321	0.00930825	0.00872036	0.00519302	0.00352734	0.00186165	0.00156771	0.00538899	0.00656477	0.00538899	0.00509504	0.00235156	0.00244954	0.00205761	0.0010778	0.0037233	0.00705467	0.00646678	0.00656477	0.00127376	0.00117578	0.000881834	0.00166569	0.00705467	0.00617284	0.00215559	0.00695669
g__Pelagihabitans	0	0	0	0	0	9.79816e-05	9.79816e-05	0.000195963	0	0	0	0.000195963	0	0	0.000293945	0.000293945	0	0	0	0	0	0	9.79816e-05	0.000587889	0	0	9.79816e-05	0	0	9.79816e-05	9.79816e-05	0.000391926
g__Perlabentimonas	0.000391926	0.000391926	0.000685871	0.000391926	0.00186165	0.00117578	0.00117578	0.00156771	0.000783853	0.00146972	0.000979816	0.00146972	0.00146972	0.000391926	0.000783853	0.000979816	0.000293945	0.000195963	0.000489908	0.000293945	0.00176367	0.00186165	0.000881834	0.00127376	9.79816e-05	0.000293945	0.000881834	0.000195963	0.00176367	0.00166569	0.00146972	0.00166569
g__Persicobacter	0	0	0	9.79816e-05	9.79816e-05	0	0	0	0	0	0	0	0.000195963	9.79816e-05	0	9.79816e-05	0	0	0	0	0	0	9.79816e-05	0.000195963	9.79816e-05	0	9.79816e-05	0.000195963	0	0	9.79816e-05	9.79816e-05
g__Petrimonas	0.000685871	0.000195963	0.000195963	0.000489908	0.00117578	0.000783853	0.00186165	0.0010778	0	0.000489908	0.00195963	0.0026455	0.000783853	0.00146972	0.000881834	0.00470312	0	0.000195963	0.00137174	0.000489908	0.00235156	0.00293945	0.00293945	0.00293945	0.000391926	9.79816e-05	0.000195963	0.00127376	0.00166569	0.00293945	0.00254752	0.00244954
g__Petroclostridium	0.0114638	0.00921027	0.00930825	0.0164609	0.00774054	0.0109739	0.0124437	0.0048011	0.0100921	0.00450715	0.0198903	0.0184205	0.00362532	0.00734862	0.00548697	0.00970018	0.0128356	0.00979816	0.0150892	0.0220459	0.00872036	0.00460513	0.00254752	0.00293945	0.00989614	0.0121497	0.0199882	0.0201842	0.00460513	0.00499706	0.00489908	0.00734862
g__Phocaeicola	0.00450715	0.00421321	0.00431119	0.0102881	0.00950421	0.00891632	0.0134235	0.0102881	0.0126396	0.0085244	0.00950421	0.00999412	0.0120517	0.00685871	0.00930825	0.00685871	0.00362532	0.00352734	0.00803449	0.00646678	0.0074466	0.00842642	0.0114638	0.0124437	0.00284147	0.00293945	0.00734862	0.00823045	0.00911229	0.00685871	0.0109739	0.010876
g__Polystyrenella	0.000293945	0.000195963	0.000293945	9.79816e-05	0.000391926	0.000685871	0	9.79816e-05	0.000293945	0.000489908	0.000587889	9.79816e-05	0.000391926	0.000391926	0.000195963	0.000489908	0.000391926	0.000391926	0.000587889	0.000195963	0.000293945	0.000489908	0.000293945	0.000489908	0.000587889	0.000587889	0.000293945	0.000685871	0.000587889	0.000391926	0.000881834	0.000685871
g__Pontibacter	0.00205761	0.00303743	0.00587889	0.00862238	0.00911229	0.00823045	0.0438957	0.0331178	0.00930825	0.00587889	0.00832843	0.00901431	0.00734862	0.00666275	0.0125416	0.0201842	0.00254752	0.00254752	0.00823045	0.00911229	0.00646678	0.00783853	0.0193024	0.0326279	0.00303743	0.00176367	0.00725064	0.00999412	0.00783853	0.00685871	0.032138	0.0291005
g__Pontiella	0.015873	0.00607486	0.00548697	0.00509504	0.000881834	0.000391926	0.00137174	0.00274348	0.00254752	0.00323339	0.00509504	0.00440917	0.000685871	0.0010778	0.00548697	0.00313541	0.0115618	0.010876	0.00225358	0.00137174	0.00225358	0.00166569	0.00244954	0.00215559	0.00568293	0.0186165	0.00205761	0.00352734	0.00166569	0.00156771	0.00186165	0.00362532
g__Porcincola	0.000195963	0.000489908	0.000783853	0.000391926	0.000293945	0.000587889	0.000489908	0.000195963	0.000391926	0.000391926	0.000391926	0.000587889	0.000391926	0.000391926	9.79816e-05	0.000685871	0.000489908	0.000489908	0.000195963	0.00137174	0.000587889	0.000587889	0.000783853	0.000979816	0.000489908	0.000293945	0.000587889	0.000881834	0.000489908	0.000685871	0.000685871	0.000881834
g__Porphyromonas	0.0048011	0.00646678	0.0130316	0.00803449	0.010582	0.00921027	0.00764256	0.00891632	0.00529101	0.00391926	0.00725064	0.00764256	0.0176367	0.00774054	0.0291985	0.015775	0.00529101	0.00538899	0.00607486	0.00431119	0.00930825	0.00685871	0.016069	0.010778	0.00607486	0.00607486	0.00715266	0.00627082	0.00568293	0.00921027	0.00607486	0.010582
g__Prevotella	0.119146	0.145699	0.213796	0.168234	0.175093	0.157652	0.126494	0.152067	0.21507	0.142563	0.145013	0.131785	0.155007	0.151578	0.191456	0.144915	0.14756	0.145405	0.150304	0.145013	0.129336	0.13688	0.131295	0.135215	0.124927	0.155693	0.160592	0.166961	0.153929	0.150696	0.113267	0.143543
g__Priestia	0.000391926	9.79816e-05	0.000195963	0	0	0	0	0	0.000391926	0.000293945	0	9.79816e-05	0	9.79816e-05	0	0	0.000489908	0.000489908	0	0	0	0	9.79816e-05	0	0.000881834	0.000489908	0.000293945	0.000195963	0	0	0	0
g__Prolixibacter	9.79816e-05	0	0	0	9.79816e-05	0.000391926	0.000293945	0	9.79816e-05	0	9.79816e-05	9.79816e-05	9.79816e-05	9.79816e-05	0	9.79816e-05	0	0	9.79816e-05	0	0	0	9.79816e-05	0	0	0	0.000293945	0	0	0	9.79816e-05	9.79816e-05
g__Proteiniphilum	0.000195963	0.000391926	0	0.000293945	0.000783853	0.000195963	0.000881834	0.000979816	0.000293945	0	0.0010778	0.000783853	9.79816e-05	0.000195963	0.00137174	0.000881834	9.79816e-05	9.79816e-05	0.000489908	9.79816e-05	0.000489908	0.000293945	0.000979816	0.000783853	0	0.000489908	0.000195963	9.79816e-05	0.000979816	0.000195963	0.000881834	0.000979816
g__Pseudaeromonas	0.00293945	0.000195963	0	9.79816e-05	0.000293945	9.79816e-05	0.000489908	0	0.000195963	0.000391926	0	0.000391926	9.79816e-05	0.000391926	9.79816e-05	0.000293945	0.00293945	0.00146972	9.79816e-05	0	0.000881834	0.000783853	0	9.79816e-05	0.00205761	0.000783853	9.79816e-05	9.79816e-05	0.000783853	0	0.00127376	0.000293945
g__Pseudobutyrivibrio	0.0085244	0.00587889	0.0118558	0.00881834	0.00460513	0.00734862	0.00803449	0.00695669	0.00921027	0.00568293	0.00881834	0.00685871	0.00352734	0.00274348	0.00823045	0.00568293	0.0074466	0.00803449	0.00813247	0.00783853	0.00529101	0.00499706	0.00254752	0.00391926	0.0074466	0.00519302	0.00921027	0.0085244	0.00725064	0.00509504	0.00509504	0.00450715
g__Pseudoclostridium	0.016069	0.0181266	0.00891632	0.0177347	0.0287086	0.0203802	0.0101901	0.0074466	0.0171468	0.010778	0.0163629	0.0221438	0.0162649	0.0173427	0.0196943	0.0116598	0.0197923	0.00989614	0.0182246	0.0217519	0.032138	0.0179306	0.0139134	0.0137174	0.0131295	0.0130316	0.02136	0.0195963	0.016167	0.0148932	0.0117578	0.0115618
g__Pseudoflavonifractor	0.000783853	0.000881834	9.79816e-05	0.000293945	0.000489908	0.000783853	0.000195963	0.000293945	0.000391926	0.000489908	0.000195963	0.000587889	9.79816e-05	0.000391926	9.79816e-05	9.79816e-05	0.000293945	0.000489908	9.79816e-05	9.79816e-05	9.79816e-05	0.000489908	0.000195963	0	0.000587889	0.000587889	0.000391926	0.000587889	9.79816e-05	0.000685871	0.000293945	0.000293945
g__Pseudomonas	9.79816e-05	0	0	0	9.79816e-05	0	0.000293945	9.79816e-05	0.000293945	0.000391926	0	9.79816e-05	9.79816e-05	0.000195963	0.0010778	0.000587889	0.00342936	0.00117578	0	0	0.000293945	0.000195963	0	0	0.000587889	0.000195963	0	9.79816e-05	0.000587889	0.000293945	0.000293945	0.000293945
g__Pseudoruminococcus	0.00391926	0.00284147	0.0010778	0.00195963	0.00656477	0.00411523	0.00705467	0.00568293	0.00195963	0.00186165	0.0048011	0.00362532	0.00734862	0.0074466	0.00529101	0.00529101	0.00303743	0.00284147	0.00254752	0.00303743	0.0074466	0.00676073	0.00862238	0.00656477	0.00235156	0.00323339	0.00127376	0.00323339	0.00470312	0.00646678	0.00783853	0.00695669
g__Pyramidobacter	0.000685871	0.000489908	0.000489908	0.000979816	0.000391926	0.000489908	0.000587889	0.000489908	0.0010778	0.000783853	0.000685871	0.000587889	0.000195963	0.000881834	0	0.000685871	0.000783853	9.79816e-05	0.000685871	0.000587889	0.000391926	0.000293945	9.79816e-05	0.000489908	9.79816e-05	0.000195963	0.000391926	0.000391926	0.000391926	0.000391926	0.0010778	9.79816e-05
g__Qiania	0	9.79816e-05	0	0	0.000195963	9.79816e-05	0	0	0	0.000195963	0	0	0	9.79816e-05	0	0	0	9.79816e-05	0	0	0	9.79816e-05	9.79816e-05	9.79816e-05	0	9.79816e-05	0	0	9.79816e-05	0	9.79816e-05	0
g__Qingrenia	0.00215559	0.00195963	0	0	0	0	0	0	0.00254752	0.00146972	9.79816e-05	0	0.000195963	0	0	9.79816e-05	0.00284147	0.00215559	9.79816e-05	0.000195963	0	0	0	0	0.00391926	0.00352734	0	0	0	9.79816e-05	0	0
g__Rhabdanaerobium	9.79816e-05	0.000391926	0	0.000293945	9.79816e-05	0	0	0	0	9.79816e-05	0	0.000293945	0	0.000195963	0	9.79816e-05	9.79816e-05	0.000293945	0	9.79816e-05	0	9.79816e-05	0.000195963	0	9.79816e-05	0.000195963	9.79816e-05	0	0	0	9.79816e-05	0.000293945
g__Rhizobium	0.000195963	9.79816e-05	0	0	0.000195963	0.000685871	0.000195963	0.000391926	0	9.79816e-05	0	9.79816e-05	0	0.000587889	0.000293945	0.000195963	9.79816e-05	0	0	0.000195963	0.000293945	0.000685871	0.000195963	9.79816e-05	9.79816e-05	0	0	0	0.000195963	0.000195963	0.000391926	0
g__Rhodobacter	0.000195963	0.000195963	0.000195963	0	0	0	0	9.79816e-05	0.0010778	0.000587889	0	9.79816e-05	0	0	0	0	0.00166569	0.000489908	0	9.79816e-05	0	0.000195963	0	0	0.00323339	0.00166569	9.79816e-05	9.79816e-05	0	0	0	0
g__Rhodopirellula	0.00362532	0.0037233	0.00205761	0.00293945	0.000881834	0.00176367	0.000685871	0.000489908	0.00421321	0.00254752	0.00156771	0.00195963	0.00186165	0.00166569	0.00117578	0.00166569	0.00382128	0.00529101	0.00225358	0.00254752	0.00274348	0.00186165	0.00195963	0.00166569	0.00362532	0.00352734	0.00303743	0.00254752	0.00186165	0.00127376	0.00166569	0.000979816
g__Robinsoniella	9.79816e-05	0	0	9.79816e-05	0.000293945	9.79816e-05	0	9.79816e-05	9.79816e-05	0	0	9.79816e-05	0	0	9.79816e-05	9.79816e-05	0.000195963	0.000195963	0.000195963	0.000293945	0	0.000293945	0	0	0.000195963	0.000195963	9.79816e-05	9.79816e-05	9.79816e-05	9.79816e-05	9.79816e-05	9.79816e-05
g__Rodentibacter	9.79816e-05	0.000195963	0.000293945	9.79816e-05	0.000293945	0	9.79816e-05	0	0	9.79816e-05	0	0	0	0.000195963	0	0.000195963	0.000195963	0.000195963	0.000293945	0.000195963	0.000195963	0.000293945	9.79816e-05	0.000293945	0	0.000195963	0.000489908	0.000293945	0	0	0.000293945	0
g__Roseburia	0.00323339	0.00313541	0.00195963	0.00176367	0.00333137	0.00352734	0.00313541	0.00391926	0.00313541	0.00293945	0.00205761	0.00244954	0.0026455	0.00352734	0.00254752	0.00205761	0.00352734	0.00293945	0.00323339	0.00401724	0.00235156	0.00323339	0.00362532	0.00284147	0.00244954	0.00293945	0.00352734	0.00293945	0.00362532	0.00431119	0.00293945	0.00235156
g__Roseimaritima	0.000195963	0	0	0	0	0	0	9.79816e-05	0	0	0	0	9.79816e-05	0	0	0	9.79816e-05	0	9.79816e-05	9.79816e-05	0.000195963	0	0	0	9.79816e-05	0	0	0	0	0	0	0
g__Rufibacter	0.0010778	0.00127376	0.00186165	0.00235156	0.00195963	0.00431119	0.000979816	0.00225358	0.00127376	0.00382128	0.00176367	0.00274348	0.00156771	0.00568293	0.000195963	0.0010778	0.000293945	0.000881834	0.00333137	0.00176367	0.00284147	0.00431119	0.00166569	0.00156771	0.000587889	0.00127376	0.00274348	0.00470312	0.00225358	0.00529101	0.00156771	0.00186165
g__Ruminiclostridium	0.00823045	0.00832843	0.00627082	0.00803449	0.00823045	0.00499706	0.00470312	0.00411523	0.0117578	0.00323339	0.00872036	0.00783853	0.00470312	0.00725064	0.00538899	0.00431119	0.00734862	0.00940623	0.00754458	0.00803449	0.00842642	0.0110719	0.00225358	0.00244954	0.010876	0.00832843	0.00666275	0.00578091	0.0113659	0.00823045	0.00568293	0.00401724
g__Ruminobacter	0.00156771	0.00156771	0.000195963	0.000293945	0.000685871	0.000293945	0.000881834	0.000293945	0.0010778	0.000293945	0.0010778	0.00146972	0.000587889	9.79816e-05	0.00391926	0.0037233	0.00499706	0.00205761	0.000685871	0.000293945	0.000783853	0.000391926	0.00117578	0.000195963	0.00450715	0.00548697	0	0.000391926	0.000979816	0.000293945	0.000195963	0.00127376
g__Ruminococcoides	0.00244954	0.00205761	0.00450715	0.00431119	0.00166569	0.00146972	0.00254752	0.00117578	0.00215559	0.00166569	0.00529101	0.00382128	0.0026455	0.00205761	0.00166569	0.000881834	0.00352734	0.00313541	0.00156771	0.00195963	0.00293945	0.00137174	0.0010778	0.00195963	0.00303743	0.00205761	0.0048011	0.00460513	0.00137174	0.00146972	0.00352734	0.00166569
g__Ruminococcus	0.0227317	0.0205761	0.0231237	0.0241035	0.0206741	0.0202822	0.0227317	0.0207721	0.0184205	0.0147952	0.0185185	0.0204782	0.0354693	0.0222418	0.0242015	0.0188125	0.026847	0.0227317	0.0174407	0.0191064	0.0300803	0.0252792	0.0307662	0.0243974	0.0242994	0.0228297	0.0289046	0.0232216	0.031844	0.0286106	0.0296884	0.0241035
g__Runella	0	0	0	0	0	0	0	0	9.79816e-05	0	0	0	0	0	0	0	0	0	0	0	0	0	0	0	0	0	0	0	0	0	0	0
g__Ruthenibacterium	0.000195963	0	0	0.000195963	0	9.79816e-05	0	0	9.79816e-05	0	9.79816e-05	0	9.79816e-05	9.79816e-05	0	0	9.79816e-05	9.79816e-05	9.79816e-05	9.79816e-05	0	0	0.000195963	0	0	0	0.000195963	0	0	0	0	9.79816e-05
g__Saccharofermentans	0.000195963	0.000391926	9.79816e-05	0.000293945	0.000293945	0.000685871	0.000293945	0.000293945	9.79816e-05	0.000391926	0.000685871	0.000587889	0.000489908	0.000979816	0.000293945	0.000195963	0	0.000293945	0.00127376	0.000881834	0.000293945	0.000293945	0.000881834	0.000489908	0.000391926	0.000195963	0.000195963	0.000293945	0.000195963	0.000587889	0.000293945	0.000391926
g__Saccharopolyspora	0.000195963	0.000293945	0.000489908	0.000391926	0	0.000195963	0.000881834	0.000391926	0.000391926	0.000881834	0.000783853	0.0010778	9.79816e-05	0.000293945	0.000783853	0.000293945	9.79816e-05	0.000293945	0.000881834	0.00127376	0.000587889	9.79816e-05	0.000391926	0.000489908	0.000195963	0.000391926	0.00176367	0.0010778	0	9.79816e-05	0.000979816	0.000881834
g__Sedimentibacter	9.79816e-05	9.79816e-05	0.000195963	0	0	0	0	0	9.79816e-05	0.000293945	9.79816e-05	9.79816e-05	0	0	0	0.000195963	0.000293945	0.000489908	0	0	0	0.000195963	0.000293945	9.79816e-05	0.000881834	0.000195963	0.000195963	0	0	0	0	0
g__Segatella	0.000881834	0.00225358	0.0037233	0.00225358	0.00548697	0.00764256	0.00538899	0.00499706	0.00323339	0.00215559	0.00205761	0.00313541	0.00401724	0.00568293	0.00137174	0.00352734	0.0010778	0.000881834	0.00342936	0.00274348	0.0037233	0.00656477	0.00284147	0.00489908	0.000881834	0.000881834	0.00166569	0.00313541	0.00450715	0.00391926	0.00460513	0.00284147
g__Selenomonas	0.00274348	0.00166569	0.00166569	0.00137174	0.000685871	0.00137174	0.000979816	0.00156771	0.00342936	0.00205761	0.00117578	0.00137174	0.000881834	0.000783853	0.00205761	0.000783853	0.00254752	0.0037233	0.00127376	0.00146972	0.00127376	0.000391926	0.000881834	0.000783853	0.00313541	0.00244954	0.00137174	0.00146972	0.000783853	0.000783853	0.000881834	0.000587889
g__Senegalimassilia	0.000685871	0	0.000195963	0.000391926	0	9.79816e-05	9.79816e-05	0	0	0.000195963	0.000293945	0.000293945	0	9.79816e-05	0.000195963	0.000195963	9.79816e-05	9.79816e-05	0.000293945	0.000293945	0	0	0	0	9.79816e-05	0	0.000391926	9.79816e-05	0	0	9.79816e-05	9.79816e-05
g__Shuttleworthia	9.79816e-05	0.000391926	9.79816e-05	0	0.000195963	9.79816e-05	0	0.000293945	9.79816e-05	0.000293945	0	0.000293945	0	9.79816e-05	0	0	0.000293945	0.000195963	9.79816e-05	0	0.000195963	9.79816e-05	9.79816e-05	0	0.000293945	9.79816e-05	0	9.79816e-05	0	0.000293945	0	0
g__Sinirhodobacter	0	0	0	0	9.79816e-05	0.000391926	0	0	0	0.000391926	0	0	0	9.79816e-05	0.000783853	0.000783853	9.79816e-05	9.79816e-05	0.000195963	0	9.79816e-05	0.000489908	0	9.79816e-05	9.79816e-05	9.79816e-05	9.79816e-05	0	0.000979816	0	0.000783853	0.000195963
g__Solibacillus	9.79816e-05	0	0	0	0	0	0	0	0	0.000587889	0	0	9.79816e-05	0	0	0	0.00166569	0.000195963	0	0	0	0	0	0	0.000195963	0	0	0	0	0	0	0
g__Solibaculum	0.00754458	0.00548697	0.00195963	0.00489908	0.0026455	0.00186165	0.00666275	0.00303743	0.00499706	0.00284147	0.0101901	0.00901431	0.00460513	0.00235156	0.00411523	0.00715266	0.00597688	0.00587889	0.00342936	0.00284147	0.00342936	0.00284147	0.00303743	0.0037233	0.00676073	0.00411523	0.00323339	0.00568293	0.0048011	0.00284147	0.00460513	0.00489908
g__Sphingobacterium	0.000391926	0.000979816	0.00352734	0.00421321	0.0140114	0.0133255	0.00548697	0.00764256	0.0010778	0.000489908	0.00578091	0.00205761	0.01068	0.0101901	0.00254752	0.00352734	0.0010778	0.00166569	0.00538899	0.00254752	0.0141093	0.0142073	0.00244954	0.00333137	0.0010778	0.0010778	0.00450715	0.00431119	0.0112679	0.0132275	0.00156771	0.00303743
g__Sphingobium	0	0	0	0	0.000195963	0	0	0	0	0	0	0	0	0	0	0	0	0	0	0	0	0	0	0	0	0	0	0	0	0	0	0
g__Sphingomonas	0	0	0	0	0	0	0	0	0.000195963	0	0.000489908	0	0.000195963	0	0.000685871	0	9.79816e-05	0	0	0	0.000195963	0	0	0	0	0	0	0.000195963	0.000195963	9.79816e-05	9.79816e-05	0
g__Spiroplasma	0.00176367	0.00215559	0.000391926	0.000783853	0.000685871	0.000685871	0.00156771	0.000391926	0.00186165	0.000587889	0.00117578	0.00127376	0.000587889	0.000881834	0.000979816	0.000685871	0.00176367	0.0026455	0.00117578	0.000489908	0.000391926	0.000489908	0.000587889	0.000685871	0.00176367	0.00274348	0.000587889	0.000293945	0.000979816	0.000293945	0.000587889	0.000587889
g__Spongitalea	0.000293945	0.000293945	9.79816e-05	0.000489908	0.000783853	0.000391926	0.000685871	0.000391926	0.000195963	0.000587889	0.000783853	0.000489908	0.000195963	0.000783853	0	0.000783853	0.000391926	0.000293945	0.000587889	0.000881834	0.000587889	0.0010778	0.000979816	0.000881834	0.000293945	0.000587889	0.000587889	0.000587889	0.000587889	0	0.000293945	0.000195963
g__Sporobacter	0.0126396	0.00970018	0.00215559	0.00391926	0.00509504	0.00734862	0.00617284	0.00911229	0.00548697	0.0109739	0.00529101	0.00715266	0.00499706	0.00656477	0.00313541	0.00587889	0.00489908	0.010386	0.00568293	0.00607486	0.00529101	0.0074466	0.0063688	0.00813247	0.00960219	0.00930825	0.00342936	0.00460513	0.00587889	0.00656477	0.00617284	0.00695669
g__Stecheria	0	0.000293945	0	0.000195963	0	9.79816e-05	9.79816e-05	9.79816e-05	0.000195963	9.79816e-05	0.000195963	9.79816e-05	0	0	0	0	9.79816e-05	9.79816e-05	0	0.000391926	9.79816e-05	0	0	9.79816e-05	0.000195963	0	0.000195963	0	0	0	9.79816e-05	0
g__Stenotrophomonas	0.000979816	0.000391926	0.000293945	0.000195963	9.79816e-05	0.00127376	0.000489908	9.79816e-05	9.79816e-05	0.00431119	0	0.000587889	0.000293945	0	0.000195963	0.0010778	0.00715266	0.0010778	0	9.79816e-05	0	0	9.79816e-05	0	0.00284147	0.0102881	0.000587889	0	0.000293945	0.000587889	0	0.000685871
g__Streptoalloteichus	0.000587889	0.000391926	0.000195963	9.79816e-05	0.000489908	9.79816e-05	0	0.000391926	9.79816e-05	0	0.000195963	0	9.79816e-05	0.000195963	0.0010778	0.000195963	0.000195963	0.000195963	0	0	0.000489908	0.000391926	9.79816e-05	0.000293945	0.000195963	0.000195963	0	9.79816e-05	0.000195963	0.000195963	0.00127376	0.000489908
g__Streptococcus	0.0101901	0.000685871	0.0311581	0.0074466	0.00186165	0.000979816	0.00117578	0.000685871	0.00303743	0.00627082	0.00215559	0.00617284	0.00205761	0.00225358	0.000881834	0.00244954	0.0026455	0.00587889	0.00284147	0.000979816	0.00313541	0.000783853	0.00205761	0.000195963	0.00156771	0.000489908	0.000979816	0.00489908	0.0026455	0.00117578	0.000979816	0.00401724
g__Stutzerimonas	9.79816e-05	0.000489908	0.000293945	0	0	0.000195963	0.000293945	0.000293945	0.000979816	0.00323339	0	0	0	9.79816e-05	9.79816e-05	0	0.00254752	0.00186165	0	0	0.000195963	0.000195963	0.000195963	0	0.00195963	0.00215559	9.79816e-05	0	0.000293945	0.000195963	0	0.000293945
g__Succiniclasticum	0.0250833	0.0256712	0.0330198	0.0218499	0.0148932	0.0234176	0.0193024	0.0280227	0.0272389	0.0299824	0.0164609	0.0132275	0.0128356	0.0143053	0.0167549	0.0173427	0.0301783	0.0353714	0.0199882	0.0279248	0.0145993	0.0137174	0.0198903	0.0235156	0.0338036	0.0243974	0.0195963	0.0200862	0.0126396	0.0101901	0.015971	0.0148932
g__Succinimonas	0.00176367	0.00225358	0	9.79816e-05	0.0149912	0.00587889	9.79816e-05	0.000391926	0.00195963	0.000489908	0	0.000293945	0.0139134	0.00382128	0.000685871	0.000391926	0.00225358	0.00225358	9.79816e-05	0	0.0153831	0.00313541	0.000587889	0.000293945	0.00391926	0.00470312	0.000685871	0.000293945	0.00401724	0.00254752	9.79816e-05	0.000293945
g__Succinivibrio	0.000587889	0.000293945	0.00284147	0.000587889	0.000195963	9.79816e-05	9.79816e-05	0.000685871	9.79816e-05	0	0.000195963	0.000489908	0.000685871	9.79816e-05	0.00352734	0.00117578	0.00127376	0.000195963	0.000195963	0	0.000685871	0.000293945	0.0010778	0.000881834	0.000783853	0.000293945	0.000293945	0.000587889	9.79816e-05	9.79816e-05	9.79816e-05	0.00117578
g__Suilimivivens	0.000489908	0.000195963	0.000587889	0.000293945	0.000587889	0.00156771	0.000979816	0.00137174	0.000489908	0.000195963	0.000293945	0.000587889	0.000587889	0.000489908	0.00127376	0.000293945	0.000685871	0.000685871	0.00127376	0.00127376	0.000391926	0.000489908	0.000391926	0.000489908	0.000783853	0.000391926	9.79816e-05	0.000293945	0.000881834	0.000293945	0.000195963	0.000293945
g__Suipraeoptans	0	0	0	0	9.79816e-05	0.000195963	0	0	0.000293945	9.79816e-05	0	9.79816e-05	0	0	0	0.000293945	0	0	0	0	9.79816e-05	0	9.79816e-05	0	9.79816e-05	0	0	0	0	0	0	0.000195963
g__Sulfurospirillum	9.79816e-05	0	0	0	0	0	0.000195963	0	0	0	0	0	0	0	0	9.79816e-05	0	9.79816e-05	0	0	9.79816e-05	0	0	0	0	0	0	0	0	0	0	0
g__Synergistes	0.000293945	0.000293945	0.00519302	0.00401724	0.00146972	0.0026455	0.000489908	0.000685871	0.00440917	0.00176367	0.00754458	0.00225358	0.0010778	0.000881834	0.00254752	0.00313541	0.0010778	0.000783853	0.00440917	0.00578091	0.00137174	0.0010778	0.00235156	0.00176367	0.000881834	0.000783853	0.00352734	0.0048011	0.000783853	0.000489908	0.00166569	0.000685871
g__Syntrophococcus	0.000293945	0.000587889	0.000489908	0.000391926	9.79816e-05	0.000587889	0.000391926	9.79816e-05	0.000195963	0.000685871	9.79816e-05	0.000489908	0.000391926	0.000489908	0.000195963	0.000195963	0.000195963	0.000391926	0.000587889	0.000881834	0.000195963	0.000783853	0.000293945	0.000391926	0.000489908	0.000293945	0.000783853	0.000783853	0.000195963	0.000489908	0.000685871	0.000489908
g__Tardiphaga	0	0	0.000881834	9.79816e-05	0	0	0.000195963	9.79816e-05	0.000391926	0	0.000685871	0	0.000587889	9.79816e-05	0.000587889	9.79816e-05	9.79816e-05	0	9.79816e-05	0	9.79816e-05	0.000293945	0	0	0	0	0	0.000195963	0.000783853	0.000293945	0	0
g__Tenuifilum	0	0	0	0	0	9.79816e-05	0	9.79816e-05	0	0	0	0	9.79816e-05	0.000293945	9.79816e-05	0	0	0	0	0	0	0	0	0	0	0	0	0	0.000391926	0	9.79816e-05	0
g__Thermaurantimonas	0.00166569	0.00284147	0.000489908	0.00254752	0.00548697	0.00450715	0.00352734	0.00440917	0.00225358	0.00146972	0.00313541	0.00431119	0.00235156	0.00362532	0.00117578	0.00431119	0.000783853	0.00156771	0.00323339	0.00186165	0.00382128	0.00411523	0.00352734	0.00421321	0.00244954	0.00176367	0.00362532	0.00176367	0.00352734	0.00391926	0.00940623	0.00323339
g__Thermoactinomyces	0	0	0	0	0	0	9.79816e-05	9.79816e-05	0	0	0	0	0	9.79816e-05	9.79816e-05	0	9.79816e-05	0	0	0	0	0	0	0.000195963	0	0	0	0	0	0	0	9.79816e-05
g__Treponema	9.79816e-05	0.000391926	0.000587889	0.000685871	0.000489908	0.000881834	0.000391926	0.000685871	0.000195963	9.79816e-05	0.000195963	0.000881834	0.000391926	0.000979816	0.000391926	0.0010778	9.79816e-05	9.79816e-05	0.00146972	0.0010778	0.000195963	0.000587889	0.000489908	0.000587889	0.000195963	0.000391926	0.000489908	0.000391926	0.000881834	0.00137174	0.000685871	0.000587889
g__Ureibacillus	0	0	0	0	0	0	0	0	0.000293945	9.79816e-05	9.79816e-05	0	0	0	9.79816e-05	0.000195963	0	0	0	0	0	0	0	0	9.79816e-05	9.79816e-05	0.000195963	9.79816e-05	0	0	0	0.00195963
g__Variimorphobacter	0.000587889	0	0	0.000391926	0.000783853	0.000587889	0.000587889	0.000783853	0	0.000195963	0.000293945	0.000195963	9.79816e-05	0.000195963	0.000587889	9.79816e-05	0.000195963	0.000293945	0.000293945	0.000293945	0.000783853	0.000293945	0.000685871	9.79816e-05	0.000391926	0.000391926	9.79816e-05	9.79816e-05	0.000685871	0.000195963	9.79816e-05	0.000195963
g__Veillonella	0.000391926	9.79816e-05	0	9.79816e-05	9.79816e-05	0	0	0	0	0.000685871	0.000391926	0.000195963	0	0	0.000195963	0	0.000195963	0.000391926	9.79816e-05	0	0	0	0	0	0	0	9.79816e-05	9.79816e-05	0	0	0	0.000783853
g__Vescimonas	0.00186165	0.00323339	0.000979816	0.0026455	0.00186165	0.00284147	0.00205761	0.00205761	0.00176367	0.00313541	0.000979816	0.00254752	0.00205761	0.00333137	0.000293945	0.00225358	0.00166569	0.00137174	0.00391926	0.00352734	0.0026455	0.00382128	0.00401724	0.00342936	0.00254752	0.00235156	0.00284147	0.00293945	0.00254752	0.00235156	0.00323339	0.00254752
g__Victivallis	0.000195963	0.000195963	0.000587889	9.79816e-05	9.79816e-05	9.79816e-05	0	9.79816e-05	0.000391926	0	0	9.79816e-05	9.79816e-05	0.000391926	0	0	0.000195963	9.79816e-05	0	0.000195963	0	9.79816e-05	0	9.79816e-05	9.79816e-05	0.000391926	9.79816e-05	0.000391926	0	0.000391926	0	9.79816e-05
g__Vitreoscilla	0	0	0.00137174	0	0	0	0	0	0	0.0010778	0	9.79816e-05	0	0	0	0	0.00205761	0.00146972	0	0	0	0	0	0	0.000489908	0.000783853	0.000685871	0	0	0	0	0
g__Wansuia	0.000195963	0.000391926	0	0.000195963	0	9.79816e-05	9.79816e-05	0	0	9.79816e-05	9.79816e-05	0	9.79816e-05	9.79816e-05	0	0.000195963	9.79816e-05	0	0.000587889	0.000195963	0	0.000391926	9.79816e-05	0.000293945	0	0.000195963	9.79816e-05	9.79816e-05	9.79816e-05	9.79816e-05	9.79816e-05	9.79816e-05
g__Williamwhitmania	0.000685871	0.00156771	0.00166569	0.00186165	0.00391926	0.00440917	0.00293945	0.00195963	0.00401724	0.00440917	0.00127376	0.00215559	0.00274348	0.00470312	0.00195963	0.00274348	0.000979816	0.000783853	0.00195963	0.00293945	0.00362532	0.00352734	0.00117578	0.00303743	0.000587889	0.000881834	0.00313541	0.00333137	0.00391926	0.00450715	0.00284147	0.00293945
g__Xanthomonas	0.00391926	9.79816e-05	0	0.000195963	0.00274348	0.000391926	0.00235156	9.79816e-05	9.79816e-05	0.000293945	0.00117578	0.00127376	0.000195963	0.000685871	0.00646678	0.00568293	0.000587889	0.000391926	0.000979816	0.000391926	0.000293945	9.79816e-05	0.000391926	0.000391926	0.000293945	0.000391926	0.000391926	9.79816e-05	0.000587889	9.79816e-05	0.00137174	0.00195963
g__Xylanivirga	0.00235156	0.00274348	0.00333137	0.00450715	0.0010778	0.00127376	0.000685871	0.000489908	0.00244954	0.00117578	0.0129336	0.00823045	0.0026455	0.000979816	0.000979816	0.000489908	0.00578091	0.00509504	0.0111699	0.0100921	0.00254752	0.00195963	0.000587889	0.00215559	0.00862238	0.00382128	0.00607486	0.00597688	0.0037233	0.0026455	0.00146972	0.000783853
g__Zeaxanthinibacter	0.00323339	0.00440917	0.00195963	0.00538899	0.00793651	0.00803449	0.00695669	0.00823045	0.00470312	0.00166569	0.00548697	0.00960219	0.0145993	0.00823045	0.00685871	0.0116598	0.00293945	0.00274348	0.00734862	0.00558495	0.0102881	0.00901431	0.0132275	0.0120517	0.00568293	0.0063688	0.00666275	0.00548697	0.00774054	0.00901431	0.0132275	0.00705467
g__Zongyangia	0.000489908	0.000293945	9.79816e-05	0.000587889	0	0.000391926	0.000881834	0.0010778	0.000391926	0.000293945	0.000195963	9.79816e-05	0	9.79816e-05	0.000195963	9.79816e-05	0.000195963	0.000293945	0.000391926	0.000195963	0.000489908	0.000391926	9.79816e-05	0.000195963	9.79816e-05	0	0.000293945	0.000293945	0.000391926	0.000783853	0.000293945	0.000489908
g__norank_c__Spartobacteria	0.00215559	0.00156771	0.00146972	0.00146972	0.000587889	0.000391926	0.000293945	0.000587889	0.000587889	0.00117578	0.0010778	0.000685871	0.000979816	0.00146972	0.000587889	0.000587889	0.00186165	0.00215559	0.000685871	0.000195963	0.000489908	0.000587889	0.000293945	0.000685871	0.00137174	0.00391926	0.000979816	0.00225358	9.79816e-05	0.000489908	0.000293945	0.000293945
g__norank_d__Bacteria	9.79816e-05	9.79816e-05	0	0	9.79816e-05	9.79816e-05	9.79816e-05	9.79816e-05	0.000293945	0	9.79816e-05	0	9.79816e-05	9.79816e-05	9.79816e-05	0	0.000293945	0.000293945	0	0	9.79816e-05	9.79816e-05	0	0	0.000195963	0.000293945	0.000195963	0	0	0	9.79816e-05	9.79816e-05
g__norank_f__Anaerovoracaceae	0.000489908	0.000685871	0	0.000587889	9.79816e-05	9.79816e-05	0.000293945	9.79816e-05	0.000293945	0.000685871	9.79816e-05	0.000195963	9.79816e-05	0	0	9.79816e-05	0.000391926	0.000195963	0.000293945	0.000195963	0	0	9.79816e-05	9.79816e-05	0.000783853	0.000293945	0.000293945	0.000391926	0.000195963	0.000195963	0	0
g__norank_f__Bacteroidaceae	0	0.000195963	0.000195963	9.79816e-05	0.000489908	0.000195963	0.000195963	0	0	0	9.79816e-05	0.000293945	0.000293945	0	0.000391926	0.000489908	0	9.79816e-05	0	0	9.79816e-05	0.000195963	0.000685871	9.79816e-05	9.79816e-05	0.000195963	9.79816e-05	9.79816e-05	9.79816e-05	0.000293945	9.79816e-05	0.000391926
g__norank_f__Clostridiaceae	0.00666275	0.00431119	0.00284147	0.00342936	0.00235156	0.0037233	0.00382128	0.00401724	0.0037233	0.00519302	0.00244954	0.00401724	0.00235156	0.00597688	0.000783853	0.00352734	0.00342936	0.00333137	0.00440917	0.00489908	0.00460513	0.0048011	0.00303743	0.00333137	0.00254752	0.00284147	0.00470312	0.00382128	0.00342936	0.00440917	0.00460513	0.00303743
g__norank_f__Erysipelotrichaceae	0.00117578	0.00117578	0.000195963	0.000391926	0.000293945	0.000195963	0.000489908	9.79816e-05	0.000195963	0.000391926	0.000587889	0.0010778	0	0.000195963	9.79816e-05	0	0.000587889	0.000881834	9.79816e-05	0.000783853	0.000391926	0.000391926	9.79816e-05	0.000195963	0.000391926	0.0010778	0.000587889	0.000293945	0.000293945	0.000293945	0	0.000195963
g__norank_f__Eubacteriaceae	0.0010778	0.000685871	0.000979816	0.000391926	0.00117578	0.000391926	0.000783853	0.000587889	0.000489908	0.000979816	0.0010778	0.000587889	0.000685871	0.000685871	0.0010778	0.000587889	0.000587889	0.000489908	0.000881834	0.000489908	0.000979816	0.000783853	0.000587889	0.000195963	0.000391926	0.000293945	0.000587889	0.000587889	0.000979816	0.000391926	0.000783853	0.000979816
g__norank_f__Eubacteriales_Family_XIII._Incertae_Sedis	0.000881834	0.000685871	0.000391926	0.000489908	0.000195963	0.000195963	0.000587889	0.000881834	0.000881834	0.000391926	0.000489908	0.000489908	9.79816e-05	0	9.79816e-05	0.000881834	0.000587889	0.000881834	0.000195963	0.000489908	0.000293945	0.000489908	0.000685871	0.0010778	0.000587889	0.000587889	0.000293945	0.000195963	0.000195963	0.000391926	0.000881834	0.000685871
g__norank_f__Geobacteraceae	0	0	0	0	0.000293945	9.79816e-05	9.79816e-05	0.000195963	0	0	0	9.79816e-05	9.79816e-05	9.79816e-05	0.000489908	9.79816e-05	0	0	0.000195963	0	0.000293945	0	9.79816e-05	0	0	0	0	0.000195963	9.79816e-05	9.79816e-05	0	9.79816e-05
g__norank_f__Lachnospiraceae	0.00166569	0.00186165	0.00186165	0.00205761	0.0026455	0.00225358	0.00274348	0.00195963	0.00293945	0.000587889	0.00166569	0.000587889	0.00293945	0.00215559	0.00333137	0.00225358	0.00225358	0.00215559	0.000979816	0.00127376	0.00284147	0.00313541	0.00313541	0.00146972	0.00323339	0.00186165	0.000587889	0.00166569	0.0037233	0.00284147	0.00225358	0.00186165
g__norank_f__Muribaculaceae	0.000195963	0.000195963	0.000293945	0.000587889	0.00156771	0.00127376	0.000685871	0.00186165	9.79816e-05	0.000587889	0.000293945	0.000587889	0.00166569	0.00225358	0.000195963	0.000979816	9.79816e-05	0.000195963	0.000391926	0.0010778	0.00146972	0.00117578	0.000685871	0.00186165	9.79816e-05	0	0.000783853	0.000195963	0.000881834	0.00176367	0.00195963	0.000587889
g__norank_f__Oscillospiraceae	0.0482069	0.0341956	0.015873	0.016069	0.0180286	0.0171468	0.0287086	0.0279248	0.0450715	0.0298844	0.0178326	0.0145993	0.0146972	0.0151871	0.0330198	0.0215559	0.0307662	0.0332158	0.0196943	0.0200862	0.015873	0.0137174	0.0198903	0.0205761	0.04272	0.031942	0.0163629	0.0136194	0.0219479	0.0165589	0.0247893	0.02136
g__norank_f__Planctomycetaceae	0.00166569	0.00195963	0.0010778	0.00186165	0.00166569	0.000685871	0.000489908	0.000685871	0.00186165	0.00303743	0.00166569	0.00127376	0.000979816	0.00127376	0.000979816	0.000685871	0.00176367	0.00313541	0.00146972	0.00205761	0.00284147	0.00146972	0.00117578	0.00117578	0.00156771	0.00156771	0.00195963	0.00254752	0.00244954	0.00156771	0.000979816	0.000979816
g__norank_f__Porphyromonadaceae	0.000783853	0	0.000587889	0.0010778	0.00166569	0.0010778	9.79816e-05	0	0	0.000293945	0.000293945	0	0.000293945	0.000391926	0.000293945	0.000293945	9.79816e-05	0.000195963	0.00215559	0.000293945	0	0.000685871	0.00215559	0.0010778	0.000783853	0	0	0.000293945	0.000685871	0.000783853	0.00127376	0.000391926
g__norank_f__Prevotellaceae	9.79816e-05	0.000489908	0.000587889	0.00205761	0.000195963	0.000195963	0	9.79816e-05	0.0010778	0.000489908	0.00137174	0.00117578	0	9.79816e-05	0.000587889	0.000195963	0.000293945	0.000293945	0.0010778	0.000979816	9.79816e-05	0	0.000195963	0.000195963	0.000293945	0.000195963	0.000881834	0.00176367	0.000293945	0	0	9.79816e-05
g__norank_f__Rhodocyclaceae	0	0	0	0	0	0	0.0010778	0.000293945	0	9.79816e-05	0	0.000391926	9.79816e-05	0.000293945	9.79816e-05	9.79816e-05	0.000979816	0	0	0	0.000195963	0	0.000195963	0	0	0.000685871	0	0	9.79816e-05	9.79816e-05	0	0
g__norank_f__Rikenellaceae	0.000783853	0.000979816	0.00303743	0.00205761	0.00313541	0.00489908	0.00244954	0.00313541	0.00352734	0.00352734	0.00186165	0.00303743	0.00215559	0.00284147	0.000391926	0.00156771	0.000391926	0.000489908	0.00323339	0.00411523	0.00274348	0.0037233	0.00225358	0.00215559	0.000293945	0.0010778	0.00382128	0.00313541	0.00215559	0.00421321	0.00137174	0.00186165
g__norank_f__Veillonellaceae	0	9.79816e-05	0	0	9.79816e-05	0	0	0.000391926	0	0	0	0	0	0	0	0	0	0	0	0	0	0	0	0	9.79816e-05	0	0	9.79816e-05	0.000195963	0	0	9.79816e-05
g__norank_o__Bacteroidales	0.0144033	0.0201842	0.0509504	0.0457574	0.0389967	0.0362532	0.0322359	0.0277288	0.0378209	0.0308642	0.0346855	0.0382128	0.0294925	0.0292965	0.0291985	0.0305703	0.0199882	0.0179306	0.0471291	0.0429159	0.0243974	0.0283167	0.0380169	0.0376249	0.0176367	0.0192044	0.0351754	0.0436998	0.03204	0.026357	0.0434058	0.0312561
g__norank_o__Burkholderiales	9.79816e-05	0.000881834	0.000685871	9.79816e-05	0.000391926	0.000195963	0.00313541	0.00205761	0.000881834	0.105722	0.000489908	0.000489908	0	0.000685871	0.000391926	0.000979816	0.0512444	0.00470312	0	0.000391926	0	0.000489908	0	9.79816e-05	0.0260631	0.0124437	0.000391926	0.000293945	0.00411523	0.00244954	0.000293945	0.00235156
g__norank_o__Candidatus_Gastranaerophilales	0.00254752	0.00499706	0.000685871	0.000783853	0.00127376	0.00146972	0.00274348	0.00352734	0.00274348	0.00117578	0.00205761	0.00195963	0.00352734	0.000881834	0.00235156	0.00137174	0.00254752	0.00195963	0.000881834	0.000587889	0.00235156	0.00205761	0.00313541	0.00244954	0.00411523	0.00313541	0.000979816	0.0010778	0.00215559	0.00137174	0.00166569	0.00284147
g__norank_o__Eubacteriales	0.00235156	0.00235156	0.00117578	0.00244954	0.00215559	0.00323339	0.00176367	0.00225358	0.00176367	0.00333137	0.0026455	0.0026455	0.00215559	0.00166569	0.00117578	0.00156771	0.00176367	0.00225358	0.00274348	0.00440917	0.00186165	0.00176367	0.00244954	0.00156771	0.00293945	0.00215559	0.00186165	0.00274348	0.00186165	0.00215559	0.00225358	0.00146972
g__norank_o__Flavobacteriales	0.000979816	0.00127376	0.000685871	0.00411523	0.00205761	0.00166569	0.000979816	0.00117578	0.0010778	9.79816e-05	0.0048011	0.00460513	0.00352734	0.00235156	0.00411523	0.00313541	0.000783853	0.0010778	0.00254752	0.00195963	0.00303743	0.00195963	0.00205761	0.00225358	0.00166569	0.00127376	0.00166569	0.00470312	0.00117578	0.00274348	0.000195963	0.0010778
g__norank_o__Selenomonadales	0	0	0	0	0	0	0	0	0	0	0	9.79816e-05	9.79816e-05	0	0	0	9.79816e-05	9.79816e-05	0	0	0	0	0	0	0	0	0	0	0	0	0	0
g__norank_o__Victivallales	9.79816e-05	0	0.000489908	0	0	0	0	0	0	0	0	9.79816e-05	0	0	0	0	9.79816e-05	9.79816e-05	0	0	0	0	0	0	0	9.79816e-05	0	0	0	0	0	0
g__norank_p__Bacillota	0.00293945	0.00362532	0.00460513	0.00293945	0.00548697	0.00666275	0.00685871	0.00676073	0.0048011	0.00195963	0.00470312	0.00548697	0.0048011	0.0037233	0.00685871	0.00470312	0.00607486	0.00352734	0.00587889	0.00509504	0.00440917	0.0063688	0.00431119	0.00382128	0.00548697	0.0037233	0.00676073	0.00293945	0.00715266	0.00607486	0.00529101	0.00431119
g__norank_p__Bacteroidota	0.127572	0.169998	0.116402	0.123065	0.142563	0.131001	0.159612	0.147462	0.111601	0.100431	0.146776	0.141387	0.170096	0.143053	0.130511	0.158044	0.117284	0.134823	0.133255	0.108172	0.143837	0.155399	0.134431	0.12914	0.123457	0.133255	0.10435	0.122281	0.139036	0.157848	0.104742	0.143739
g__norank_p__Candidatus_Absconditabacteria	0.000195963	0	9.79816e-05	9.79816e-05	9.79816e-05	0	9.79816e-05	0	9.79816e-05	9.79816e-05	0.000195963	0.000293945	0	9.79816e-05	0.000195963	0.000195963	0	9.79816e-05	0.000489908	0.000293945	9.79816e-05	0.000195963	9.79816e-05	0	9.79816e-05	0	9.79816e-05	9.79816e-05	0	0	0.000293945	0.000195963
g__norank_p__Candidatus_Eisenbacteria	0.00382128	0.00333137	0.00186165	0.000587889	0.00156771	0.00117578	0.000979816	0.00186165	0.0026455	0.0010778	0.000979816	0.000783853	0.00195963	0.00195963	0.00176367	0.000685871	0.00333137	0.00342936	0.000685871	0.000489908	0.00127376	0.00186165	0.00146972	0.00176367	0.00323339	0.00450715	0.000489908	0.00127376	0.00146972	0.00176367	0.00205761	0.00166569
g__norank_p__Candidatus_Kapabacteria	0.000685871	0.000783853	9.79816e-05	0.000195963	0.000489908	0.000391926	0.000587889	0.00127376	0.00127376	9.79816e-05	0.000195963	0.000293945	9.79816e-05	9.79816e-05	0.000489908	0.000489908	0.000195963	0.000685871	9.79816e-05	0.000293945	0.000195963	0.000293945	0.000685871	0.000391926	0.000587889	0.000489908	0.000293945	0.000195963	0.000195963	9.79816e-05	0.00117578	0.0010778
g__norank_p__Candidatus_Melainabacteria	0.00127376	0.000489908	0.00176367	0.000489908	9.79816e-05	0.000293945	0.000783853	0.000783853	0.00146972	0.000783853	0.000783853	0.000587889	0.000489908	0.000195963	0.000489908	0.00117578	0.0010778	0.000587889	0.000489908	9.79816e-05	0.000489908	0.000783853	0.000489908	0.000587889	0.00156771	0.000587889	0.000489908	0.000783853	0.000587889	0.000391926	0.000587889	0.000783853
g__norank_p__Candidatus_Riflebacteria	0.00303743	0.00333137	9.79816e-05	0.00166569	0.00333137	0.00166569	0.0037233	0.00421321	0.00137174	0.000489908	0.00254752	0.00195963	0.0026455	0.00244954	0.00195963	0.00460513	0.0037233	0.00235156	0.00215559	0.000979816	0.00303743	0.00176367	0.00391926	0.00558495	0.00156771	0.0048011	0.000685871	0.000783853	0.00137174	0.00146972	0.00244954	0.00391926
g__norank_p__Candidatus_Saccharibacteria	9.79816e-05	0.000195963	0.000293945	0.000195963	0.000195963	0.000293945	0.000587889	0.000489908	0.000587889	0.000489908	0.000195963	0.000195963	0.000195963	0.000195963	0.000391926	0.000489908	0.000293945	0.000293945	0	0.000293945	0.000293945	0.000391926	0.000293945	0.000685871	0	9.79816e-05	0.000293945	0.000195963	9.79816e-05	0.000195963	0.000195963	0.000195963
g__norank_p__Synergistota	0	0	0.000391926	0.000293945	9.79816e-05	9.79816e-05	0	0	0.000195963	0.000293945	0	0.000195963	9.79816e-05	0	9.79816e-05	0	0	0	9.79816e-05	0.000195963	9.79816e-05	0	0	9.79816e-05	9.79816e-05	9.79816e-05	0.000783853	0.000195963	0	9.79816e-05	0	9.79816e-05
g__norank_p__Verrucomicrobiota	0.00166569	0.00117578	0.000881834	0.00195963	0.0026455	0.00235156	0.000489908	0.000685871	0.000195963	0.000783853	0.000881834	0.00176367	0.00411523	0.00460513	0.00205761	0.00186165	0.00146972	0.000881834	0.00176367	0.00284147	0.0026455	0.00421321	0.00186165	0.00215559	0.00127376	0.00137174	0.00195963	0.00235156	0.00235156	0.00352734	0.00137174	0.00127376
g__unclassified	0.00754458	0.00391926	0.00323339	0.00166569	0.00235156	0.0037233	0.00362532	0.00440917	0.00137174	0.00205761	0.00313541	0.00166569	0.0010778	0.00431119	0.0116598	0.0074466	0.00391926	0.00832843	0.00186165	0.0010778	0.00401724	0.00284147	0.00391926	0.00529101	0.00627082	0.00960219	0.00176367	0.00225358	0.00176367	0.00303743	0.00803449	0.00607486
g__unclassified_f__Bacteroidaceae	0.000685871	0.000881834	0.000881834	0.00137174	0.000489908	0.00117578	0.00146972	0.00137174	0.00284147	0.00382128	0.000587889	0.0010778	0.000881834	0.000489908	0.000489908	0.000979816	0.000979816	0.000293945	0.000685871	0.00117578	0.000293945	0.000783853	0.00176367	0.00137174	0.000685871	0.000587889	0.0026455	0.00127376	0.000587889	0.000489908	0.00284147	0.0010778
g__unclassified_f__Clostridiaceae	0.000293945	0.000195963	0	9.79816e-05	0	9.79816e-05	0	0	0	0.000391926	0	0.000195963	9.79816e-05	0.000293945	0	0.000195963	9.79816e-05	0.000195963	0.000195963	0	0.000195963	9.79816e-05	9.79816e-05	0.000195963	0	9.79816e-05	0	0.000391926	9.79816e-05	9.79816e-05	9.79816e-05	0
g__unclassified_f__Erysipelotrichaceae	0	9.79816e-05	0	0	9.79816e-05	0	9.79816e-05	0	0	9.79816e-05	0	0	0	9.79816e-05	0	0	0	0	0	0	9.79816e-05	9.79816e-05	0	0	0	0	9.79816e-05	0	0	0	0	0
g__unclassified_f__Eubacteriales_Family_XIII._Incertae_Sedis	0.000489908	0.000881834	0.000391926	0.000783853	0.000587889	0.000391926	0.00156771	0.000685871	0.00156771	0.00127376	0.00137174	0.000685871	0.000881834	0.000195963	0.000881834	0.0010778	0.00137174	0.0026455	0.00156771	0.00205761	0.000195963	0.000587889	0.000391926	0.000685871	0.000979816	0.000783853	0.0010778	0.00137174	0.000587889	0.000489908	0.00117578	0.0010778
g__unclassified_f__Geobacteraceae	9.79816e-05	9.79816e-05	0.000391926	0.000195963	0.000881834	0.00137174	0.000195963	0.000195963	0	0.000195963	0.000587889	0.000391926	0.0010778	0.00146972	0.000293945	0.000293945	9.79816e-05	0.000195963	0.000489908	0.000195963	0.00117578	0.00146972	0.000195963	0.000195963	0.000293945	0.000293945	0	0.000391926	0.000979816	0.000489908	9.79816e-05	0.000489908
g__unclassified_f__Lachnospiraceae	0.00607486	0.00803449	0.00470312	0.00578091	0.00715266	0.00764256	0.0102881	0.0126396	0.00832843	0.00754458	0.00695669	0.00734862	0.00676073	0.00705467	0.0110719	0.00813247	0.0116598	0.00881834	0.0112679	0.0119538	0.00813247	0.00813247	0.0119538	0.0109739	0.0102881	0.0074466	0.00881834	0.00734862	0.00940623	0.00803449	0.0119538	0.0137174
g__unclassified_f__Muribaculaceae	0.00195963	0.00176367	0.0010778	0.000685871	0.0010778	0.00205761	0.000293945	0.000783853	0.00323339	0.00440917	0.000391926	0.000489908	9.79816e-05	0.00186165	0	0.000489908	0.000881834	0.00166569	0.00146972	0.00303743	0.000783853	0.000783853	0.000979816	0.000979816	0.000783853	0.000783853	0.00137174	0.000979816	0.000783853	0.000587889	0.000881834	0.00117578
g__unclassified_f__Oscillospiraceae	0.0194004	0.0154811	0.016167	0.0241035	0.015971	0.0230257	0.0144033	0.0154811	0.0128356	0.0164609	0.0339996	0.0238095	0.0271409	0.0272389	0.0194983	0.0167549	0.0145013	0.0194004	0.0278268	0.0324319	0.0293945	0.0271409	0.0230257	0.0206741	0.0186165	0.0169508	0.0204782	0.0272389	0.0262591	0.0246914	0.0228297	0.0202822
g__unclassified_f__Pirellulaceae	0.000195963	0.000391926	0	9.79816e-05	0.000195963	0.000195963	0.000391926	0.000195963	9.79816e-05	0.000489908	0.000293945	0.000195963	0.000685871	0.00117578	0	0.000293945	9.79816e-05	0	0.000293945	0.000293945	0.000391926	0.000881834	0.000195963	9.79816e-05	0.000195963	0	0	9.79816e-05	0.000391926	0.00117578	0.000293945	0.000195963
g__unclassified_f__Prevotellaceae	0.000783853	0.00205761	0.000881834	0.00244954	0.00401724	0.00333137	0.00235156	0.00333137	0.00254752	0.00186165	0.00293945	0.00293945	0.00293945	0.00225358	0.00333137	0.00362532	0.000979816	0.000783853	0.00235156	0.00176367	0.00323339	0.00313541	0.00235156	0.00411523	0.000195963	0.00117578	0.00235156	0.00235156	0.00215559	0.00215559	0.0026455	0.00323339
g__unclassified_f__Pseudonocardiaceae	0	0	9.79816e-05	0.000293945	0	0	0	0.000293945	0	9.79816e-05	0.000391926	0.000195963	0	0	0.000195963	9.79816e-05	0	0.000195963	0.000391926	0.000293945	0	9.79816e-05	0.000391926	0.000195963	9.79816e-05	9.79816e-05	0.000293945	9.79816e-05	0.000195963	0	0.000195963	0
g__unclassified_f__Sphingobacteriaceae	0.000293945	0	9.79816e-05	0.000293945	0.000489908	0.000979816	0.000489908	0.000293945	0.000489908	0.00195963	0	0	0.000489908	0.000881834	0	0.000685871	0	9.79816e-05	0	0	0.000391926	0.000391926	0.000783853	0.00127376	0.000195963	0.000391926	0	0	9.79816e-05	0.000881834	0.000783853	0.000881834
g__unclassified_f__Sphingomonadaceae	0	0	9.79816e-05	0.000489908	0	0.000587889	0.000195963	9.79816e-05	0	0	0.000391926	9.79816e-05	9.79816e-05	0.000195963	0	0.000195963	0	9.79816e-05	0.000489908	0.000783853	0	0.000293945	0.000293945	0	0	0	0.000489908	0.000293945	0.000195963	0.000587889	0.000881834	0
g__unclassified_f__Succinivibrionaceae	0.000391926	0.000685871	0.000293945	9.79816e-05	0.0130316	0.00440917	0.000587889	9.79816e-05	0.000293945	0.000293945	0.000195963	0.000195963	0.00450715	0.00342936	0.0010778	0.0010778	0.00186165	0.00117578	0	0	0.0133255	0.00333137	9.79816e-05	0.000293945	0.000783853	0.00215559	0.000391926	0.000195963	0.00587889	0.00832843	0.000195963	0.000881834
g__unclassified_f__norank_o__Eubacteriales	0.00117578	0.00127376	0.000685871	0.000195963	0.000293945	0.000293945	9.79816e-05	0.000195963	0.000195963	0.000489908	9.79816e-05	0.000195963	0.000489908	0.000293945	0	0.000195963	0.000293945	0.000293945	9.79816e-05	0.000391926	0.000293945	0.000195963	9.79816e-05	9.79816e-05	0.000293945	0.000391926	0.000195963	0.000293945	0.000195963	0.000783853	0.000293945	0.000489908
g__unclassified_k__norank_d__Bacteria	0.0010778	0.000195963	9.79816e-05	0.000391926	9.79816e-05	9.79816e-05	9.79816e-05	0.000195963	0	0.000587889	0.000293945	0.000391926	0.000195963	9.79816e-05	9.79816e-05	0	0.000293945	0.000293945	0.000195963	0.000195963	0	0.000195963	9.79816e-05	9.79816e-05	0.000391926	0.000587889	0.000587889	0.000489908	0.000391926	0	9.79816e-05	0.000293945
g__unclassified_o__Bacteroidales	0.000587889	0.000489908	0.000391926	0.000489908	0.000587889	0.000881834	0.000293945	0.000685871	0.000293945	0.000489908	0.000587889	0.000587889	0.000489908	0.00127376	0	0.000587889	9.79816e-05	9.79816e-05	0.000391926	0.000685871	0.000587889	0.000881834	0.000489908	0.000685871	0.000195963	0.000489908	0.000685871	0.000391926	0.000489908	0.000881834	0.000293945	0.000489908
g__unclassified_o__Cytophagales	0	0	0	0	0	0	0	0	0	0	0	0	0.000195963	9.79816e-05	0.000391926	9.79816e-05	0	0	0	0	9.79816e-05	9.79816e-05	0.000391926	9.79816e-05	0	0	0	0	0	0	9.79816e-05	0.000195963
g__unclassified_o__Eubacteriales	0.0037233	0.00313541	0.00205761	0.00431119	0.00254752	0.00303743	0.00195963	0.00205761	0.0026455	0.00342936	0.00323339	0.00382128	0.00215559	0.00450715	0.00195963	0.00274348	0.00205761	0.00391926	0.00352734	0.00450715	0.00195963	0.00254752	0.00303743	0.00284147	0.00313541	0.0026455	0.00450715	0.00431119	0.00391926	0.00382128	0.00186165	0.00274348
g__unclassified_p__Bacillota	0.000979816	0.000391926	0.000195963	0.000587889	0.000195963	0	0.000391926	0.000195963	0.000391926	0.000489908	0.000391926	0.000391926	9.79816e-05	0.000195963	9.79816e-05	0.000685871	0.000293945	0.000293945	0.000195963	0.000391926	0.000195963	0.000293945	0	0.000195963	0.000783853	0.000391926	0.000685871	0.000293945	0.000293945	0.000195963	0.000391926	0.000391926
g__unclassified_p__Bacteroidota	0.0171468	0.0262591	0.0048011	0.00685871	0.00587889	0.00440917	0.0037233	0.00421321	0.00803449	0.0164609	0.00734862	0.00793651	0.00519302	0.00578091	0.00146972	0.00627082	0.00715266	0.00676073	0.00891632	0.00970018	0.00440917	0.00617284	0.00548697	0.00548697	0.00901431	0.00705467	0.0074466	0.00793651	0.00548697	0.00529101	0.00568293	0.00617284

## Sheet: Species
#OTU ID	CON-1	CON-2	CON-3	CON-4	CON-5	CON-6	CON-7	CON-8	ZENL-1	ZENL-2	ZENL-3	ZENL-4	ZENL-5	ZENL-6	ZENL-7	ZENL-8	ZENM-1	ZENM-2	ZENM-3	ZENM-4	ZENM-5	ZENM-6	ZENM-7	ZENM-8	ZENH-1	ZENH-2	ZENH-3	ZENH-4	ZENH-5	ZENH-6	ZENH-7	ZENH-8
s__Acetivibrio_aldrichii	0.00401724	0.00587889	0.00421321	0.00431119	0.00568293	0.00440917	0.00470312	0.00323339	0.0048011	0.00382128	0.00431119	0.00617284	0.00333137	0.00421321	0.00391926	0.00313541	0.00617284	0.00421321	0.00470312	0.00411523	0.00519302	0.00519302	0.00685871	0.00215559	0.00450715	0.00558495	0.00754458	0.00470312	0.00244954	0.00352734	0.00274348	0.00244954
s__Acetivibrio_alkalicellulosi	0	0.000195963	9.79816e-05	9.79816e-05	0.000293945	0.000195963	0.000195963	0.000293945	9.79816e-05	9.79816e-05	9.79816e-05	9.79816e-05	0.000195963	9.79816e-05	9.79816e-05	0.000391926	9.79816e-05	0.000391926	0.000195963	9.79816e-05	0.000391926	0.000293945	0.000195963	9.79816e-05	0.000293945	0	0.000195963	0.000195963	9.79816e-05	0.000391926	0.000489908	9.79816e-05
s__Acetivibrio_cellulolyticus	0.00137174	0.00156771	0.0010778	0.00117578	0.00166569	0.00323339	0.00431119	0.000881834	0.0010778	0.000391926	0.00195963	0.00127376	0.00186165	0.00137174	0.00499706	0.00274348	0.0010778	0.000881834	0.000685871	0.000783853	0.00558495	0.0037233	0.000685871	0.00127376	0.00195963	0.00146972	0.00166569	0.000685871	0.00127376	0.00176367	0.000783853	0.00166569
s__Acetivibrio_clariflavus	0.000293945	0.000979816	0.000489908	0.000391926	0.00146972	0.000587889	0.00333137	0.00538899	0.000685871	0.000293945	0.00166569	0.000685871	0.00401724	0.0010778	0.00578091	0.00558495	0.000685871	0.000391926	0.000979816	0.00117578	0.00127376	0.00195963	0.00587889	0.0121497	0.000195963	0.000881834	0.00166569	0.000881834	0.00176367	0.000391926	0.00960219	0.00568293
s__Acetivibrio_straminisolvens	0.000293945	0.000783853	0	0	9.79816e-05	0	0	0	0.000195963	0.000195963	0	0	0.000195963	0	9.79816e-05	0	0	0.000391926	0	0	0	0	0	0	0	9.79816e-05	0.000195963	9.79816e-05	0	0	0	0
s__Achromobacter_deleyi	0	0	0.000391926	0.000587889	0.000195963	0.000293945	9.79816e-05	0.000489908	0.000391926	0.000391926	0	0.000489908	9.79816e-05	0.000293945	0	0.000587889	0	0.000587889	0	0.000783853	0.000293945	0.000293945	9.79816e-05	0.000391926	0	0.000489908	0	0.000391926	0.000391926	0.000685871	0.000391926	0.000195963
s__Acinetobacter_amyesii	0.000391926	9.79816e-05	0.000685871	0.000195963	0	0	9.79816e-05	0	0.00137174	0.00587889	0.000195963	0	9.79816e-05	0	9.79816e-05	0.000391926	0.0109739	0.00303743	0	0.000293945	9.79816e-05	0.00146972	0	0	0.00725064	0.00382128	0.000489908	0.000391926	0.000489908	0.00215559	9.79816e-05	0.000195963
s__Acinetobacter_sp._ACNIH1	0	0	9.79816e-05	0	0	0	0	0	0.000685871	0.00117578	9.79816e-05	9.79816e-05	0	0	0	0.000489908	0.000979816	0.000587889	0	0	0	0	0	0	0.000979816	0.000783853	9.79816e-05	0	9.79816e-05	9.79816e-05	9.79816e-05	0.000195963
s__Acinetobacter_venetianus	0	0	0	0	0	0	0	0	0	0	0	0	0	0	0	0	0	0	0	0	9.79816e-05	0.000979816	0	0	9.79816e-05	0	0	0	0	0	0	0
s__Acutalibacter_muris	0	0	9.79816e-05	0	0	0.000195963	9.79816e-05	9.79816e-05	0	0	0	0	0	0	0	9.79816e-05	0	0	0	9.79816e-05	0	9.79816e-05	0	0	0	0	9.79816e-05	9.79816e-05	0.000293945	9.79816e-05	9.79816e-05	9.79816e-05
s__Adlercreutzia_equolifaciens	0	0	0	0	9.79816e-05	0	0	0	0	0	0	0	0	0	0	9.79816e-05	0	0	0.000195963	0	0	0	0	0	0	0	0	0	0	0	9.79816e-05	0
s__Advenella_alkanexedens	0	0	0	0	0	0	0	0	0.000293945	0.000195963	0	0	0.000195963	0	0	0	0	0.000587889	0	0	0	0.000195963	0	0	0.00225358	0.00156771	0	0	0	0	0	0
s__Aeromonas_caviae	0.000489908	0.000195963	0	0	0	0	9.79816e-05	0	0	0.000195963	0	9.79816e-05	0	0	0	0.00117578	0.000391926	9.79816e-05	0	0	0	0	0	0	0.000293945	9.79816e-05	0	0	0.000489908	0	9.79816e-05	0
s__Agathobacter_ruminis	0.00235156	0.0010778	0.000391926	0.000587889	0.0010778	0.000489908	0.00225358	0.000489908	0.000783853	0.000293945	0.000979816	0.00117578	0.000685871	0.000587889	0.00146972	0.000685871	0.00146972	0.000979816	0.000587889	0.000685871	0.00127376	0.000587889	0.000587889	0.000489908	0.0010778	0.0010778	0.000489908	0.000391926	0.000979816	0.000685871	0.000685871	0.00117578
s__Agathobaculum_ammoniilyticum	0.000195963	0	0	0.000293945	0.000587889	0.000783853	9.79816e-05	9.79816e-05	0.000391926	9.79816e-05	0.000195963	0.000391926	0.000293945	0.000391926	0.000195963	9.79816e-05	0	0.000391926	0.000391926	0.000391926	0.00166569	0.00117578	0	0.000391926	0.000195963	9.79816e-05	0	0.000195963	0.00176367	0.00137174	0.000293945	0.000293945
s__Akkermansia_glycaniphila	0.000293945	9.79816e-05	9.79816e-05	9.79816e-05	0	0	0	0	0	9.79816e-05	0	9.79816e-05	0	0	0	0	0.000195963	0.000195963	0	9.79816e-05	0	0	0	0	9.79816e-05	0.000195963	0.000587889	0.000195963	0	0	0	0
s__Albibacterium_bauzanense	0.000293945	0.000489908	0.000391926	0.000195963	9.79816e-05	9.79816e-05	9.79816e-05	9.79816e-05	0.000293945	0.000391926	0.000391926	0.000195963	9.79816e-05	0.000391926	9.79816e-05	0.000587889	0.000195963	0.000293945	0.000391926	0.000195963	9.79816e-05	0.000489908	9.79816e-05	0.000293945	0.000195963	0	0.000391926	0.000293945	9.79816e-05	9.79816e-05	0	0.000293945
s__Algoriella_xinjiangensis	0	0	0.000195963	0	0.000783853	0	0	0.000195963	9.79816e-05	0.000293945	0	0	0	9.79816e-05	9.79816e-05	9.79816e-05	0.000685871	9.79816e-05	0	0	0.000195963	0	0	0	0.000391926	0.000195963	9.79816e-05	0.000293945	0.00195963	0.000881834	0	0.000195963
s__Aliarcobacter_butzleri	0	0	0	0	9.79816e-05	9.79816e-05	9.79816e-05	0	0.000293945	0	0	0	0	0	0.00195963	0.000587889	0.000587889	0.000391926	0	0	0.000881834	0.000685871	0	0	0.000391926	0	0	0	0.000195963	0	0	0.000685871
s__Alistipes_indistinctus	0	0	0	0	0	0	0.000195963	9.79816e-05	0	0	9.79816e-05	9.79816e-05	0	9.79816e-05	0	0	0	0	0	0.000195963	9.79816e-05	9.79816e-05	9.79816e-05	0.000195963	0	0	0	0.000195963	0.000195963	9.79816e-05	9.79816e-05	9.79816e-05
s__Alistipes_inops	0.0299824	0.0198903	0.0360572	0.0227317	0.0152851	0.0136194	0.0147952	0.0156771	0.0115618	0.0179306	0.026749	0.0184205	0.0203802	0.0128356	0.0228297	0.0143053	0.0284147	0.0333137	0.0182246	0.0120517	0.0169508	0.0172448	0.0148932	0.0116598	0.0333137	0.0364491	0.0179306	0.0188125	0.0239075	0.0229277	0.00950421	0.0145993
s__Alistipes_shahii	9.79816e-05	9.79816e-05	9.79816e-05	0.000195963	0.000195963	0.000195963	0.000587889	0.000391926	9.79816e-05	9.79816e-05	0.000685871	0.000293945	0	9.79816e-05	0.000195963	0.000489908	0.000195963	9.79816e-05	0.000293945	0.000293945	0	0.000195963	0.000195963	0.000685871	0.000195963	9.79816e-05	9.79816e-05	9.79816e-05	0	0.000195963	9.79816e-05	0.000293945
s__Alistipes_sp._cv1	0	0	0.000293945	0.000195963	0.000685871	0.000685871	0	9.79816e-05	9.79816e-05	9.79816e-05	0	0.000293945	0.000293945	0.000587889	9.79816e-05	0.000195963	0	9.79816e-05	0.000391926	9.79816e-05	0.000293945	0.000881834	9.79816e-05	0	0	0	9.79816e-05	0	0.000685871	0.000391926	0.000293945	0.000195963
s__Allomuricauda_alvinocaridis	0.000391926	0.0010778	0	0.000195963	0	9.79816e-05	0	0	0.000195963	9.79816e-05	0	9.79816e-05	0	0	9.79816e-05	0	9.79816e-05	0.000195963	0	0	0	0	0.000195963	9.79816e-05	0.000195963	0.000195963	0.000587889	9.79816e-05	0	0.000195963	0.000685871	0.000489908
s__Allomuricauda_nanhaiensis	9.79816e-05	0	0	0	0	9.79816e-05	0	0	0	0	9.79816e-05	0	9.79816e-05	0	0	9.79816e-05	0	0	0	9.79816e-05	0	0	9.79816e-05	9.79816e-05	0	0	9.79816e-05	9.79816e-05	0	0	0.000195963	0
s__Alloprevotella_sp._feline_oral_taxon_167	0.00225358	0.00186165	0.00205761	0.00401724	0.00568293	0.00509504	0.00176367	0.00225358	0.00597688	0.00401724	0.00382128	0.00205761	0.00568293	0.00440917	0.00117578	0.00166569	0.000881834	0.000881834	0.00284147	0.00362532	0.00313541	0.00431119	0.00186165	0.00352734	0.000293945	0.000489908	0.00352734	0.00323339	0.00382128	0.00382128	0.00244954	0.00274348
s__Allorhizobium_borbori	0	0	0.000195963	0	0.000391926	0.000489908	0	0	0	0	0	0.000195963	0	0	0.000489908	0.000391926	0.000587889	0.000293945	0	0	0	9.79816e-05	0	0	0.0010778	0.000293945	9.79816e-05	0.000293945	0	0	9.79816e-05	0.000195963
s__Aminipila_luticellarii	0.00235156	0.00225358	0.000685871	0.00127376	0.000881834	0.00186165	0.000881834	0.000881834	0.00127376	0.00176367	0.00137174	0.00127376	0.0010778	0.00137174	0.000293945	0.00117578	0.00117578	0.00117578	0.00186165	0.00186165	0.00137174	0.00205761	0.000783853	0.000685871	0.00156771	0.000489908	0.0010778	0.00166569	0.00137174	0.00156771	0.00186165	0.000881834
s__Aminipila_terrae	0.000881834	0.00146972	0.000979816	0.000881834	0.000685871	0.000783853	0.00156771	0.00127376	0.000685871	0.000587889	0.000391926	0.000685871	0.000587889	0.00117578	0.000489908	0.000489908	0.000587889	0.000685871	0.000587889	0.00117578	0.00117578	0.00137174	0.000391926	0.000783853	0.000979816	0.000489908	0.00127376	0.00166569	0.000587889	0.000881834	0.000881834	0.000979816
s__Anaerobutyricum_hallii	0.00362532	0.00578091	0.00293945	0.00293945	0.0026455	0.00499706	0.00333137	0.00313541	0.00440917	0.00401724	0.00342936	0.00401724	0.0026455	0.00568293	9.79816e-05	0.00401724	0.00382128	0.00470312	0.00450715	0.00568293	0.00342936	0.0037233	0.0037233	0.00519302	0.00342936	0.00401724	0.00617284	0.00450715	0.00362532	0.00470312	0.00617284	0.00431119
s__Anaerocaecibacter_muris	0	0	0	0	9.79816e-05	9.79816e-05	0.000195963	0.000195963	9.79816e-05	9.79816e-05	0	0.000293945	0	0	0.000195963	0.000195963	0	9.79816e-05	0	0	9.79816e-05	0.000195963	0	9.79816e-05	0	0	0	9.79816e-05	0	0	9.79816e-05	0.000293945
s__Anaerofustis_sp._Marseille-P2832	0.000293945	0	0	0	0	9.79816e-05	0	9.79816e-05	9.79816e-05	0.000195963	0	0	0	0	0	9.79816e-05	0	0	9.79816e-05	9.79816e-05	0	9.79816e-05	0	0	0	0	0	0	9.79816e-05	0.000195963	0	9.79816e-05
s__Anaerofustis_stercorihominis	0	0.000391926	0.000195963	9.79816e-05	9.79816e-05	0	0	9.79816e-05	0	0	0	9.79816e-05	0	9.79816e-05	0	0	0	0.000195963	0	0.000195963	0.000195963	0	9.79816e-05	0.000195963	0	0	9.79816e-05	0.000195963	0.000685871	9.79816e-05	9.79816e-05	0
s__Anaeromassilibacillus_senegalensis	0.0124437	0.00950421	0.00460513	0.0131295	0.00254752	0.00215559	0.0118558	0.00303743	0.00774054	0.00411523	0.0236136	0.0248873	0.00734862	0.00391926	0.00303743	0.00813247	0.0117578	0.010484	0.00783853	0.00499706	0.00813247	0.00382128	0.00254752	0.00460513	0.00783853	0.00764256	0.00685871	0.0131295	0.00656477	0.00754458	0.00509504	0.0136194
s__Anaeromicropila_herbilytica	0.000195963	0.000195963	0	0	0.000195963	0.000195963	0.000489908	0.000489908	0.000195963	0	9.79816e-05	9.79816e-05	0.000391926	9.79816e-05	0.000587889	0.000391926	9.79816e-05	0.000293945	0	0	0.000195963	0.000489908	0.000195963	0.000195963	0.000391926	0	0.000293945	0.000293945	0.000489908	0.000587889	9.79816e-05	9.79816e-05
s__Anaeromusa_acidaminophila	0.000881834	0.000783853	0.00117578	0.00186165	0.000391926	0.000783853	9.79816e-05	0.000587889	0.000391926	0.000391926	0.000587889	0.00156771	0.000489908	0.000685871	0.000293945	0.000489908	0.000293945	0.000391926	0.000979816	0.000881834	0.000391926	0.000195963	0.000195963	0.000293945	0.000293945	0.000391926	0.00244954	0.00117578	0.0010778	0.000783853	0.000391926	0.000195963
s__Anaerophaga_thermohalophila	0.00205761	0.00225358	9.79816e-05	0.00205761	0.000293945	0.000195963	0.000783853	0.000685871	0.00137174	0.000881834	0.00205761	0.00195963	9.79816e-05	0.000195963	0.000587889	0.000685871	0.000881834	0.00156771	0.000979816	0.000881834	0.000293945	0.000489908	0.000881834	0.000783853	0.00117578	0.00127376	0.00127376	0.00244954	0	0.000293945	0.000685871	0.000587889
s__Anaerostipes_sp._494a	0.00127376	0.00215559	0.00195963	0.00186165	0.00186165	0.00127376	0.00176367	0.00176367	0.00127376	0.00146972	0.00156771	0.000489908	0.0010778	0.00146972	0.00146972	0.00166569	0.000881834	0.00127376	0.00254752	0.00215559	0.00176367	0.00205761	0.00205761	0.00137174	0.00127376	0.000881834	0.00215559	0.00205761	0.00293945	0.00205761	0.00146972	0.00195963
s__Anaerotignum_faecicola	0.000195963	9.79816e-05	0.000293945	0.000293945	9.79816e-05	0.000195963	0.000195963	9.79816e-05	0	0.000195963	0	0	0.000195963	0.000195963	0	0	9.79816e-05	0.000195963	0	0.000195963	0.000293945	0.000195963	0.000195963	0	0.000489908	0.000293945	0.000293945	0.000391926	0	0.000195963	0.000195963	9.79816e-05
s__Anaerotruncus_colihominis	0	0	0.000195963	0	9.79816e-05	9.79816e-05	0	9.79816e-05	9.79816e-05	9.79816e-05	9.79816e-05	0.000391926	0	0.000587889	0	0	0	0	0.000195963	0.000587889	0.000195963	0.000195963	0.000195963	0	0	9.79816e-05	0.000195963	0.000293945	9.79816e-05	9.79816e-05	9.79816e-05	0
s__Anaerovibrio_lipolyticus	0.00215559	0.000979816	0.000979816	0.00127376	0.000979816	0.000881834	0.0010778	0.00195963	0.00117578	0.0010778	0.000881834	0.00117578	0.000979816	0.000391926	0.0010778	0.000293945	0.00274348	0.00166569	0.00146972	0.00117578	0.000587889	0.000489908	0.000685871	0.00137174	0.00137174	0.00117578	0.0010778	0.00156771	0.0010778	0.000489908	0.000783853	0.00323339
s__Anaerovibrio_slackiae	0.000293945	0	0	0.000195963	0	0	0	9.79816e-05	0.000195963	0	0	0	9.79816e-05	0	0	9.79816e-05	9.79816e-05	0	0	0.000293945	0	0	9.79816e-05	9.79816e-05	9.79816e-05	0.000293945	0	0.000195963	0	0	0	9.79816e-05
s__Anaerovorax_sp._IOR16	0.00137174	0.00127376	0.000195963	0.000293945	0.000783853	0.000293945	0.00137174	0.00127376	0.00195963	0.00127376	0.000587889	0.000195963	0.000783853	0.000195963	0.000587889	0.000685871	0.00127376	0.00176367	0.00146972	0.00127376	0.000489908	0.000587889	0.000979816	0.000391926	0.00117578	0.00186165	0	0.000783853	0.000587889	0.000293945	0.000489908	0.000587889
s__Anaerovorax_sp._enrichment_culture_clone_D2CL_Bac_16S_Clone4	0.0026455	0.00333137	0.000587889	0.00215559	0.00137174	0.00225358	0.00342936	0.00293945	0.00391926	0.00274348	0.00215559	0.00127376	0.00156771	0.00235156	0.00166569	0.00362532	0.00509504	0.0037233	0.00313541	0.00195963	0.00146972	0.00186165	0.00235156	0.00274348	0.00460513	0.00529101	0.0010778	0.00235156	0.00215559	0.00166569	0.00254752	0.00244954
s__Anthropogastromicrobium_aceti	9.79816e-05	9.79816e-05	0.000293945	9.79816e-05	0	0.000195963	0	0.000195963	0	0.000293945	9.79816e-05	0.000391926	0.000195963	9.79816e-05	0	0.000195963	0.000195963	9.79816e-05	0	9.79816e-05	0.000293945	0	9.79816e-05	9.79816e-05	0	0	0.000489908	0.000391926	9.79816e-05	0.000195963	0.000391926	9.79816e-05
s__Arcobacter_cloacae	0.000195963	0	0	0	0.000195963	0	0.000293945	9.79816e-05	0	9.79816e-05	0	0	0	9.79816e-05	0	0	0	0.00137174	9.79816e-05	0	9.79816e-05	0.000293945	0	0	0.000587889	0.000391926	0	0	0	0	0	0
s__Aristaeella_hokkaidonensis	0.0559475	0.0558495	0.0770135	0.0701548	0.0470312	0.058593	0.0561434	0.0627082	0.0405644	0.0494807	0.0419361	0.0550656	0.0627082	0.0560455	0.0783853	0.0419361	0.0451695	0.053204	0.0579071	0.0627082	0.0580051	0.063884	0.0776994	0.0717225	0.0487948	0.0539879	0.0830884	0.0632961	0.0671174	0.0669214	0.0601607	0.0536939
s__Aristaeella_lactis	0.0134235	0.00764256	0.00901431	0.0163629	0.00940623	0.00862238	0.00862238	0.00646678	0.00460513	0.00930825	0.0145993	0.0135215	0.00764256	0.010484	0.0125416	0.00715266	0.010484	0.0112679	0.0147952	0.0183226	0.00774054	0.0113659	0.0110719	0.00823045	0.0119538	0.0116598	0.0146972	0.0140114	0.00881834	0.0120517	0.010386	0.00793651
s__Azomonas_agilis	0	0	0	0	0	0	0	0	0	0	0	0	0	0	0	9.79816e-05	0	0	0	0	0	0.000489908	0	0	0	0	0	0	0.000293945	0	0	0
s__Azospirillum_fermentarium	0.000195963	9.79816e-05	9.79816e-05	0.000293945	9.79816e-05	9.79816e-05	9.79816e-05	0	0.000391926	0	0	9.79816e-05	0	0	9.79816e-05	0.000293945	0.000195963	0.000489908	0.000195963	0	9.79816e-05	9.79816e-05	9.79816e-05	0	9.79816e-05	0.000293945	9.79816e-05	0.000489908	0	0.000195963	9.79816e-05	0.000293945
s__Azotobacter_chroococcum	0	0	0	0	0	0	0.00607486	0.00431119	0	0	0.000195963	0	0	0	0	0	0	0	0	0	0.00293945	0.00411523	0	0	0	0	0.000979816	0.00166569	0	0	0	0
s__Azovibrio_sp._R-25062	0	0	0	0	0.000293945	0.000195963	0	0	0	0.000391926	9.79816e-05	9.79816e-05	0	0.00117578	0	0	0.000195963	0.000489908	0	0	0	0.000391926	0	0	0	0.000293945	9.79816e-05	0	0.000195963	0	0	0
s__Bacteriodetes_bacterium_enrichment_culture_clone_AP-FeEnrich5	0.000489908	0.000783853	0.00117578	0.00137174	0.000195963	9.79816e-05	0.000195963	9.79816e-05	0.00244954	0.00156771	0.0010778	0.000391926	0.000195963	0	9.79816e-05	0	0.000489908	0.000293945	0.000881834	0.00117578	0.000195963	9.79816e-05	0.000293945	0.000293945	0.000293945	0.000587889	0.00215559	0.00176367	9.79816e-05	9.79816e-05	0.000195963	0
s__Bacteroidales_bacterium_CF	0.00274348	0.00382128	0.010778	0.00803449	0.00323339	0.00421321	0.00999412	0.0100921	0.00274348	0.00186165	0.00921027	0.00597688	0.00293945	0.00558495	0.00186165	0.00970018	0.00764256	0.00774054	0.00881834	0.00578091	0.00293945	0.00440917	0.016069	0.0179306	0.00548697	0.00793651	0.00401724	0.0074466	0.00725064	0.00509504	0.0201842	0.0118558
s__Bacteroides_clarus	0.000195963	0.000293945	0.000489908	0.000391926	0.00195963	0.00284147	0.00303743	0.00509504	0.000587889	0.000685871	0.000979816	0.000587889	0.00127376	0.00146972	0.00274348	0.00440917	0.000391926	0.000489908	0.000195963	0	0.00166569	0.00146972	0.00186165	0.00176367	0.000195963	0.000489908	9.79816e-05	0.000195963	0.00156771	0.000587889	0.000685871	0.0037233
s__Bacteroides_coprosuis	0.000293945	0.000489908	0.000293945	0.000489908	0.000881834	0.000979816	0.000881834	0.00156771	0.000391926	0.000587889	0.000783853	0.000881834	0.000979816	0.00127376	0.000293945	0.000391926	0	9.79816e-05	0.000783853	0.000685871	0.0010778	0.00137174	0.000685871	0.00176367	9.79816e-05	0	0	0.000783853	0.000685871	0.00146972	0.00137174	0.00117578
s__Bacteroides_fragilis	9.79816e-05	0	9.79816e-05	0	0.000293945	9.79816e-05	9.79816e-05	0	0	0	0	0	0.000195963	0.000195963	0	0	0	0	0	0	0.000195963	9.79816e-05	0.000293945	9.79816e-05	9.79816e-05	9.79816e-05	9.79816e-05	9.79816e-05	0	0	9.79816e-05	9.79816e-05
s__Bacteroides_gallinaceum	0	0	0	0	0	9.79816e-05	0	0	0	0	0	0	0	0	9.79816e-05	0.000195963	0	0	0	0	0.000489908	0	0	0	0	0	0	0	0.000195963	0.000195963	0	0
s__Bacteroides_graminisolvens	0.000391926	0	9.79816e-05	0	0.000685871	9.79816e-05	0.000489908	0	9.79816e-05	0	0.000881834	0.000587889	0	9.79816e-05	0.000489908	0.000587889	9.79816e-05	0	0.000391926	9.79816e-05	0.000587889	0.000489908	0	0	0.000293945	0	9.79816e-05	9.79816e-05	0.000979816	0	0.000783853	0.00137174
s__Bacteroides_ilei	0.000195963	0.000195963	0	0.000293945	0	0.000587889	9.79816e-05	0.000489908	0.000685871	0.000587889	0.000195963	0	0	0.000293945	9.79816e-05	0.000783853	9.79816e-05	0.000195963	9.79816e-05	0.000391926	9.79816e-05	0.000489908	0.000293945	0.000293945	9.79816e-05	0	0.000391926	0.000391926	9.79816e-05	9.79816e-05	0.00117578	0.000587889
s__Bacteroides_intestinalis	0	0	0	0	9.79816e-05	9.79816e-05	9.79816e-05	9.79816e-05	0	0	9.79816e-05	9.79816e-05	0	0	9.79816e-05	9.79816e-05	0	0	9.79816e-05	0	9.79816e-05	0	9.79816e-05	0	0	0	9.79816e-05	0	0	0	9.79816e-05	0.000489908
s__Bacteroides_mediterraneensis	0.000293945	0.000881834	0.000195963	0.000489908	0.000489908	0.000685871	0.000391926	0.000489908	0.00156771	0.00166569	0.000195963	0.000293945	0.000195963	0.000685871	0.000195963	0.000293945	0.000293945	0.000293945	0.000293945	0	0.000195963	0.000293945	0.000783853	0.00117578	0.000391926	0.000195963	9.79816e-05	0.000195963	0.000195963	0.000587889	0.00127376	0.000685871
s__Bacteroides_neonati	9.79816e-05	0.000293945	0.000293945	0.000293945	9.79816e-05	0.000195963	0.000195963	0.000195963	0.000391926	9.79816e-05	0	0.000293945	9.79816e-05	9.79816e-05	0.00186165	0.000979816	0	0	0	0	0.000587889	9.79816e-05	9.79816e-05	0.000195963	9.79816e-05	0.000195963	0	0	0	9.79816e-05	0	9.79816e-05
s__Bacteroides_pectinophilus	0.000195963	0	0.000195963	9.79816e-05	0.000685871	0.000293945	0.000195963	0.000293945	9.79816e-05	0.000293945	0.000195963	0.000293945	0.000489908	0	0.000293945	0.000293945	0.000391926	9.79816e-05	0	9.79816e-05	0.000391926	0.000391926	0.000293945	0	9.79816e-05	0.000195963	0.000195963	0.000195963	0.000195963	9.79816e-05	9.79816e-05	0.000195963
s__Bacteroides_salyersiae	0.00450715	0.00548697	0.000979816	0.0048011	0.000195963	0.000587889	0.000195963	0.000391926	0.00401724	0.00244954	0.00695669	0.0117578	0.000881834	9.79816e-05	0.000881834	0.000391926	0.00284147	0.0037233	0.00872036	0.00685871	0.000293945	0.000489908	0.000391926	9.79816e-05	0.00362532	0.00303743	0.0063688	0.00460513	0	0.000489908	0.000195963	0.000293945
s__Bacteroides_stercoris	0.0026455	0.00303743	0.00146972	0.00411523	0.00509504	0.00529101	0.00333137	0.00293945	0.00783853	0.00450715	0.00450715	0.00685871	0.00578091	0.00460513	0.00274348	0.00274348	0.000587889	0.00117578	0.00225358	0.00284147	0.00323339	0.00382128	0.00450715	0.00470312	0.00156771	0.00127376	0.00313541	0.00411523	0.00529101	0.00362532	0.00489908	0.00382128
s__Bacteroides_uniformis	0.000391926	0.000391926	0	0.000293945	0.000881834	0.000685871	0.000979816	0.000979816	0.000489908	0.000587889	0.000293945	0.000391926	0.000489908	0.000195963	0.00215559	0.00186165	0.000293945	0.000195963	0.000391926	0.000391926	0.000979816	0.000587889	0.00146972	0.00146972	0.000489908	9.79816e-05	0.000293945	0.000783853	0.000979816	0.000293945	0.00137174	0.000783853
s__Bacteroidetes_bacterium_41-46	0.108466	0.146678	0.107584	0.108564	0.132569	0.118754	0.140898	0.131491	0.0984715	0.0847541	0.122085	0.116402	0.160494	0.129728	0.122869	0.141877	0.107584	0.122183	0.10778	0.0873996	0.130218	0.139918	0.121889	0.114149	0.110915	0.120419	0.0927886	0.104938	0.124927	0.140408	0.0930825	0.129826
s__Bacteroidetes_bacterium_RIFOXYB2_FULL_39_7	0.0186165	0.0225358	0.00764256	0.0131295	0.00979816	0.0121497	0.0185185	0.015873	0.01068	0.0141093	0.0236136	0.0245934	0.00940623	0.0133255	0.00754458	0.016167	0.00921027	0.0123457	0.0245934	0.0195963	0.0134235	0.0153831	0.0122477	0.0146972	0.0122477	0.0122477	0.00940623	0.0155791	0.0140114	0.0173427	0.0114638	0.0139134
s__Bariatricus_massiliensis	0.000391926	0.000293945	0.000391926	0.000391926	0.000881834	0.000293945	0.000881834	0.000391926	0.000293945	0.000195963	0.000489908	0.000783853	0.000391926	9.79816e-05	0.00127376	0.000783853	0.000489908	0.000293945	0.000195963	0.000783853	0.000783853	0.000489908	0.000489908	0.000293945	0.000685871	0	0.000489908	0.000195963	0.000489908	0.000391926	0.000293945	0.000293945
s__Bartonella_gabonensis	0	0	9.79816e-05	0	0	0	0	0.000195963	0	0	9.79816e-05	0	0	0	9.79816e-05	0.000195963	9.79816e-05	9.79816e-05	0	0	0	0.000195963	0	0	0	9.79816e-05	0	0	0	0	0	9.79816e-05
s__Berryella_wangjianweii	0.000195963	0	0.000587889	0.000587889	0.000391926	0.000587889	0.000293945	0.000685871	9.79816e-05	0.000587889	0.000489908	0.000685871	0	0.000195963	0.000195963	0.000293945	0	9.79816e-05	0.000881834	0.000979816	9.79816e-05	0.000587889	0	0.000195963	9.79816e-05	9.79816e-05	0.00127376	0.0010778	0.000195963	0.000293945	9.79816e-05	9.79816e-05
s__Bifidobacterium_asteroides	0	0	0	0	0	9.79816e-05	0	0	0	9.79816e-05	0	9.79816e-05	0	0	0	0	0	0	0	0	0	0	0	0	0	0	0	0	0	0	0	0
s__Blastopirellula_retiformator	0.000195963	0.000195963	0.000195963	9.79816e-05	0	0.000391926	0.000195963	0.000293945	9.79816e-05	0.000195963	9.79816e-05	9.79816e-05	9.79816e-05	0.000195963	9.79816e-05	0.000293945	0	0.000195963	0.000293945	0.000881834	0.000195963	0.000195963	0.000195963	0.000293945	9.79816e-05	0.000293945	0	0	0.000293945	0.000195963	0.000293945	9.79816e-05
s__Blautia_ammoniilytica	0	0.000195963	0	0	0	0.000293945	9.79816e-05	0	0	0	9.79816e-05	0	0	0	9.79816e-05	0	0	9.79816e-05	0	9.79816e-05	9.79816e-05	9.79816e-05	9.79816e-05	0	0	0	9.79816e-05	0	0	9.79816e-05	0	0
s__Blautia_hansenii	0.000685871	0.000293945	0.000881834	0.000783853	0.000293945	0.000685871	0.000489908	9.79816e-05	0.000783853	0.00117578	0.000489908	0.00127376	0.000195963	0.000391926	9.79816e-05	0.000293945	0.000489908	0.000391926	0.0010778	0.000881834	0.000587889	0.000391926	0.000293945	0.000293945	0.000195963	0.000391926	0.000979816	0.000881834	0.000979816	0.000783853	0.000195963	0.000489908
s__Blautia_obeum	0	9.79816e-05	0	0	0	0	0.000195963	0	9.79816e-05	9.79816e-05	0	0	0	0	0	0	0.000587889	0.000195963	9.79816e-05	0.000195963	0	0	0	9.79816e-05	0.000293945	9.79816e-05	0	0	0	0	0.000195963	9.79816e-05
s__Blautia_producta	0.00127376	0.00166569	0.000587889	0.00117578	0.00137174	0.0010778	0.0010778	0.000685871	0.000587889	0.00137174	0.000489908	0.00166569	0.00176367	0.00186165	0.000195963	0.000489908	0.000685871	0.000979816	0.00176367	0.00215559	0.0010778	0.00156771	0.00146972	0.000979816	0.000979816	0.00137174	0.00156771	0.00166569	0.00156771	0.00156771	0.00166569	0.00137174
s__Blautia_schinkii	0.000489908	0.000293945	0	0.000195963	0.000195963	0.000685871	0	9.79816e-05	9.79816e-05	0.000195963	9.79816e-05	0	0.000293945	0.000391926	9.79816e-05	9.79816e-05	9.79816e-05	0	9.79816e-05	0.000195963	0.000293945	0.000391926	0.000293945	0.000195963	9.79816e-05	0	0.000195963	0	0.000195963	0.000783853	9.79816e-05	0.000195963
s__Blautia_sp._Marseille-P3201T	0.00156771	0.000391926	0.00127376	0.000881834	0.00205761	0.00215559	0.00205761	0.00205761	0.000881834	0.000195963	0.000685871	0.000783853	0.0026455	0.00166569	0.00176367	0.0010778	0.000979816	0.000783853	0.0010778	0.00137174	0.0026455	0.00127376	0.00137174	0.00127376	0.0010778	0.000489908	0.000195963	0.00146972	0.0026455	0.00127376	0.00146972	0.000685871
s__Brevundimonas_terrae	0	0	0	9.79816e-05	0	0.000195963	0.000195963	0	0.000293945	0.000391926	0	0	0	0.000195963	0.000489908	0.000391926	0.000391926	0.000783853	0	9.79816e-05	0	0.000195963	9.79816e-05	0	0.000293945	0.00127376	0	9.79816e-05	0	0.000195963	0	9.79816e-05
s__Brotolimicola_acetigignens	0.000391926	9.79816e-05	0.000391926	0.000195963	0.000489908	0.000195963	0.00127376	0.00117578	0.000881834	9.79816e-05	0.000195963	0.000195963	0.000195963	0.000293945	0.000881834	0.000391926	0.000881834	0.000489908	0.000587889	9.79816e-05	0.000195963	0.000195963	0.000587889	0.000783853	0.000881834	0.000489908	9.79816e-05	0.000195963	0.000195963	0.000195963	0.000293945	0.000391926
s__Brotomerdimonas_butyrica	0.00254752	0.00235156	0.00244954	0.00176367	0.000979816	0.00215559	0.00166569	0.00225358	0.00176367	0.00225358	0.00186165	0.00195963	0.000685871	0.00127376	0.000979816	0.00186165	0.00176367	0.00293945	0.00205761	0.0037233	0.00146972	0.00244954	0.00215559	0.00137174	0.00215559	0.00215559	0.00391926	0.00244954	0.00205761	0.00137174	0.00195963	0.00146972
s__Burkholderiales_bacterium_68-12	9.79816e-05	0.000881834	0.000685871	9.79816e-05	0.000391926	0.000195963	0.00313541	0.00205761	0.000881834	0.105722	0.000489908	0.000489908	0	0.000685871	0.000391926	0.000979816	0.0512444	0.00470312	0	0.000391926	0	0.000489908	0	9.79816e-05	0.0260631	0.0124437	0.000391926	0.000293945	0.00411523	0.00244954	0.000293945	0.00235156
s__Butyricimonas_virosa	0.000293945	0.000195963	0.000489908	0.000881834	0.00333137	0.00127376	0.00225358	0.000783853	0.000195963	0	0.000881834	0.000489908	0.00166569	0.00117578	0.00411523	0.00235156	0.000195963	0.000293945	0.000391926	0	0.00235156	0.00176367	0.00303743	0.00215559	0.000293945	0	0	0.000783853	0.00146972	0.000489908	0.000783853	0.00195963
s__Butyrivibrio_fibrisolvens	9.79816e-05	9.79816e-05	9.79816e-05	9.79816e-05	0.000195963	9.79816e-05	0.000391926	0.000293945	9.79816e-05	0.000293945	9.79816e-05	0.000195963	9.79816e-05	0.000293945	0.000195963	0.000195963	0	0	0.000195963	0.000195963	9.79816e-05	9.79816e-05	0.000489908	9.79816e-05	9.79816e-05	0	0	0	0	0.000391926	0.000293945	0.000195963
s__Butyrivibrio_proteoclasticus	0.00254752	0.00127376	0.00284147	0.00186165	0.00195963	0.00186165	0.00205761	0.00205761	0.00313541	0.00205761	0.00205761	0.00176367	0.00186165	0.00274348	0.00254752	0.00235156	0.0026455	0.00284147	0.00254752	0.00274348	0.00215559	0.00146972	0.00323339	0.00244954	0.00401724	0.00274348	0.00274348	0.00225358	0.00303743	0.00235156	0.00274348	0.00215559
s__Butyrivibrio_sp._CG9	0.000979816	0.000783853	0.000783853	0.00117578	0.000783853	0.00186165	0.00127376	0.0010778	0.000979816	0.000685871	0.000881834	0.000587889	0.00166569	0.00176367	0.00137174	0.000881834	0.0010778	0.0010778	0.00195963	0.00176367	0.00117578	0.00146972	0.00166569	0.00117578	0.00235156	0.00117578	0.000293945	0.00127376	0.00215559	0.00235156	0.000783853	0.00127376
s__Butyrivibrio_sp._FCS014	0.000489908	0.000587889	0.000783853	0.000489908	0.000587889	0.000685871	0.000587889	0.000783853	0.000391926	0.000195963	0.000587889	0.000195963	0.000195963	0.000587889	0.000587889	0.000685871	0.000587889	0.00127376	0.000391926	0.0010778	0.000391926	0.00127376	0.000783853	0.000195963	0.000685871	0.0010778	0.000391926	0.000489908	0.000587889	0.000881834	0.000783853	0.000979816
s__Butyrivibrio_sp._MB2005	0.0010778	0.000587889	0.000881834	0.0010778	0.000685871	0.00117578	0.00127376	0.00156771	0.00117578	0.000391926	0.00117578	0.000489908	0.000195963	0.000881834	0.00146972	0.0010778	0.000489908	0.000783853	0.00117578	0.00137174	0.00146972	0.000979816	0.0010778	0.0010778	0.00215559	0.00146972	0.00205761	0.000587889	0.00156771	0.00146972	0.000489908	0.00117578
s__Butyrivibrio_sp._X503	0.00127376	0.000391926	0.000391926	0.000293945	0.0010778	0.00127376	0.000391926	0.000391926	0.000293945	0.000587889	0	0.000293945	0.000783853	0	0.000195963	0	0.000195963	0.000293945	9.79816e-05	9.79816e-05	0.000587889	0.000489908	0.000195963	0.000195963	0.000195963	0.000293945	0.000489908	0	0.000685871	0.000195963	0.000195963	9.79816e-05
s__Candidatus_Berkiella_aquae	0	9.79816e-05	9.79816e-05	0.000195963	0	0	0	0	9.79816e-05	0	9.79816e-05	0	0	0	0	0	0	0	0	0	0	0	0	0	0	9.79816e-05	9.79816e-05	0.000195963	0	0	0	0
s__Candidatus_Eisenbacteria_bacterium	0.00382128	0.00333137	0.00186165	0.000587889	0.00156771	0.00117578	0.000979816	0.00186165	0.0026455	0.0010778	0.000979816	0.000783853	0.00195963	0.00195963	0.00176367	0.000685871	0.00333137	0.00342936	0.000685871	0.000489908	0.00127376	0.00186165	0.00146972	0.00176367	0.00323339	0.00450715	0.000489908	0.00127376	0.00146972	0.00176367	0.00205761	0.00166569
s__Candidatus_Faecenecus_gallistercoris	0.00254752	0.00205761	0.000391926	0.000587889	0.000881834	0.00137174	0.00156771	0.000783853	0.00156771	0.000489908	0.000587889	0.000391926	0.000489908	0.000391926	0.00205761	0.00117578	0.0026455	0.00274348	0.000881834	0.000783853	0.00156771	0.0010778	0.00146972	0.00117578	0.00235156	0.00215559	0.000587889	0.000685871	0.0010778	0.000685871	0.0010778	0.00137174
s__Candidatus_Finniella_inopinata	9.79816e-05	0.000293945	0.000587889	0.000489908	0.000489908	0.000195963	0.000391926	0.000489908	0.000391926	0.000293945	9.79816e-05	0	0.000293945	0.000587889	0.000195963	0.000489908	0.000195963	0.000195963	0.000391926	0.000293945	0.000293945	0.000587889	0.000195963	0.000195963	0.000293945	0.000195963	0.000195963	0.000489908	0.000391926	0.000293945	0.000195963	0.000195963
s__Candidatus_Formimonas_warabiya	0.000195963	0.000195963	0.000195963	0.000391926	9.79816e-05	0.000195963	0.000293945	0.000293945	0.000391926	0.000391926	0.000293945	0.000489908	0.000293945	0.000293945	9.79816e-05	0.000195963	9.79816e-05	0.000783853	0.000391926	0.000587889	9.79816e-05	0.000587889	0.000293945	0.000489908	0.000293945	0.000391926	0.000783853	0.000391926	0.000293945	0.000293945	0.000195963	0.000293945
s__Candidatus_Gastranaerophilales_bacterium_HUM_6	0.0010778	0.00205761	9.79816e-05	0.000195963	9.79816e-05	0	0	0	0.000685871	0.000391926	9.79816e-05	0.000195963	9.79816e-05	0	0	0	0.000587889	0.000587889	9.79816e-05	0	0	0	0	0	0.00117578	0.000783853	0.000391926	0.000195963	0	0	0	0
s__Candidatus_Kapabacteria_bacterium	0.000685871	0.000783853	9.79816e-05	0.000195963	0.000489908	0.000391926	0.000587889	0.00127376	0.00127376	9.79816e-05	0.000195963	0.000293945	9.79816e-05	9.79816e-05	0.000489908	0.000489908	0.000195963	0.000685871	9.79816e-05	0.000293945	0.000195963	0.000293945	0.000685871	0.000391926	0.000587889	0.000489908	0.000293945	0.000195963	0.000195963	9.79816e-05	0.00117578	0.0010778
s__Candidatus_Melainabacteria_bacterium	0.00127376	0.000489908	0.00176367	0.000489908	9.79816e-05	0.000293945	0.000783853	0.000783853	0.00146972	0.000783853	0.000783853	0.000587889	0.000489908	0.000195963	0.000489908	0.00117578	0.0010778	0.000587889	0.000489908	9.79816e-05	0.000489908	0.000783853	0.000489908	0.000587889	0.00156771	0.000587889	0.000489908	0.000783853	0.000587889	0.000391926	0.000587889	0.000783853
s__Candidatus_Odyssella_thessalonicensis	9.79816e-05	0	0	0	9.79816e-05	9.79816e-05	0	0.000195963	0	0	0.000489908	9.79816e-05	0.000195963	0.000293945	9.79816e-05	9.79816e-05	9.79816e-05	0.000293945	0.000489908	0.000391926	0	0	0.000391926	0.000195963	0.000293945	9.79816e-05	0	9.79816e-05	0	9.79816e-05	0.000489908	0.000293945
s__Candidatus_Riflebacteria_bacterium	0.00254752	0.00284147	9.79816e-05	0.00156771	0.00156771	0.00117578	0.00362532	0.00333137	0.00127376	0.000391926	0.00244954	0.00127376	0.00176367	0.00156771	0.00156771	0.00333137	0.00323339	0.00225358	0.00205761	0.000783853	0.00215559	0.00137174	0.00303743	0.00421321	0.0010778	0.00401724	0.000587889	0.000685871	0.000881834	0.000783853	0.00225358	0.00342936
s__Candidatus_Rifleibacterium_amylolyticum	0.000489908	0.000489908	0	9.79816e-05	0.00176367	0.000489908	9.79816e-05	0.000881834	9.79816e-05	9.79816e-05	9.79816e-05	0.000685871	0.000881834	0.000881834	0.000391926	0.00127376	0.000489908	9.79816e-05	9.79816e-05	0.000195963	0.000881834	0.000391926	0.000881834	0.00137174	0.000489908	0.000783853	9.79816e-05	9.79816e-05	0.000489908	0.000685871	0.000195963	0.000489908
s__Candidatus_Soleaferrea_massiliensis	0.0010778	0.00127376	0.000195963	0.000293945	0.000587889	0.00127376	0.00137174	0.00117578	0.00137174	0.000293945	9.79816e-05	0.000391926	0.00127376	0.000685871	0.000391926	0.00117578	0.000979816	0.000783853	0.000391926	0.000587889	0.000979816	0.00127376	0.00156771	0.00156771	0.00186165	0.000881834	0.000195963	9.79816e-05	0.000489908	0.000587889	0.00195963	0.0010778
s__Caproicibacterium_sp._BJN0003	0.000587889	0.000685871	9.79816e-05	9.79816e-05	9.79816e-05	0.000195963	0.000195963	9.79816e-05	0.000293945	0	0	9.79816e-05	0.000195963	0	0.000195963	0.000195963	0	0.000293945	0.000195963	0.000195963	0.000195963	0.000195963	0.000489908	0.000195963	0.000195963	0.000195963	9.79816e-05	0	0.000195963	9.79816e-05	0.000391926	0.000391926
s__Capsulimonas_corticalis	0.000293945	0	9.79816e-05	0.000195963	0.000195963	0.000195963	0.000195963	0.000489908	9.79816e-05	0.000195963	0.000195963	0.000195963	0.000391926	9.79816e-05	9.79816e-05	0.000195963	9.79816e-05	0	0.000195963	0.000195963	0	0.000293945	0.000195963	0.000195963	9.79816e-05	9.79816e-05	0.000293945	0	0.000391926	0.000195963	9.79816e-05	9.79816e-05
s__Chordicoccus_furentiruminis	0.00156771	0.00137174	0.000685871	0.00146972	0.000979816	0.000881834	0.00166569	0.000685871	0.0010778	0.00117578	0.000881834	0.00166569	0.00127376	0.0010778	0	0.000783853	0.000783853	0.000881834	0.00186165	0.00205761	0.000783853	0.000881834	0.00137174	0.000685871	0.000881834	0.000979816	0.000979816	0.00117578	0.00127376	0.0010778	0.000881834	0.00117578
s__Clostridiaceae_bacterium_MS3	0.000489908	0.000489908	0.000293945	0	0.000391926	0.000293945	9.79816e-05	9.79816e-05	0.000391926	0	0.000489908	0	0.000195963	0.000293945	0.000587889	9.79816e-05	9.79816e-05	0.000195963	0.000195963	0.000195963	0.000489908	0.000391926	0	0.000195963	0.000391926	0.000195963	9.79816e-05	0.000195963	0.000195963	0.000195963	0.000293945	9.79816e-05
s__Clostridiaceae_bacterium_Marseille-Q4145	9.79816e-05	0	0	9.79816e-05	0	9.79816e-05	0	0	0	9.79816e-05	0	0	0	0	0	9.79816e-05	0	9.79816e-05	0	0	0.000195963	0.000195963	0	0	9.79816e-05	0	0	0	9.79816e-05	0	0	0
s__Clostridiaceae_bacterium_Marseille-Q4149	0.000293945	9.79816e-05	0.000293945	0.000293945	0	0.000195963	0	0	0.000293945	0.000587889	9.79816e-05	0.000391926	9.79816e-05	9.79816e-05	0	9.79816e-05	0	0.000587889	0.000293945	0.000489908	0	0.000195963	9.79816e-05	9.79816e-05	0.000293945	0.000195963	0.000391926	0.000587889	0.000391926	0.000195963	0.000391926	0.000293945
s__Clostridiaceae_bacterium_OM08-6BH	0.00578091	0.0037233	0.00225358	0.00303743	0.00195963	0.00313541	0.0037233	0.00391926	0.00303743	0.00450715	0.00186165	0.00362532	0.00205761	0.00558495	0.000195963	0.00323339	0.00333137	0.00244954	0.00391926	0.00421321	0.00391926	0.00401724	0.00293945	0.00303743	0.00176367	0.00244954	0.00421321	0.00303743	0.00274348	0.00401724	0.00391926	0.0026455
s__Clostridiales_bacterium_CCNA10	0.000979816	0.00127376	0.000685871	0.000979816	0.000979816	0.00137174	0.000979816	0.000685871	0.0010778	0.00127376	0.000979816	0.00117578	0.000881834	0.000783853	0.000685871	0.000587889	0.000783853	0.000881834	0.00117578	0.00195963	0.000293945	0.000783853	0.0010778	0.000783853	0.00156771	0.000783853	0.000783853	0.00156771	0.000979816	0.000783853	0.0010778	0.000587889
s__Clostridiales_bacterium_CIEAF_021	0.000685871	0.000587889	0.000195963	0.000685871	0.000195963	0.000783853	0.000293945	0.000489908	0.000195963	0.000685871	0.0010778	0.000685871	0.000587889	0.000195963	9.79816e-05	0.000489908	0.000293945	0.000881834	0.000685871	0.000685871	0.000587889	0.000293945	0.000587889	0.000587889	0.0010778	0.000587889	0.000391926	0.000489908	0.000293945	0.000587889	0.000587889	0.000391926
s__Clostridiales_bacterium_CIEAF_026	9.79816e-05	0	9.79816e-05	0.000195963	9.79816e-05	0	0	9.79816e-05	0	0	0	0	0	9.79816e-05	0	0	0	9.79816e-05	0	9.79816e-05	9.79816e-05	0	0	0	9.79816e-05	0	0	0	0	9.79816e-05	0.000195963	0
s__Clostridiales_bacterium_FE2010	0.000391926	0.000489908	0	0.000489908	0.000195963	0.000783853	0.000293945	0.000685871	0.000391926	0.0010778	0.000391926	0.000489908	0.000195963	0.000587889	9.79816e-05	0.000195963	0.000293945	0.000293945	0.000881834	0.00156771	0.000489908	0.000293945	0.000489908	0.000195963	9.79816e-05	0.000587889	0.000489908	0.000489908	0.000391926	0.000587889	0.000293945	0.000293945
s__Clostridium_cellulosi	0.000881834	0.000685871	0.000391926	0.000783853	0.000293945	0	9.79816e-05	0.000391926	0.000979816	0.000195963	0.000391926	0.000587889	0.000195963	0.000293945	0.0010778	0.000783853	0.000587889	0.000685871	0.000293945	0.000391926	0.000293945	0.000195963	0.000293945	0.000391926	9.79816e-05	0.000881834	9.79816e-05	0.00117578	0.000293945	0.000293945	0.000685871	0.000489908
s__Clostridium_facile	0.000195963	0.000195963	0	9.79816e-05	9.79816e-05	0.000195963	0.000391926	0	9.79816e-05	0	0	9.79816e-05	0.000195963	9.79816e-05	0	9.79816e-05	9.79816e-05	0.000293945	0.000293945	0.000391926	9.79816e-05	0.000293945	9.79816e-05	9.79816e-05	0.000195963	0	0.000195963	0.000293945	9.79816e-05	0.000195963	0.000293945	0
s__Clostridium_hydrogenum	0.00117578	0.00127376	0	0.000979816	0.00117578	0.00166569	0.00146972	0.00205761	0.000391926	0.000881834	0.00117578	0.00176367	0.000195963	0.00166569	0.000195963	0.00127376	0.000391926	0.00117578	0.000979816	0.0010778	0.00117578	0.00176367	0.000979816	0.00127376	0.000881834	0.000489908	0.000391926	0.000979816	0.00146972	0.0026455	0.00186165	0.00215559
s__Clostridium_oryzae	0.00362532	0.00254752	0.000293945	0.000881834	0.00254752	0.00215559	0.00205761	0.00323339	0.00235156	0.00156771	0.000783853	0.000783853	0.00342936	0.00323339	0.0010778	0.00127376	0.00166569	0.00176367	0.00166569	0.00186165	0.00137174	0.00176367	0.00391926	0.00333137	0.00156771	0.00205761	0.000587889	0.00146972	0.00166569	0.00195963	0.00401724	0.00323339
s__Clostridium_polysaccharolyticum	0.00401724	0.00176367	0.00137174	0.00186165	0.000587889	0.000489908	0.00137174	0.000979816	0.00205761	0.000783853	0.00421321	0.00244954	0.0010778	0.000881834	0.00244954	0.00146972	0.00323339	0.0026455	0.000881834	0.00137174	0.00176367	0.000293945	0.00235156	0.00156771	0.00284147	0.0026455	0.00254752	0.00293945	0.000881834	0.000195963	0.000881834	0.00195963
s__Clostridium_saccharobutylicum	9.79816e-05	9.79816e-05	0.000391926	0.000489908	0.000195963	0.000293945	0.000391926	0.000195963	9.79816e-05	0	0.000391926	0.000587889	0.000587889	9.79816e-05	9.79816e-05	0.000195963	0.000293945	9.79816e-05	0.00215559	0.0026455	0.000293945	0.000293945	0	9.79816e-05	0	0.000195963	0.000685871	0.000783853	0.000489908	0.000293945	0.000391926	0.000489908
s__Clostridium_sp._AF36-4	9.79816e-05	0	0	9.79816e-05	0	0	0	0	0	0	0	0	0	9.79816e-05	0	0	0	0	0	0	9.79816e-05	9.79816e-05	0	0	0	0	0	0	9.79816e-05	9.79816e-05	0	0
s__Clostridium_sp._BNL1100	0.000195963	0.000195963	9.79816e-05	0	0.00127376	0.000489908	9.79816e-05	0	0.000195963	0	0	0.000391926	0.000489908	0	9.79816e-05	9.79816e-05	0	0	0.000391926	9.79816e-05	0.000391926	0.000489908	0	0	0.000293945	0.000195963	0.000293945	9.79816e-05	0.000685871	0.000195963	9.79816e-05	0
s__Clostridium_sp._MD294	0.000195963	9.79816e-05	0	0	9.79816e-05	0	0	0	0.000293945	0.000195963	0	0	0	0	9.79816e-05	0	0	0	0	0.000293945	0	0	0	0	9.79816e-05	9.79816e-05	0	0	0	0	0	0
s__Clostridium_sp._Marseille-P2415	0	0.000391926	9.79816e-05	9.79816e-05	0.000195963	0.000293945	0.000293945	9.79816e-05	0	0.000195963	9.79816e-05	0	0.000195963	0.000391926	0	0	9.79816e-05	0	0	0.000783853	0	0.000293945	0.000391926	9.79816e-05	0	9.79816e-05	0.000195963	0	0.000391926	0.000489908	0.000293945	0
s__Clostridium_sp._Marseille-P299	0.00205761	0.00195963	0.000293945	0.00117578	0.00323339	0.00431119	0.00421321	0.00646678	0.00117578	0.00137174	0.00244954	0.00117578	0.00215559	0.00284147	0.00333137	0.00509504	0.00146972	0.00225358	0.00166569	0.00186165	0.00401724	0.00323339	0.00362532	0.00293945	0.0026455	0.00215559	0.000587889	0.00137174	0.00254752	0.00284147	0.00313541	0.00421321
s__Clostridium_sp._OF09-36	0	0.000195963	0	0.000195963	9.79816e-05	0	0	9.79816e-05	0	9.79816e-05	0	0	0	0.000195963	0	0	0	0	0	9.79816e-05	0	9.79816e-05	9.79816e-05	9.79816e-05	9.79816e-05	0	0	9.79816e-05	9.79816e-05	0	9.79816e-05	0
s__Clostridium_taeniosporum	0	9.79816e-05	0	0	9.79816e-05	0	0.000685871	0.000881834	0	0	0	0	0	0	0.000979816	0.00117578	0	9.79816e-05	0	0	0	9.79816e-05	0.000489908	0.0010778	0	0.000195963	0	0	9.79816e-05	0	0.000881834	0.000391926
s__Clostridium_thermarum	0.000391926	0.000293945	0.000195963	0.000979816	0.000195963	0.000587889	0.000293945	0.000195963	9.79816e-05	0.000293945	0	0.000489908	0.000489908	0.000587889	0.000587889	0.000489908	9.79816e-05	0.000391926	0.000587889	0.000979816	0.000391926	0.000979816	0.000391926	0.000391926	0.000293945	0.000195963	0.0010778	0.000587889	0.000685871	0.000783853	0.000489908	0.000293945
s__Clostridium_viride	9.79816e-05	0.000195963	9.79816e-05	0	0	0	9.79816e-05	0.000195963	0.000195963	0.000293945	9.79816e-05	0.000195963	0	0.000195963	0	0	9.79816e-05	9.79816e-05	9.79816e-05	9.79816e-05	0.000195963	9.79816e-05	9.79816e-05	0.000391926	0	0	9.79816e-05	0.000195963	0	0.000195963	0.000293945	0.000195963
s__Comamonas_fluminis	0	0	0	0	0	0	0	0	0	0	0	0	0	0	9.79816e-05	0	0	0	0	0	0	0.000587889	0	0	0.000293945	0	0	0	0	9.79816e-05	0	0
s__Comamonas_terrigena	0.000489908	0.000195963	0	0.000195963	0.0010778	0.000391926	0.000979816	9.79816e-05	0.00254752	0.0139134	0.000195963	0.000391926	0	9.79816e-05	0.00274348	0.0074466	0.0136194	0.00391926	0	0	0.000195963	0.00117578	0	0	0.0156771	0.0048011	0.000195963	0	0.00195963	0.000293945	0	0.000979816
s__Comamonas_testosteroni	0	0	0	9.79816e-05	0	0	0	0	0	0.00127376	0	0	0	9.79816e-05	0	0.000587889	0	0	0	0	0	0	0	0	0	0.000391926	0	0	9.79816e-05	0	0	0
s__Commensalibacter_papalotli_ex_Servin-Garciduenas_et_al._2014	0	0	9.79816e-05	0	0	9.79816e-05	0	9.79816e-05	9.79816e-05	0	0	0	0	0	0.000195963	0	0	9.79816e-05	0	0	0	9.79816e-05	0	0	0	0	0	0	0	9.79816e-05	0	0.000195963
s__Congzhengia_minquanensis	0.000195963	0.000391926	0.000195963	0.000391926	0.00274348	0.000881834	0.000881834	0.000685871	0.000195963	0.000195963	0.000195963	9.79816e-05	0.00156771	0.0010778	0.00117578	0.000685871	0.000195963	0.000195963	9.79816e-05	0.000391926	0.000783853	0.000587889	0.000783853	0.000195963	0.000587889	9.79816e-05	9.79816e-05	0.000195963	0.000587889	0.000587889	0.000391926	0.000881834
s__Coprococcus_catus	0.000195963	0.000391926	0.000195963	0.000391926	0.000489908	0.000293945	0.000391926	9.79816e-05	0.000489908	0.000979816	0.000293945	0.000587889	0.000195963	0.000489908	0	0.000293945	0.000391926	0.000391926	0.00156771	0.0010778	0.000783853	0.000391926	0.000293945	0.000391926	0.000293945	0.000685871	0.00117578	0.00117578	0.000391926	0.000783853	9.79816e-05	0.000685871
s__Coprococcus_comes	0	0	0	0	9.79816e-05	0.000293945	0	9.79816e-05	9.79816e-05	0	9.79816e-05	9.79816e-05	0	0	0	0	0.000195963	9.79816e-05	0	0.000293945	0.000195963	9.79816e-05	0	0	0.000195963	0.000195963	0	0	9.79816e-05	9.79816e-05	9.79816e-05	0.000195963
s__Corynebacterium_vitaeruminis	0	0	0	0	0.000587889	0.000195963	0	0	0	0	0	0	0	0	0.000783853	0.000195963	0	0	0	9.79816e-05	0.000489908	9.79816e-05	0	0	0	0	0.000391926	0	9.79816e-05	0	0	0
s__Cruoricaptor_ignavus	0.000391926	0.000587889	0.000195963	0.000489908	0.000391926	0.000489908	0	0.000195963	0.000881834	0.000489908	0.00117578	0.000881834	0.000293945	0.000587889	9.79816e-05	0.000587889	0.000195963	0.000685871	0.000587889	0.000391926	0.000391926	0.000391926	0.000979816	0.000391926	0.000979816	0.000293945	0.00117578	0.000979816	0.000293945	0.000587889	9.79816e-05	0
s__Desulfosarcina_alkanivorans	9.79816e-05	0.000195963	0	0	0	0	0.000195963	9.79816e-05	9.79816e-05	0.000195963	0.000293945	0.000195963	0	0.000195963	0.000587889	0.000587889	0.000195963	9.79816e-05	0.000195963	0	0.000195963	0	0.000489908	0.000293945	9.79816e-05	0.000195963	0	0	0	9.79816e-05	0.000195963	0.000293945
s__Desulfotomaculum_sp._BICA1-6	0	0.000195963	0.000195963	9.79816e-05	9.79816e-05	0	0	0	0.000391926	9.79816e-05	0	0	0	9.79816e-05	0.000293945	0	0	0	0	9.79816e-05	9.79816e-05	0	9.79816e-05	0	0.000293945	9.79816e-05	0.000293945	0.000195963	0	0.000195963	0	0
s__Desulfovibrio_desulfuricans	0.000293945	0	0	0	9.79816e-05	9.79816e-05	0.000293945	0	0.000195963	0	0	9.79816e-05	0	0	0.000293945	0	0	0	9.79816e-05	0	0.000195963	9.79816e-05	0	9.79816e-05	0	0	0	0	0	0	0	0.000881834
s__Desulfovibrio_fairfieldensis	0.000881834	0.000489908	0.000685871	0.00137174	0.000391926	0.000293945	0.000293945	0.000881834	0.000587889	0.00127376	0.0010778	0.00127376	9.79816e-05	0.000587889	0.000489908	0.0010778	0.0010778	0.000783853	0.00176367	0.00117578	0.000587889	0.000979816	0.000489908	0.000489908	0.000881834	0.00235156	0.00205761	0.00117578	0.000979816	0.000489908	0.000881834	0.000979816
s__Desulfovibrio_piger	9.79816e-05	0.000293945	0.000293945	0.000195963	0.000195963	0.000293945	0	0.000293945	9.79816e-05	0.000587889	0.000391926	0	0	9.79816e-05	0.000293945	9.79816e-05	0.000293945	0.000293945	0.000195963	0.000195963	9.79816e-05	0.000293945	9.79816e-05	0.000195963	9.79816e-05	0.000293945	0	0.000195963	0.000195963	0	0	0
s__Desulfovibrio_sp._OH1209_COT-279	9.79816e-05	0	0.000391926	0.000293945	0.000195963	0.000195963	9.79816e-05	9.79816e-05	0.000195963	0.000195963	0.000979816	0.000293945	0.000195963	0	0.000195963	0.000391926	0.000391926	9.79816e-05	0.000293945	0.000391926	0.000293945	0	0	0.000195963	0.000293945	9.79816e-05	9.79816e-05	0.000195963	0.000489908	0.000391926	0	0
s__Desulfovibrio_sp._enrichment_culture_clone_Jdgsrb035	0.000293945	0	0.000587889	0.000293945	9.79816e-05	0.000391926	0	9.79816e-05	0.000195963	0.000293945	0.000685871	0.000391926	0	0	9.79816e-05	0.000195963	0.000195963	0	0.000685871	0.000783853	9.79816e-05	0.000391926	0	9.79816e-05	0.000195963	0.000293945	9.79816e-05	9.79816e-05	9.79816e-05	0.000293945	0	0.000195963
s__Devosia_sp._MC521	0	0	0	0	0	0	0	0	0.000195963	0.000391926	0	0	0	9.79816e-05	0	0	0.000195963	9.79816e-05	0	0	0	0	0	0	0.000195963	0	0.000195963	9.79816e-05	0	0	0	9.79816e-05
s__Devosia_sp._Root105	0	0	0	0	0	0	0	0	0	0	0	0	0	0	0	9.79816e-05	0	0	0	0	0	0	0	0	0	0	0	0	0	0	0	0
s__Diplocloster_agilis	0.000587889	0.000391926	0.000391926	0.000293945	0.000783853	0.000391926	0.000195963	0.000587889	0.000783853	0.000783853	0.000489908	0.000685871	0.000979816	0.000195963	0.000685871	0.000881834	0.0010778	0.000685871	0	0.000489908	0.000293945	0.000293945	0.0010778	0.000881834	0.000685871	0.000587889	0.000195963	0.000489908	0.000293945	0.000195963	0.0010778	0.000783853
s__Dongia_mobilis	0	0	0	0	0	0	0	0	0	0	0.000195963	0	0	0	9.79816e-05	0.000293945	9.79816e-05	0	0	0	0	0	0	0	0	9.79816e-05	9.79816e-05	0	9.79816e-05	0	0	9.79816e-05
s__Dongia_rigui	0	0	0	0	0	0.000293945	0	0	0	0	0	0	9.79816e-05	9.79816e-05	9.79816e-05	0	0	0	0	0	0	0	0	0	0	0	0	0	0	9.79816e-05	0	0
s__Duncaniella_dubosii	0.000489908	0.000195963	0.00156771	0.00205761	0.00205761	0.00137174	0.000391926	0.000293945	0.000489908	0.000783853	0.0010778	0.00156771	9.79816e-05	0.000783853	0.00127376	0.00127376	0.000587889	0.000391926	0.00176367	0.000685871	0.000587889	0.000587889	0.00225358	0.000979816	0.000783853	0.000783853	0.000587889	0.000979816	0.00195963	0.00176367	0.000979816	0.000685871
s__Duncaniella_freteri	0.00195963	0.00235156	0.00166569	0.00215559	0.00391926	0.00578091	0.00117578	0.00205761	0.00450715	0.00754458	0.00127376	0.00195963	0.00205761	0.00519302	0.000293945	0.00244954	0.00127376	0.00127376	0.00284147	0.00342936	0.00127376	0.00401724	0.00362532	0.00303743	0.00225358	0.00156771	0.00254752	0.00215559	0.00303743	0.00293945	0.00303743	0.00205761
s__Dysgonomonas_sp._HDW5A	0	0	0	9.79816e-05	0	9.79816e-05	0	0	0.000195963	0	0.000293945	0.000195963	0.000195963	0.000195963	0	0	0	0	9.79816e-05	0.000293945	0.000195963	0.000293945	9.79816e-05	0	0	0	0	9.79816e-05	0	0.000195963	9.79816e-05	0
s__Dysgonomonas_sp._HGC4	0	0	9.79816e-05	9.79816e-05	0.000685871	0.000391926	0.000685871	0.000685871	0.000195963	0	0.000587889	0.000489908	0.000783853	0.000881834	0.000979816	0.000587889	0	0	0.000195963	0	0.000685871	0.000587889	0.000489908	0.000195963	0	0	9.79816e-05	0.000293945	0.000391926	0.000979816	0.000489908	0.000195963
s__Dysosmobacter_welbionis	0.000195963	0.000195963	9.79816e-05	0.000195963	0.000195963	0	0	9.79816e-05	9.79816e-05	0.000195963	9.79816e-05	9.79816e-05	0	0.000195963	0	9.79816e-05	0	0	9.79816e-05	0	0.000195963	9.79816e-05	0	0	0.000195963	0.000195963	0	0	9.79816e-05	0	0	0
s__Edaphobacter_acidisoli	9.79816e-05	9.79816e-05	0.00254752	0.000195963	9.79816e-05	0.000195963	0.000195963	0.000195963	0.000293945	0.000195963	0.000195963	0	0.000195963	0.000391926	0.000685871	0.000195963	0.000195963	0.000783853	9.79816e-05	0	0.000195963	0.000391926	0	0.000195963	9.79816e-05	0.000195963	0.000391926	0.000195963	0.000195963	9.79816e-05	9.79816e-05	0.000783853
s__Emergencia_timonensis	0.0010778	0.000489908	0.000587889	0.000391926	9.79816e-05	0.000685871	0.000293945	0.000195963	0.000391926	0.000979816	0.000391926	0	9.79816e-05	0.000587889	9.79816e-05	0.0010778	0.000587889	0.000391926	0.000587889	0.0010778	0.000489908	0.000587889	9.79816e-05	0.000293945	0.000391926	0.000293945	0.00146972	0.000489908	0.000587889	0.000783853	0	9.79816e-05
s__Enterobacter_roggenkampii	0.00146972	0.000293945	0	0	0.000391926	0	0.000587889	0.000195963	0.000293945	0.000195963	0.000293945	0	9.79816e-05	0.000587889	0.000293945	0.000979816	0.00117578	0.000685871	9.79816e-05	0	0.000195963	0.000195963	0	0	0.000195963	0.000391926	0.000293945	0	0.000489908	0	9.79816e-05	0.000293945
s__Enterocloster_asparagiformis	0.000391926	9.79816e-05	0.000195963	0.000391926	9.79816e-05	0	0	0	0.000195963	0	9.79816e-05	0.000195963	0	0	0	0	0.000195963	9.79816e-05	0.000489908	0.000391926	9.79816e-05	0	0	0	9.79816e-05	0.000293945	0.000391926	0.000587889	0	0	0	0
s__Enterocloster_bolteae	0	0.000195963	0.000195963	0.000489908	0.00195963	0.00146972	9.79816e-05	0.000489908	0.000195963	0.000195963	0.000391926	0.000195963	0.00127376	0.000881834	0.00117578	0.000391926	0.0010778	0.000391926	0.000489908	0.000489908	0.000685871	0.000391926	0.000881834	0.000881834	0.000979816	0.000195963	0.000685871	9.79816e-05	0.000685871	0.000685871	0.000685871	0.000587889
s__Enterocloster_clostridioformis	0	0	0	0	9.79816e-05	0	9.79816e-05	0.000391926	0	0	0	0	0	0	0.000685871	0	0	0	0	0	0	9.79816e-05	0	0.000195963	0	0	0	9.79816e-05	0	0	9.79816e-05	0.000195963
s__Enterococcus_cecorum	0	0	0	0	9.79816e-05	9.79816e-05	0	0	0.000195963	0	0.000195963	0.000391926	0	0	0	0.000391926	0.000391926	0.000293945	0.0010778	0.000979816	0.000293945	0	0.00137174	0.000587889	0.000391926	0.000293945	0.000587889	0	0	0	0.000489908	0
s__Erysipelotrichaceae_bacterium_MTC7	0.00117578	0.00117578	0.000195963	0.000391926	0.000293945	0.000195963	0.000489908	9.79816e-05	0.000195963	0.000391926	0.000587889	0.0010778	0	0.000195963	9.79816e-05	0	0.000587889	0.000881834	9.79816e-05	0.000783853	0.000391926	0.000391926	9.79816e-05	0.000195963	0.000391926	0.0010778	0.000587889	0.000293945	0.000293945	0.000293945	0	0.000195963
s__Escherichia_coli	0.000783853	0.000587889	0.000391926	0.000195963	0.00117578	0.000881834	0.00117578	0.000979816	0.00195963	0.000979816	0.00176367	0.00244954	0.000783853	0.000783853	0.00176367	0.00352734	0.000587889	0.00215559	0.00117578	0.00166569	0.00225358	0.00127376	0.00156771	0.00156771	0.000489908	0.000293945	0.00274348	0.000587889	0.00137174	0.000391926	0.00274348	0.000881834
s__Ethanoligenens_harbinense	0.000195963	0.000783853	0.000685871	0.000489908	0.000293945	0.000587889	0.000391926	0.000783853	9.79816e-05	0.000195963	0	0.000293945	0.000195963	0.000195963	0.000685871	0.000489908	0.000881834	0.000587889	0.000587889	0.000685871	0.000489908	0.000391926	0.000587889	0.0010778	0.000195963	0.000489908	0.000293945	0.000685871	0.000489908	0.000293945	0.000685871	0.000489908
s__Eubacteriaceae_bacterium_Marseille-Q4139	0.0010778	0.000685871	0.000979816	0.000391926	0.00117578	0.000391926	0.000783853	0.000587889	0.000489908	0.000979816	0.0010778	0.000587889	0.000685871	0.000685871	0.0010778	0.000587889	0.000587889	0.000489908	0.000881834	0.000489908	0.000979816	0.000783853	0.000587889	0.000195963	0.000391926	0.000293945	0.000587889	0.000587889	0.000979816	0.000391926	0.000783853	0.000979816
s__Eubacterium_limosum	0	0	0	0	0	0	9.79816e-05	0	0	0	0	0	0	0	0	0	9.79816e-05	9.79816e-05	0	9.79816e-05	0	0	0	0	0	0	0	0	9.79816e-05	9.79816e-05	0	0
s__Eubacterium_oxidoreducens	0.000979816	0.00117578	0.00176367	0.00235156	0.000979816	0.00166569	0.00548697	0.00499706	0.000881834	0.000685871	0.000783853	0.00195963	0.00156771	0.000979816	0.00548697	0.00205761	0.000685871	0.00127376	0.000979816	0.00195963	0.00333137	0.00146972	0.00254752	0.00225358	0.00166569	0.00127376	0.00519302	0.00156771	0.00440917	0.000489908	0.00274348	0.00411523
s__Eubacterium_ramulus	0.000293945	0.000293945	9.79816e-05	0	0.000293945	0.000195963	0	0.000293945	0	0.000195963	9.79816e-05	0	0	9.79816e-05	0	9.79816e-05	9.79816e-05	0.000293945	0	9.79816e-05	0	0.000293945	0.000293945	0.000293945	0.000293945	0.000293945	9.79816e-05	9.79816e-05	0	0	0.000195963	0
s__Eubacterium_ruminantium	0.000783853	0.000783853	0.000293945	0.0010778	0.000979816	0.000783853	0.00146972	0.00137174	9.79816e-05	0	0.00117578	0.000979816	0.000587889	0.000979816	0.00186165	0.000489908	0.000587889	0.000881834	0.0010778	0.0010778	0.00117578	0.000685871	0.000881834	0.000979816	0.000783853	0.000489908	0.000881834	0.000685871	0.00205761	0.0010778	0.00137174	0.000685871
s__Eubacterium_saphenum	0.000783853	0.000685871	0.000195963	0.000391926	9.79816e-05	0.000195963	0.000391926	0.000685871	0.000685871	0.000391926	0.000391926	0.000391926	9.79816e-05	0	9.79816e-05	0.000881834	0.000391926	0.000587889	0.000195963	0.000391926	0.000293945	0.000293945	0.000685871	0.000685871	0.000587889	0.000489908	0.000195963	9.79816e-05	9.79816e-05	0.000293945	0.000783853	0.000587889
s__Eubacterium_segne	9.79816e-05	0	9.79816e-05	0.000195963	9.79816e-05	9.79816e-05	9.79816e-05	0	9.79816e-05	0.000195963	0.000195963	0.000293945	0	0	0	0	0.000195963	0	0.000195963	0.000293945	0	0	0	0	0.000195963	0	9.79816e-05	9.79816e-05	0	0	0	0
s__Eubacterium_siraeum	0.000489908	0.000195963	0.000587889	0.000391926	0.000685871	0.000195963	0.000293945	0.000293945	9.79816e-05	0	0.000293945	0.000881834	0.000979816	0.000489908	0.000783853	0.000391926	0.000391926	0.000685871	0.000391926	0.000293945	0.000391926	0.000195963	0.000489908	0.000489908	0.000587889	0.000391926	0.000783853	0.000489908	0.00156771	0.000195963	0.000195963	0.000391926
s__Eubacterium_sp._AB3007	0	0	0	0	0	9.79816e-05	9.79816e-05	0	0	0	0	0	0	0	0	0	0	0	0	9.79816e-05	0	0	0	0	9.79816e-05	0	9.79816e-05	0	0.000195963	0	0	0
s__Eubacterium_sp._MSJ-21	0	0	0	9.79816e-05	0.000195963	9.79816e-05	0.000195963	0	0	0	0	0	0	0	0	0	0	0	0	0	0	9.79816e-05	0	0	0	0	0	0	0.000391926	0	0	0.000195963
s__Eubacterium_sp._MSJ-33	0	0	0	0	0	0	0.000489908	0.000587889	0	0	0	0	0	0	0.000195963	0.000195963	0	0	0	0	0.000195963	0	0	0	0	0	0	0	0	0	9.79816e-05	0.000587889
s__Eubacterium_sulci	9.79816e-05	0	0.000195963	9.79816e-05	9.79816e-05	0	0.000195963	0.000195963	0.000195963	0	9.79816e-05	9.79816e-05	0	0	0	0	0.000195963	0.000293945	0	9.79816e-05	0	0.000195963	0	0.000391926	0	9.79816e-05	9.79816e-05	9.79816e-05	9.79816e-05	9.79816e-05	9.79816e-05	9.79816e-05
s__Eubacterium_ventriosum	0.00215559	0.00186165	0.00176367	0.00146972	0.000979816	0.000783853	0.000783853	0.000783853	0.00156771	0.000979816	0.000881834	0.000783853	0.000685871	0.000489908	0.00195963	0.000489908	0.00137174	0.00146972	0.00137174	0.00166569	0.000685871	0.000783853	0.00117578	0.00156771	0.00195963	0.00205761	0.00166569	0.00195963	0.000783853	0.000881834	0.0010778	0.000979816
s__Ezakiella_coagulans	0	0	0	0	0.000195963	9.79816e-05	0	0	9.79816e-05	0	0.000391926	0.000293945	0	0	0.000587889	0.000783853	0.000195963	0.000587889	0.000195963	0.000587889	0.000195963	0	0.000195963	0.000587889	0	9.79816e-05	9.79816e-05	0	0	0	9.79816e-05	9.79816e-05
s__Faecalibacterium_sp._I4-1-79	0.000587889	0.000783853	0.000587889	0.000489908	0	9.79816e-05	0	9.79816e-05	0.000685871	0.000293945	0.000293945	0.000195963	0.000195963	0	0.000391926	9.79816e-05	0.000783853	0.000391926	9.79816e-05	0.000391926	0.000293945	0	0.000195963	0	0.000293945	0.000391926	0.000587889	0.000195963	0.000489908	0.000293945	0.000195963	0
s__Falcatimonas_natans	0	0	9.79816e-05	0	0	0	0	0.000293945	0	0	0	0	9.79816e-05	0	0	9.79816e-05	0	0	0	0	0	0	0.000195963	0	0	0	9.79816e-05	9.79816e-05	9.79816e-05	0	0	0
s__Feifania_hominis	9.79816e-05	0	0	0	0	0	0	0	0	0	0	9.79816e-05	0	9.79816e-05	9.79816e-05	0	0	9.79816e-05	0	0	9.79816e-05	0.000195963	0	0	9.79816e-05	0.000195963	0	0	9.79816e-05	0	0	0
s__Fervidicella_metallireducens	0	9.79816e-05	0.00146972	0.000489908	0.000391926	0.000685871	0	0.00146972	9.79816e-05	0	0.000489908	0.000489908	0.00754458	0.000489908	0.000293945	9.79816e-05	9.79816e-05	0	0.000293945	0.000881834	9.79816e-05	0.00127376	0.00127376	0.00186165	0	0	0.00293945	0.000391926	9.79816e-05	0.000489908	0.0037233	0.000783853
s__Firmicutes_bacterium_AM59-13	0.00293945	0.00362532	0.00460513	0.00293945	0.00548697	0.00666275	0.00685871	0.00676073	0.0048011	0.00195963	0.00470312	0.00548697	0.0048011	0.0037233	0.00685871	0.00470312	0.00607486	0.00352734	0.00587889	0.00509504	0.00440917	0.0063688	0.00431119	0.00382128	0.00548697	0.0037233	0.00676073	0.00293945	0.00715266	0.00607486	0.00529101	0.00431119
s__Flavobacteriales_bacterium_UBA5011	0.000979816	0.00127376	0.000685871	0.00411523	0.00205761	0.00166569	0.000979816	0.00117578	0.0010778	9.79816e-05	0.0048011	0.00460513	0.00352734	0.00235156	0.00411523	0.00313541	0.000783853	0.0010778	0.00254752	0.00195963	0.00303743	0.00195963	0.00205761	0.00225358	0.00166569	0.00127376	0.00166569	0.00470312	0.00117578	0.00274348	0.000195963	0.0010778
s__Flavonifractor_plautii	0.000195963	0	9.79816e-05	9.79816e-05	0	9.79816e-05	0	0	0.000293945	0	9.79816e-05	0	9.79816e-05	9.79816e-05	0	9.79816e-05	0	9.79816e-05	9.79816e-05	0.000195963	0	0.000293945	0	9.79816e-05	0	9.79816e-05	9.79816e-05	9.79816e-05	0	9.79816e-05	9.79816e-05	0
s__Fusibacter_bizertensis	0	9.79816e-05	0	9.79816e-05	9.79816e-05	0	0	0	9.79816e-05	0.000391926	0	0	0	0	0	0	0.00176367	0.00146972	0	0	0	9.79816e-05	0	0	0.00137174	9.79816e-05	9.79816e-05	0	0	0	9.79816e-05	0
s__Fusibacter_sp._3D3	0.000391926	0	0	0	0.000293945	0	9.79816e-05	0.000293945	0.000391926	9.79816e-05	0	0	0.000489908	9.79816e-05	0.000391926	9.79816e-05	9.79816e-05	0.000195963	9.79816e-05	0	9.79816e-05	0.000391926	0.000391926	9.79816e-05	0.000489908	9.79816e-05	0	0	9.79816e-05	0.000685871	0.000685871	0.000489908
s__Gallintestinimicrobium_propionicum	0.00872036	0.0114638	0.00391926	0.00666275	0.00529101	0.010582	0.00421321	0.00362532	0.00734862	0.0074466	0.00597688	0.00783853	0.00578091	0.0101901	0.000391926	0.00401724	0.00617284	0.00783853	0.00950421	0.0137174	0.00627082	0.00695669	0.00666275	0.00499706	0.00529101	0.00715266	0.0113659	0.00891632	0.00617284	0.00921027	0.00734862	0.00558495
s__Gehongia_tenuis	0.00646678	0.00460513	0.00284147	0.00411523	0.00303743	0.00450715	0.00568293	0.00666275	0.00293945	0.00362532	0.00391926	0.00440917	0.00391926	0.00558495	0.00195963	0.00391926	0.00450715	0.00460513	0.00460513	0.00568293	0.00284147	0.00519302	0.010582	0.00823045	0.00519302	0.0048011	0.00352734	0.00499706	0.00244954	0.00470312	0.00734862	0.00460513
s__Gemmobacter_intermedius	0	0	0	0	0	0	0	0	0.000293945	0.000685871	0	0	0	0	0	0	0.000881834	0.000587889	0	0	0	9.79816e-05	0	0	0.0010778	0.000293945	9.79816e-05	0	0	0	0	0.000391926
s__Gimesia_aquarii	9.79816e-05	0	0	0	9.79816e-05	9.79816e-05	0	0	0	0	0	0	9.79816e-05	0	9.79816e-05	9.79816e-05	0	0	0	0	0.000293945	0.000293945	9.79816e-05	0	0	0	9.79816e-05	0	0	0	0	0.000195963
s__Gordonibacter_sp._An232A	9.79816e-05	9.79816e-05	0.000293945	0.000195963	9.79816e-05	0.000391926	9.79816e-05	9.79816e-05	0.000293945	0.000195963	0.000391926	0.000293945	0	0.000293945	9.79816e-05	0	0	9.79816e-05	0.000391926	0.000685871	0.000195963	0.000293945	9.79816e-05	0	0	0	0.000489908	0.000195963	0.000195963	0.000195963	0.000293945	0.000195963
s__Guopingia_tenuis	0.000391926	0.000587889	0	9.79816e-05	0	0.000489908	0	9.79816e-05	0.000293945	0	0	0.000489908	9.79816e-05	0.000195963	0	0.000195963	0.000195963	0.000293945	0.000587889	0.000293945	9.79816e-05	9.79816e-05	9.79816e-05	9.79816e-05	0.000685871	0.000195963	0.000293945	0.000391926	9.79816e-05	0.000587889	0.000195963	0.000195963
s__Hallella_colorans	0.000195963	0.000489908	0	0.000685871	0.000587889	0.000685871	0.000489908	0.000685871	0.000489908	0.000489908	0.000489908	9.79816e-05	0.000391926	0.000195963	0.000587889	0.000195963	0.000293945	9.79816e-05	0.000783853	0.000391926	0.000391926	0.000195963	0.000195963	0.000195963	0	0.000195963	0.000489908	9.79816e-05	9.79816e-05	0.000293945	0.000685871	0.000195963
s__Hallella_faecis	9.79816e-05	0.000293945	0	0.000391926	0.000293945	9.79816e-05	0	0	0.000391926	0.000489908	0.000195963	0.000293945	0.000391926	0	0	9.79816e-05	9.79816e-05	9.79816e-05	0.000293945	0.000293945	0	9.79816e-05	0	0	0	9.79816e-05	9.79816e-05	9.79816e-05	0	0.000293945	0	0
s__Hallella_mizrahii	0.000293945	0	9.79816e-05	0.000391926	9.79816e-05	9.79816e-05	0	0	0.000489908	0.000195963	0.000587889	0.000783853	0.000195963	0.000195963	0.000195963	0.000195963	0	9.79816e-05	9.79816e-05	0.000195963	0	9.79816e-05	0	9.79816e-05	9.79816e-05	9.79816e-05	0.000195963	0.000783853	9.79816e-05	0.000293945	0.000195963	0
s__Halomonas_stevensii	0	0	0.0010778	0.000783853	0	0	0.00186165	0.000195963	0.00146972	9.79816e-05	0	0	0.000979816	0	0	0	0.000489908	0.000685871	9.79816e-05	0	0.000979816	0.000195963	0	0	0.000881834	9.79816e-05	0.0010778	0.000587889	0.00127376	0.000685871	0	0
s__Haploplasma_axanthum	0.00117578	0.000685871	9.79816e-05	9.79816e-05	0.000195963	0.000391926	0.000979816	0.000391926	0.000293945	0.000391926	9.79816e-05	0	0.000195963	0.000195963	0.000293945	0.000587889	0.0010778	0.000391926	0	0.000293945	0.000195963	0.000293945	0.000685871	0.000293945	0.000489908	0.000881834	0.000783853	0.000293945	0.000195963	0	0	0.000685871
s__Helicobacter_sp._MIT10-5747	0	0	0	0	0	0	9.79816e-05	0	0	9.79816e-05	0	0	0	9.79816e-05	9.79816e-05	9.79816e-05	0	9.79816e-05	9.79816e-05	9.79816e-05	0	0	0	9.79816e-05	9.79816e-05	9.79816e-05	9.79816e-05	9.79816e-05	9.79816e-05	0	0	0.000293945
s__Holdemania_massiliensis	0.000293945	9.79816e-05	0	9.79816e-05	0	9.79816e-05	0	0	0.000195963	9.79816e-05	0	9.79816e-05	0	0	9.79816e-05	0	0	0.000195963	0	0.000195963	0	9.79816e-05	0	0	0	0	0	0	0	9.79816e-05	0	0
s__Holospora_obtusa	9.79816e-05	0	0	0	0	0	0	0.000293945	0	0	0	0	0	0	9.79816e-05	0	0	0	0	0.000293945	0	0	0	0	0	0	0	0	0	0	0	9.79816e-05
s__Hominenteromicrobium_mulieris	0	0.000195963	0	9.79816e-05	0	9.79816e-05	0	0	0	9.79816e-05	0	0	9.79816e-05	9.79816e-05	0	0	0	0	0	0	9.79816e-05	0	0	0	0	0.000195963	0	0	0	0	9.79816e-05	0
s__Hornefia_butyriciproducens	0.00186165	0.00117578	0.00127376	0.00137174	0.000293945	0.000783853	0.00195963	0.000587889	0.00127376	0.000979816	0.00176367	0.00156771	0.000979816	0.000685871	0.00117578	0.00117578	0.00137174	0.00215559	0.00127376	0.00205761	0.000685871	0.000979816	0.00186165	0.000881834	0.00186165	0.000979816	0.0010778	0.000489908	0.00127376	0.000979816	0.00235156	0.000979816
s__Hornefia_porci	0.000783853	0.000587889	9.79816e-05	0.000293945	0.000293945	0.000391926	0.000293945	9.79816e-05	0.000489908	0.000195963	0.000489908	0.000783853	0.000293945	0.000489908	0.000195963	9.79816e-05	0.000391926	0.000489908	0.000391926	0.000979816	0.000685871	0.000293945	0.000293945	0.000195963	0.000489908	0.000293945	0.000391926	0.000587889	0.000195963	0.000881834	0.000391926	0.000293945
s__Hoylesella_buccalis	0	0	0	0	0	9.79816e-05	9.79816e-05	0	9.79816e-05	0	0.000979816	0.000293945	0.000195963	0	0.000195963	0.000587889	9.79816e-05	0.000195963	0.000293945	0.000587889	0.000293945	0	9.79816e-05	0.000391926	0	9.79816e-05	0.000391926	0	0	0	0	0.000489908
s__Hoylesella_loescheii	9.79816e-05	0.000391926	0.000391926	0.000489908	0.000881834	0.00117578	0.00176367	0.00146972	0.000293945	9.79816e-05	0.000195963	0.000685871	0.00254752	0.00323339	0.00225358	0.00274348	0.000587889	0.000195963	0.000489908	0.000783853	0.00293945	0.00205761	0.000881834	0.00127376	9.79816e-05	0.000293945	0.0010778	0.000587889	0.00156771	0.00156771	0.00323339	0.00382128
s__Hoylesella_shahii	0.00548697	0.0074466	0.00666275	0.00940623	0.00881834	0.0141093	0.00323339	0.00676073	0.00832843	0.00695669	0.00529101	0.00666275	0.00891632	0.0109739	0.0117578	0.00568293	0.00489908	0.00499706	0.00685871	0.00568293	0.010778	0.0113659	0.00607486	0.00538899	0.00362532	0.00519302	0.010484	0.00627082	0.0115618	0.0100921	0.00470312	0.0063688
s__Huintestinicola_butyrica	0	0	0	9.79816e-05	0	0	0	0	0	0	0	0	0	0	0	0	0	9.79816e-05	0	9.79816e-05	0	0	0	0	0	0	0	0	0	0	0	0
s__Hydrogeniiclostridium_mannosilyticum	9.79816e-05	0	0	0	0.000391926	9.79816e-05	0	0	0	9.79816e-05	0	0	0.000195963	0	0.000293945	0.000195963	0.000293945	0	9.79816e-05	9.79816e-05	0	0	0	0	9.79816e-05	0.000293945	0	0	9.79816e-05	0.000293945	9.79816e-05	0.000195963
s__Hydrogenophaga_sp._PML113	0	0	0	0	0	0.000195963	0	0	0	0	0	0	0	0.000195963	0	9.79816e-05	0	0	0	0	0	9.79816e-05	0	0	0	0	0	0	0	0	0	9.79816e-05
s__Hymenobacter_monticola	0.000293945	0.000195963	0.000195963	0.000587889	0.000587889	0.00117578	0.0010778	0.00205761	0.000587889	9.79816e-05	0.00274348	0.00195963	0.00137174	0.000489908	0.0010778	0.00137174	0	9.79816e-05	0.00127376	0.00117578	0.000685871	0.000979816	0.00254752	0.00293945	0.000489908	9.79816e-05	0.000881834	0.0010778	0.00117578	0.000587889	0.00225358	0.00186165
s__Hymenobacter_sp._APR13	0.0197923	0.0287086	0.0139134	0.0196943	0.0249853	0.0247893	0.026357	0.0286106	0.0148932	0.0154811	0.0183226	0.0184205	0.0244954	0.0558495	0.010778	0.0324319	0.0100921	0.0130316	0.0186165	0.0164609	0.0294925	0.0301783	0.0384088	0.0388007	0.0151871	0.015873	0.0225358	0.0184205	0.0247893	0.026847	0.0396825	0.0357633
s__Hymenobacter_terrestris	0	9.79816e-05	0	0.000293945	0.00244954	0.000881834	0.00352734	0.00440917	0	0.000195963	0.000391926	9.79816e-05	0.00254752	0.00362532	0.000783853	0.00117578	0	9.79816e-05	0.000881834	0	0.00137174	0.00225358	0.00195963	0.00499706	0.000293945	9.79816e-05	9.79816e-05	0.000293945	0.0010778	0.00186165	0.0037233	0.00342936
s__Hyphomonas_sp._CACIAM_19H1	0	0	0	0	0	0	0	0	9.79816e-05	0.000195963	0	0	0	0.000489908	0	0	0	0	0	0	0	0	0	0	0	0	0	0	0	0	0	9.79816e-05
s__Intestinimonas_butyriciproducens	0.00333137	0.00225358	0.0026455	0.00323339	0.00284147	0.00274348	0.00293945	0.00293945	0.00254752	0.00401724	0.00166569	0.00244954	0.00254752	0.00244954	0.00137174	0.0026455	0.00186165	0.00166569	0.00323339	0.00303743	0.00215559	0.00421321	0.00186165	0.00195963	0.00244954	0.00244954	0.00313541	0.00303743	0.00195963	0.00323339	0.00284147	0.00244954
s__Intestinimonas_massiliensis_ex_Afouda_et_al._2020	9.79816e-05	0	0	0	0	0.000293945	0	0	0	9.79816e-05	0	0	9.79816e-05	9.79816e-05	0	0	9.79816e-05	0	0	0	0.000195963	0.000293945	0	0	0	0	0	0	9.79816e-05	0.000195963	0	0
s__Jilunia_laotingensis	0	0.000195963	9.79816e-05	9.79816e-05	9.79816e-05	9.79816e-05	9.79816e-05	9.79816e-05	0.000195963	9.79816e-05	0	0	0	0	0	0.000195963	0.000195963	0	0	0	0	0	0	0	0	9.79816e-05	9.79816e-05	0	0	9.79816e-05	9.79816e-05	9.79816e-05
s__Ketogulonicigenium_vulgare	0	0	0	0	0	0	0	0	9.79816e-05	0.000195963	0	9.79816e-05	0	0	0	0	0.000391926	0	0	0	0	0	0	0	0.000293945	9.79816e-05	0	0	0	0	0	9.79816e-05
s__Kineothrix_alysoides	0.00284147	0.00156771	0.00333137	0.00421321	0.00352734	0.0048011	0.0142073	0.00803449	0.00225358	0.0026455	0.0048011	0.00509504	0.00450715	0.00274348	0.00548697	0.00558495	0.00225358	0.00195963	0.00695669	0.00911229	0.00450715	0.00607486	0.0048011	0.00656477	0.00293945	0.00166569	0.00411523	0.00411523	0.00676073	0.00450715	0.00715266	0.00793651
s__Kiritimatiella_glycovorans	0.0305703	0.0144033	0.0182246	0.01068	0.00450715	0.00548697	0.00499706	0.010386	0.00695669	0.0123457	0.010778	0.00823045	0.00489908	0.0085244	0.0127376	0.00881834	0.0151871	0.0280227	0.00548697	0.00607486	0.00676073	0.00842642	0.00764256	0.00842642	0.0175387	0.0339996	0.00754458	0.0116598	0.00617284	0.0074466	0.0114638	0.00960219
s__Kurthia_massiliensis	0	0	0	0	9.79816e-05	9.79816e-05	0	0	0	9.79816e-05	0	0	9.79816e-05	0	0	9.79816e-05	0.000195963	0	0	0	0	9.79816e-05	0	0	0	0	0	0	0.000783853	0	0	0
s__Lachnoclostridium_edouardi	0.00117578	0.000881834	0.000881834	0.000881834	0.00137174	0.00195963	0.00137174	0.00127376	0.00117578	0.00146972	0.000489908	0.00137174	0.00166569	0.00156771	0.00215559	0.00205761	0.00195963	0.00127376	0.00117578	0.00166569	0.00137174	0.00127376	0.00225358	0.00146972	0.00176367	0.00215559	0.00156771	0.000685871	0.00117578	0.00195963	0.00235156	0.00176367
s__Lachnoclostridium_phytofermentans	0.000293945	0.000195963	0	0.000391926	0.000881834	0.00254752	0.00117578	0.00342936	0.000195963	0.000293945	0.000979816	0.00156771	0.00235156	0.00284147	0.000783853	0.00244954	0.000293945	0.000391926	0.000881834	0.00117578	0.00195963	0.00186165	0.0026455	0.00195963	0.000195963	0.000489908	0.000489908	0.000979816	0.00146972	0.00117578	0.0026455	0.00195963
s__Lachnospiraceae_bacterium_Choco86	0.000293945	9.79816e-05	0.000783853	9.79816e-05	0	0.000293945	0	9.79816e-05	0.000685871	0	0.000685871	0.000293945	0	0	0	0.000195963	0.000391926	0.000783853	0.000293945	0.000391926	0	9.79816e-05	0	0	0.000881834	0.000489908	9.79816e-05	0.000489908	0	9.79816e-05	9.79816e-05	9.79816e-05
s__Lachnospiraceae_bacterium_GAM79	0.000489908	0.000391926	9.79816e-05	0.000195963	0.000587889	0.000195963	0.000587889	0.000195963	0.000293945	0.000293945	0.000195963	9.79816e-05	0.000489908	0.000195963	0.000685871	0.000685871	0.000783853	0.000391926	0.000293945	0.000489908	9.79816e-05	0.000489908	0.000587889	0.000293945	0.000783853	0	9.79816e-05	0.000195963	0.000391926	0.000195963	0.000489908	0.000489908
s__Lachnospiraceae_bacterium_MD329	0.000881834	0.00137174	0.000979816	0.00176367	0.00205761	0.00176367	0.00215559	0.00166569	0.00195963	0.000293945	0.000783853	0.000195963	0.00244954	0.00195963	0.0026455	0.00137174	0.0010778	0.000979816	0.000391926	0.000391926	0.00274348	0.00254752	0.00254752	0.00117578	0.00156771	0.00137174	0.000391926	0.000979816	0.00333137	0.00254752	0.00166569	0.00127376
s__Lachnotalea_glycerini	0.000293945	0.000489908	0.000391926	0.0010778	0.000783853	0.000881834	0.000881834	0.000489908	0.000391926	0.000293945	0.000685871	0.000293945	0.000489908	0.000195963	0.00137174	0.00127376	9.79816e-05	0.000195963	0.000293945	0.000489908	0.000881834	0.000489908	0.000881834	0.000293945	0.000587889	0.000489908	0.000489908	0.000489908	0.000391926	0.000293945	0.000587889	0.000489908
s__Lacrimispora_sphenoides	0.000195963	9.79816e-05	9.79816e-05	0.000195963	0.000881834	0.000293945	0.000293945	0.000489908	0	0	0.000195963	0.000293945	9.79816e-05	0.000293945	0.00166569	0.000587889	9.79816e-05	0	9.79816e-05	0.000195963	0.000391926	0.000391926	0.000979816	0.000587889	0.000293945	0	0	9.79816e-05	0.000293945	0.000783853	0.00127376	0.000391926
s__Lactiplantibacillus_pentosus	0.000587889	9.79816e-05	0.000391926	0.000587889	0.000979816	0.00146972	0	0.000195963	0.000195963	0.000293945	0.000587889	0.000391926	0	0	0.00117578	0.000979816	0.000489908	0.000489908	0.000587889	0.00156771	0.000391926	0.000293945	0.00127376	0.00127376	0.000293945	9.79816e-05	0.000195963	0.000195963	0.000783853	0.000783853	0.000685871	0.00117578
s__Lactobacillus_johnsonii	0.000587889	0	0.00195963	0.00117578	0.00176367	0.000489908	0.000293945	0.000391926	0.000587889	0.00137174	0.000293945	0.000783853	0.000587889	0.00244954	0.000489908	0.000979816	9.79816e-05	0.000587889	0.000587889	0.000881834	0.000391926	0.00225358	0.000881834	0.00186165	0.000195963	0.000783853	0.000587889	0.00166569	0.00195963	0.00117578	0.00244954	0.000489908
s__Lancefieldella_parvula	0	0	9.79816e-05	0	0	9.79816e-05	0	0	0	0	0	0	0	9.79816e-05	0	0	0	0	0	0	0	0	0	0	0	9.79816e-05	0	0	9.79816e-05	0	0	0
s__Lentihominibacter_faecis	0.000195963	0.000489908	0.000587889	0.000195963	0	0.000391926	9.79816e-05	0.000293945	0.000195963	9.79816e-05	0.000293945	0.000391926	0.000293945	0.000293945	0	0.000195963	0.000391926	0.000685871	9.79816e-05	0.000783853	0.000489908	9.79816e-05	0.000293945	0.000195963	0.000489908	0.000195963	0.000489908	0.000489908	0.000293945	0.000293945	0.000391926	0.000195963
s__Lentimicrobium_saccharophilum	9.79816e-05	0.000195963	9.79816e-05	0.000195963	0.000685871	9.79816e-05	0.000293945	0.000195963	9.79816e-05	0	0.000195963	0.000195963	0.000587889	0.000391926	0.000293945	0.000685871	9.79816e-05	0.000391926	0.000391926	0.000195963	0	0.000783853	0.000195963	0.000587889	0.000293945	0	0.000195963	0.000293945	0.000293945	9.79816e-05	0.000293945	0.000293945
s__Leyella_lascolaii	0.000391926	0.000293945	9.79816e-05	0.000195963	0.0010778	0.00117578	0.000195963	0	0.000391926	0.0010778	0.000293945	0.000293945	0.000783853	0.00137174	0	0.000489908	0	0	0.000293945	0.000391926	0.000685871	0.000685871	0.000489908	0.000685871	9.79816e-05	0.000195963	0.000587889	0	0.000293945	0.000391926	0.000293945	0.000293945
s__Ligilactobacillus_murinus	0.000685871	0	0.00352734	0.00146972	0.0010778	0.000293945	0.000489908	0.000685871	0.0026455	0.000881834	0.00205761	0.000587889	0.00176367	0.00127376	0.00244954	0.000587889	0.000489908	0.000195963	0.000391926	9.79816e-05	0.000979816	0.00186165	0.0010778	0.000391926	9.79816e-05	0.000195963	0.000489908	0.000979816	0.00715266	0.00313541	0.00215559	0.000685871
s__Limosilactobacillus_reuteri	0.000489908	9.79816e-05	0.000685871	0.000489908	0.00205761	0.000489908	0.000195963	0.000195963	0.000195963	0.000685871	0.000489908	0.000293945	0.000195963	0.000391926	0.000489908	0.000293945	9.79816e-05	0	0.000489908	0.000293945	0	0.000391926	0.000783853	0.000489908	0.000391926	0	0.000195963	0.000783853	0.000685871	0.000293945	0.00166569	0.000293945
s__Luoshenia_tenuis	0.00186165	0.000489908	0.0010778	0.00127376	0.000979816	0.000979816	0.000587889	0.000587889	0.000391926	0.0010778	0.00127376	0.0010778	0.0010778	0.000783853	0.000685871	0.000489908	0.00137174	0.00215559	0.00117578	0.000979816	0.000391926	0.000489908	0.000685871	9.79816e-05	0.00176367	0.000685871	0.000979816	0.00137174	0.000783853	0.0010778	0.000587889	0.00137174
s__Macellibacteroides_fermentans	0	0	0	0	0	0	0	0.000195963	0.000195963	9.79816e-05	9.79816e-05	9.79816e-05	0	0	9.79816e-05	0	9.79816e-05	0	9.79816e-05	9.79816e-05	0	0	0	0	0	0	0	0.000195963	0	0	0.000293945	0
s__Maliibacterium_massiliense	0.000881834	0.000489908	0.000587889	0.00137174	0.000685871	0.000391926	0.000685871	0.000489908	0.000391926	0.000685871	0.00146972	0.000881834	0.000293945	0.000391926	0.000587889	0.000881834	0.000685871	0.000489908	0.00137174	0.00146972	0.000489908	0.000293945	0.000587889	0.000391926	0.000979816	0.000195963	0.0010778	0.000587889	0.000391926	0.000685871	0.000293945	0.000489908
s__Marseillibacter_massiliensis	0.00333137	0.00215559	0.00137174	0.00244954	0.00146972	0.00225358	0.00186165	0.00352734	0.00146972	0.00166569	0.00274348	0.00274348	0.00225358	0.00313541	0.00274348	0.00205761	0.00205761	0.00176367	0.00215559	0.00235156	0.00235156	0.00293945	0.00313541	0.00323339	0.00225358	0.00195963	0.00176367	0.00176367	0.00293945	0.00284147	0.00440917	0.00284147
s__Marvinbryantia_formatexigens	0.000685871	0.000489908	0.000195963	0.000293945	0	0.000293945	0.000587889	0.000489908	0.000293945	9.79816e-05	0.000391926	0.000391926	0.000391926	9.79816e-05	0.000195963	0.000293945	0.000195963	0.000391926	0.000293945	0.000391926	0.000391926	0.000195963	0.000391926	0.000391926	0.000587889	0.000587889	0.000195963	0.000195963	0.000391926	0.000195963	0.000587889	0.000391926
s__Massilibacteroides_vaginae	0	0	9.79816e-05	0.000195963	9.79816e-05	0.000391926	0.000391926	9.79816e-05	0	0	9.79816e-05	0	0	9.79816e-05	0.000783853	0.000293945	9.79816e-05	0	9.79816e-05	0	9.79816e-05	0	0.000293945	0	0	0	0	0	9.79816e-05	0.000195963	9.79816e-05	9.79816e-05
s__Massiliimalia_timonensis	9.79816e-05	0.000391926	9.79816e-05	0.000391926	0	0.000195963	9.79816e-05	9.79816e-05	0.000293945	0.000293945	0.000587889	0.000391926	0	0.000293945	0	0	0.000489908	0.000489908	0.000587889	0.000489908	0	9.79816e-05	0	0.000293945	0.000587889	0.000587889	0	0.000489908	9.79816e-05	0	9.79816e-05	0
s__Mediterranea_massiliensis	0.000489908	0.000587889	0.00117578	0.000391926	0.000685871	0.000881834	0.000587889	0.000195963	0.000685871	0.00127376	0.00127376	0.00205761	0.000195963	0.000391926	9.79816e-05	0.000685871	0.000391926	0.000391926	0.00205761	0.00146972	0.000391926	0.000489908	0.000587889	0.000293945	9.79816e-05	0.000293945	0.00215559	0.00215559	0.000489908	0.000391926	0.000391926	0.000587889
s__Mediterraneibacter_gnavus	0.000979816	0.000587889	0.000587889	0.000489908	0.000587889	0.000783853	0.000489908	0.000489908	0.000293945	0.000587889	0.000489908	0.000979816	0.000293945	0.000685871	9.79816e-05	0	0.000293945	0.000783853	0.000881834	0.000489908	0.000195963	0.000783853	0.000293945	0.000489908	0.000489908	0.000293945	0.000587889	0.000685871	0.000587889	0.000685871	0.000391926	0.000293945
s__Merdimmobilis_hominis	0.00313541	0.00215559	0.000979816	0.0026455	0.00284147	0.00137174	0.00548697	0.00421321	0.00166569	0.000587889	0.00676073	0.00587889	0.00568293	0.00391926	0.000881834	0.00950421	0.00293945	0.00254752	0.00166569	0.00244954	0.00891632	0.00284147	0.00274348	0.00754458	0.00176367	0.00293945	0.000391926	0.00205761	0.00323339	0.00587889	0.010876	0.0101901
s__Methylacidimicrobium_fagopyrum	0.000195963	9.79816e-05	0	0.000293945	0.000195963	0.000489908	0.000391926	9.79816e-05	0	0.000195963	0.000195963	9.79816e-05	0.000195963	0.000391926	0.000293945	0.000685871	9.79816e-05	0.000293945	0.000489908	0.000391926	0.000587889	0.000685871	0.000293945	0.000783853	0.000979816	0.000391926	0.000391926	0.000293945	9.79816e-05	0.000685871	0.000587889	0.000783853
s__Millionella_massiliensis	0.00617284	0.00774054	0.0141093	0.00950421	0.00362532	0.00509504	0.00176367	0.00235156	0.00705467	0.00440917	0.00568293	0.00578091	0.00421321	0.00293945	0.00313541	0.00284147	0.00930825	0.00715266	0.00509504	0.00597688	0.00362532	0.00401724	0.00244954	0.00195963	0.00813247	0.00783853	0.00989614	0.00685871	0.00578091	0.00342936	0.00225358	0.00195963
s__Mitsuokella_sp._oral_taxon_131	0.000391926	0	0.000783853	0.000391926	0.000293945	0.000195963	0.000293945	9.79816e-05	9.79816e-05	0.000391926	9.79816e-05	0.000489908	0	9.79816e-05	0.000489908	9.79816e-05	0.000391926	0.000587889	0.000293945	0.000293945	0	0.000293945	0.000391926	9.79816e-05	0.000293945	0.000489908	0.000195963	0.0010778	0.000489908	0	0.000391926	0.000489908
s__Mogibacterium_neglectum	9.79816e-05	9.79816e-05	9.79816e-05	9.79816e-05	9.79816e-05	0.000195963	9.79816e-05	9.79816e-05	0.000195963	9.79816e-05	0	9.79816e-05	9.79816e-05	0	0	9.79816e-05	9.79816e-05	9.79816e-05	0.000489908	9.79816e-05	0	0.000195963	9.79816e-05	0	9.79816e-05	0	0.000195963	0.000195963	0.000195963	0.000293945	9.79816e-05	0
s__Mogibacterium_pumilum	0.00627082	0.00715266	0.00489908	0.00617284	0.00293945	0.00440917	0.0026455	0.00225358	0.00391926	0.0063688	0.0037233	0.00499706	0.00225358	0.00401724	0.000685871	0.00274348	0.00470312	0.0048011	0.00587889	0.00715266	0.00342936	0.0048011	0.00254752	0.00186165	0.00313541	0.00401724	0.00911229	0.00587889	0.00499706	0.00509504	0.00235156	0.00303743
s__Monoglobus_pectinilyticus	0.000195963	0.000293945	9.79816e-05	0.000391926	0.000195963	0.000489908	0.000293945	9.79816e-05	0.000489908	9.79816e-05	9.79816e-05	0.000293945	0.000783853	0.000685871	0.000489908	0.000391926	9.79816e-05	0.000293945	0.000293945	0.000391926	0.000293945	0.000391926	0.000489908	0.000391926	0.000195963	0.000293945	0.000293945	0.000489908	0	9.79816e-05	0.000783853	0.000391926
s__Moryella_indoligenes	0.000391926	0.000195963	0	9.79816e-05	0.000195963	0.000391926	0.000391926	0.000391926	0.000391926	9.79816e-05	0.000195963	9.79816e-05	0.000195963	0.000195963	0.000195963	0	0.000587889	0.000195963	0.000293945	0.000195963	0.000195963	0.000195963	9.79816e-05	9.79816e-05	0.000685871	0.000391926	0.000195963	0.000391926	0.000293945	0	0.000195963	0
s__Mucilaginibacter_ginkgonis	0.000489908	0.000881834	0.000587889	0.000293945	0.000195963	0.000391926	0.000293945	0.000979816	9.79816e-05	9.79816e-05	0.000587889	0.000587889	9.79816e-05	0.000391926	9.79816e-05	0.000489908	0.000293945	0.000293945	0.000587889	0.000293945	9.79816e-05	0.000391926	9.79816e-05	0.000587889	0.000195963	9.79816e-05	0.000391926	0.000293945	0.000489908	9.79816e-05	0.000293945	9.79816e-05
s__Murdochiella_vaginalis	9.79816e-05	9.79816e-05	0	0	0	9.79816e-05	9.79816e-05	0	0	0	0.000195963	0.000195963	0	0	9.79816e-05	0	0	0.000195963	0	9.79816e-05	0.000195963	0	0.000391926	9.79816e-05	0	0	0.000195963	0	0	0	9.79816e-05	0.000195963
s__Muribaculum_intestinale	0.000391926	0.000979816	0.000391926	9.79816e-05	0.000293945	0.000587889	0	0.000195963	0.00166569	0.00225358	0.000391926	0.000391926	0.000195963	0.000489908	0	0.000391926	0.000587889	0.000391926	0.000293945	0.000489908	9.79816e-05	0.000489908	0.000195963	9.79816e-05	0.000783853	0.000293945	9.79816e-05	0.000293945	0.000293945	0.000391926	0.000195963	9.79816e-05
s__Muriicola_soli	0	0	9.79816e-05	0.000195963	0	9.79816e-05	0.000489908	9.79816e-05	0	0	0.000195963	0	0	9.79816e-05	0.000293945	0.000293945	0	9.79816e-05	9.79816e-05	0.000293945	9.79816e-05	0.000195963	0.000489908	0.000293945	0	9.79816e-05	9.79816e-05	0	0	0	9.79816e-05	0.000195963
s__Muriventricola_aceti	0	0	9.79816e-05	0.000293945	0.000195963	0.000391926	0	0.000293945	0	0	0.00127376	0.00146972	0.000391926	0.000293945	0	0.000391926	0.000195963	9.79816e-05	0.0010778	0.00352734	0.000391926	9.79816e-05	0.000783853	0.000293945	0	0.000391926	0.000979816	0.00127376	9.79816e-05	0.000685871	0.000489908	0.000979816
s__Mycoplasma_mycoides	0	0	0.000195963	0.000195963	0	9.79816e-05	9.79816e-05	0	9.79816e-05	0	9.79816e-05	0	0	0	9.79816e-05	0	0.000391926	0.000391926	9.79816e-05	9.79816e-05	0	0	0	0	9.79816e-05	0.000391926	0	9.79816e-05	9.79816e-05	0	0	9.79816e-05
s__Natranaerovirga_pectinivora	0.000195963	9.79816e-05	0	0	0	9.79816e-05	0	0	0	9.79816e-05	0.000195963	9.79816e-05	0	0	0	9.79816e-05	0	0	0	0	9.79816e-05	9.79816e-05	0	0	0	9.79816e-05	0	0	9.79816e-05	0	0	0
s__Natronohydrobacter_thiooxidans	0	0	0	0	0	0	0	0	0	0	0	0	9.79816e-05	0	0	0	0	0	0	0	0	9.79816e-05	0	0	0	0	0	0	0	0	0	0
s__Neglectibacter_sp._X58	0.00195963	0.00225358	0.000293945	0.0010778	0.000881834	0.00127376	0.000391926	0.00205761	0.0010778	0.00205761	0.00166569	0.00117578	0.000783853	0.00127376	0.000293945	0.00117578	0.00176367	0.00156771	0.00127376	0.00205761	0.00137174	0.000881834	0.000979816	0.00146972	0.00186165	0.00156771	0.000489908	0.000979816	0.00156771	0.000979816	0.00195963	0.000489908
s__Nitrospina_sp._LS_NOB	9.79816e-05	0.000195963	0	9.79816e-05	0	0	0	0	0.000195963	0	9.79816e-05	0	0	9.79816e-05	0	0	0.000489908	0.000293945	9.79816e-05	9.79816e-05	0	9.79816e-05	0	0	0.000489908	0.000293945	0.000293945	9.79816e-05	9.79816e-05	0	0	0
s__Oligosphaera_ethanolica	0.000783853	0.000587889	0	0.000293945	0	0	0.000195963	0.000195963	0.000195963	0.000293945	9.79816e-05	0	0	9.79816e-05	0.000587889	0.000489908	0	0.000195963	0.000195963	0	9.79816e-05	0	9.79816e-05	0.000293945	9.79816e-05	0.000293945	0	9.79816e-05	9.79816e-05	0.000195963	0.000587889	0.000391926
s__Olsenella_intestinalis	0	0	0	0	0	0	0	0	0.000195963	9.79816e-05	0	0	0	0	0	0	9.79816e-05	0	9.79816e-05	0	0	0	0	0	9.79816e-05	9.79816e-05	0	0	0	0	0	0
s__Olsenella_sp._DNF00959	0	0	0.000293945	0.000489908	9.79816e-05	0.000195963	0	0.000195963	9.79816e-05	0.000195963	0.000293945	0.000391926	0	0.000587889	0	0	0	9.79816e-05	9.79816e-05	0.000391926	0.000391926	0	9.79816e-05	9.79816e-05	9.79816e-05	0	0.000391926	0.000489908	0	9.79816e-05	9.79816e-05	9.79816e-05
s__Oscillospiraceae_bacterium_Marseille-Q3528	0.000195963	9.79816e-05	0.000293945	0.000489908	9.79816e-05	0.000489908	0.00166569	0.000489908	0.000685871	0.000391926	0.000587889	0.000587889	0	0.000293945	0.000979816	0.000685871	0.000783853	9.79816e-05	0.000391926	0.000391926	0.000489908	0.000391926	0.000391926	0.000489908	0.000391926	0.000195963	0	0.000195963	0.0010778	0.000293945	0.000685871	0.000783853
s__Oxalobacter_aliiformigenes	9.79816e-05	0.000587889	0	0.000195963	9.79816e-05	0.000195963	0.000293945	9.79816e-05	0.000195963	0.000391926	9.79816e-05	0	0.000195963	0.000489908	0	0.000195963	0.000391926	0.000195963	0.000293945	0.000195963	0	0.000293945	0.000489908	0	9.79816e-05	0.000195963	0.000195963	0.000195963	0.000195963	0.000293945	0.000293945	9.79816e-05
s__Oxobacter_pfennigii	0.00225358	0.0010778	0.000783853	0.00176367	9.79816e-05	0.000391926	0.00137174	0.000783853	0.00205761	0.00166569	0.00195963	0.0010778	0.000783853	0.000391926	0.00137174	0.00127376	0.00117578	0.00117578	0.00137174	0.00127376	0.000489908	0.000391926	0.0010778	0.00137174	0.00117578	0.000685871	0.00146972	0.00117578	0.000391926	0.000293945	0.00137174	0.0010778
s__Paenibacillus_mucilaginosus	0.000783853	0.000979816	0.0179306	0.00342936	0.000783853	0.000685871	0.000391926	0.00127376	0.000783853	0.000685871	0.00176367	0.000881834	0.000293945	0.00146972	0.00186165	0.00225358	0.00146972	0.00303743	0.000587889	0.000587889	0.000489908	0.0010778	0.000489908	0.000293945	0.00117578	0.00244954	0.0010778	0.00333137	0	0.00137174	0.000293945	0.0010778
s__Paenibacillus_sp._PK3_47	0.00293945	0.00195963	0.000685871	0.00117578	0.000293945	0.0010778	0.000979816	0.000685871	0.000685871	0.00137174	0.00127376	0.0010778	9.79816e-05	0.0010778	0.000391926	0.000391926	0.000783853	0.00166569	0.000881834	0.00176367	0.000783853	0.000391926	0.000391926	0.000783853	0.00156771	0.000979816	0.00225358	0.00117578	0.00117578	0.00127376	0.000881834	0.000783853
s__Paenirhodobacter_enshiensis	0.0010778	9.79816e-05	0.000195963	0.000391926	0.000195963	0	0.000783853	0.00127376	0.000489908	0.000293945	0.000293945	0.000587889	0	0.0010778	0.000881834	0.00166569	9.79816e-05	0.000587889	0.000881834	0.00166569	0.000195963	0.000391926	0.00176367	0.000391926	0.000391926	9.79816e-05	0.000783853	0.000489908	0.000391926	0.000195963	0.000587889	0.00186165
s__Palleniella_muris	0.00186165	0.0010778	0.00342936	0.00333137	0.00293945	0.0037233	0.0010778	0.00156771	0.00489908	0.00274348	0.00254752	0.00156771	0.00166569	0.00205761	0.00215559	0.00254752	0.00284147	0.00195963	0.00244954	0.00186165	0.00186165	0.00117578	0.00205761	0.00205761	0.00146972	0.00166569	0.00303743	0.00195963	0.00166569	0.00235156	0.0026455	0.00186165
s__Pallidibacillus_thermolactis	0	9.79816e-05	0.000783853	0.000685871	0	9.79816e-05	0	0	0	0	0.000195963	0.000489908	0.000195963	0	0	0	0	0	0.000391926	0.000783853	9.79816e-05	0	9.79816e-05	0	0	0	0.000391926	0.000489908	0	0	0	0
s__Pandoraea_pnomenusa	0	0	0	0	0	0	0.000391926	0	0	0	0	0	0	0	0.00117578	0.000489908	0	0	0	0	0	0	0	0	0	0	0	0	0	0	0	0.000195963
s__Parabacteroides_distasonis	0	0	0	0	0	0	9.79816e-05	9.79816e-05	9.79816e-05	0	0	0	0	0	9.79816e-05	0	0	0	0	9.79816e-05	0	9.79816e-05	0	0	0	0	9.79816e-05	9.79816e-05	0	0	9.79816e-05	0
s__Parabacteroides_johnsonii	0	0	9.79816e-05	0	0	9.79816e-05	0.000293945	0.000195963	0	0	0	0	9.79816e-05	0	0.000391926	0.000195963	0	0.000195963	9.79816e-05	0	0.000391926	0	0	0.000195963	9.79816e-05	0	9.79816e-05	0	0	0	0	9.79816e-05
s__Parabacteroides_merdae	9.79816e-05	0.000293945	0	0.000783853	0.00235156	0.00137174	0.000391926	0.000195963	0	0.000489908	0.000881834	0.000979816	0.000685871	0.00137174	0.000293945	0.000587889	0	0	0.00137174	0.000195963	0.00127376	0.00244954	0.000489908	9.79816e-05	0	0.000195963	0.000391926	0.000783853	0.00146972	0.0026455	0.000587889	0.000293945
s__Parabacteroides_sp._CT06	0	0.000195963	0	0	0	9.79816e-05	0	9.79816e-05	0	0.000195963	0	0	0	9.79816e-05	9.79816e-05	9.79816e-05	0	0	9.79816e-05	9.79816e-05	0	9.79816e-05	0.000195963	9.79816e-05	0	0	0	0	0	0	9.79816e-05	0
s__Paracoccus_sp._R12_1	0	0	0.000293945	0.000195963	0	0	0	0	0.000391926	9.79816e-05	0	0	0.000489908	0	9.79816e-05	0	0	0	0	0	0.000391926	9.79816e-05	0	0	0	0	0.000489908	0	0	0.000195963	0	0
s__Paralcaligenes_sp._CC-YST667	0	0	0	0.000195963	9.79816e-05	0	0.000293945	0	0.000195963	0.000195963	0	9.79816e-05	0	0	0	0	0.000293945	0	0	0	0	9.79816e-05	0	0	0.000587889	0.000293945	9.79816e-05	0	0	0	0	0
s__Paramuribaculum_intestinale	0.000293945	0.000195963	0.000783853	0.000685871	0.000587889	0.000881834	0.000391926	0.000293945	0.0010778	0.000489908	0.000587889	0.000587889	0.000587889	0.000587889	0.000685871	0.000685871	0.000293945	9.79816e-05	0.000293945	0.000489908	0.000685871	0.000783853	0.000587889	0.000587889	0.000685871	0.000391926	0.000685871	0.000293945	0.000489908	0.000489908	0.00117578	0.000587889
s__Parapedobacter_koreensis	0.0207721	0.0194983	0.0110719	0.0145013	0.00489908	0.00509504	0.00342936	0.00391926	0.00891632	0.0144033	0.0119538	0.0209681	0.00519302	0.00391926	0.00323339	0.00323339	0.00921027	0.0135215	0.0129336	0.0102881	0.00460513	0.00489908	0.00342936	0.00342936	0.0147952	0.0126396	0.0173427	0.0133255	0.00538899	0.00646678	0.00225358	0.00411523
s__Parapedobacter_pyrenivorans	0.00362532	0.00519302	0.00303743	0.00695669	0.00450715	0.00597688	0.00695669	0.00548697	0.00734862	0.00470312	0.00666275	0.00538899	0.00548697	0.00470312	0.00195963	0.00489908	0.00705467	0.00783853	0.00754458	0.00685871	0.00421321	0.00431119	0.00401724	0.0048011	0.00676073	0.00568293	0.00715266	0.00529101	0.00431119	0.00382128	0.0100921	0.00450715
s__Paraphocaeicola_brunensis	0	0	0.000391926	0.000391926	9.79816e-05	0.000783853	9.79816e-05	0.000391926	0.000489908	0.000587889	0.000195963	0.000391926	0.000195963	0.000293945	0	0.000195963	0.000195963	9.79816e-05	9.79816e-05	0	0.000293945	0.000489908	0.000195963	0	0.000195963	0.000195963	0.000293945	9.79816e-05	0.000293945	0.000195963	0.000195963	0.000195963
s__Paraprevotella_xylaniphila	0.00146972	0.00137174	0.00156771	0.00176367	0.00303743	0.00460513	0.00117578	0.0010778	0.00284147	0.0026455	0.00254752	0.00244954	0.00205761	0.00352734	0.000685871	0.000489908	0.0010778	0.000587889	0.00450715	0.00293945	0.00205761	0.00293945	0.00117578	0.0010778	0.00127376	0.000587889	0.00146972	0.00205761	0.00244954	0.00235156	0.00137174	0.000685871
s__Pararhodobacter_aggregans	0.000195963	0	9.79816e-05	9.79816e-05	9.79816e-05	0	9.79816e-05	0	0	0	0	0	0	0	0	0	0.000293945	0	0	0	0	0	0	0	0	0	0	0	0.000195963	0	9.79816e-05	9.79816e-05
s__Pediococcus_acidilactici	0	9.79816e-05	0	9.79816e-05	0.000195963	0.000489908	0.000195963	0.000195963	0.000783853	0.000587889	0.000293945	0.000391926	0.000391926	0.00127376	0.000391926	0.000783853	0	0.000587889	0.000979816	0.000783853	0.000881834	0.000195963	0.00137174	0.000783853	9.79816e-05	9.79816e-05	0.000587889	0	9.79816e-05	9.79816e-05	0.000391926	9.79816e-05
s__Pedobacter_nanyangensis	0.000685871	0.000979816	0.00127376	0.000587889	0.000489908	0.000489908	9.79816e-05	0.00127376	0.00489908	0.00323339	0.000587889	0.000587889	0.000293945	0.000195963	0.00215559	0.000587889	0.00205761	0.00195963	9.79816e-05	0.000293945	0.000195963	0.000587889	0.00117578	0.0010778	0.0010778	0.000783853	0.000195963	0.000489908	0.000489908	0.000391926	0.000587889	0.000587889
s__Pedobacter_sp._b3N1b-b5	0	0.000587889	0.000391926	0.000685871	0.00568293	0.0037233	0.00921027	0.0074466	0.000293945	0.000293945	0.00127376	0.000979816	0.00509504	0.0063688	0.00323339	0.00450715	0.000293945	0.000489908	0.00195963	0.000783853	0.00352734	0.00646678	0.00529101	0.00548697	0.000195963	0.000391926	0.000685871	0.00117578	0.00656477	0.00578091	0.00156771	0.0063688
s__Pelagihabitans_pacificus	0	0	0	0	0	9.79816e-05	9.79816e-05	0.000195963	0	0	0	0.000195963	0	0	0.000293945	0.000293945	0	0	0	0	0	0	9.79816e-05	0.000587889	0	0	9.79816e-05	0	0	9.79816e-05	9.79816e-05	0.000391926
s__Peptostreptococcaceae_bacterium_feline_oral_taxon_137	0.000489908	0.000685871	0	0.000587889	9.79816e-05	9.79816e-05	0.000293945	9.79816e-05	0.000293945	0.000685871	9.79816e-05	0.000195963	9.79816e-05	0	0	9.79816e-05	0.000391926	0.000195963	0.000293945	0.000195963	0	0	9.79816e-05	9.79816e-05	0.000783853	0.000293945	0.000293945	0.000391926	0.000195963	0.000195963	0	0
s__Perlabentimonas_gracilis	0.000391926	0.000391926	0.000685871	0.000391926	0.00186165	0.00117578	0.00117578	0.00156771	0.000783853	0.00146972	0.000979816	0.00146972	0.00146972	0.000391926	0.000783853	0.000979816	0.000293945	0.000195963	0.000489908	0.000293945	0.00176367	0.00186165	0.000881834	0.00127376	9.79816e-05	0.000293945	0.000881834	0.000195963	0.00176367	0.00166569	0.00146972	0.00166569
s__Persicobacter_sp._CCB-QB2	0	0	0	9.79816e-05	9.79816e-05	0	0	0	0	0	0	0	0.000195963	9.79816e-05	0	9.79816e-05	0	0	0	0	0	0	9.79816e-05	0.000195963	9.79816e-05	0	9.79816e-05	0.000195963	0	0	9.79816e-05	9.79816e-05
s__Petrimonas_sp._IBARAKI	0.000685871	0.000195963	0.000195963	0.000489908	0.00117578	0.000783853	0.00186165	0.0010778	0	0.000489908	0.00195963	0.0026455	0.000783853	0.00146972	0.000881834	0.00470312	0	0.000195963	0.00137174	0.000489908	0.00235156	0.00293945	0.00293945	0.00293945	0.000391926	9.79816e-05	0.000195963	0.00127376	0.00166569	0.00293945	0.00254752	0.00244954
s__Petroclostridium_sp._X23	0.00803449	0.00666275	0.00842642	0.0140114	0.00685871	0.00979816	0.0111699	0.00342936	0.00734862	0.00362532	0.0166569	0.0150892	0.00186165	0.00646678	0.00489908	0.00872036	0.00891632	0.00685871	0.0117578	0.0191064	0.00793651	0.00440917	0.00176367	0.00156771	0.00587889	0.00734862	0.0187145	0.0172448	0.00460513	0.00450715	0.00342936	0.00617284
s__Petroclostridium_xylanilyticum	0.00342936	0.00254752	0.000881834	0.00244954	0.000881834	0.00117578	0.00127376	0.00137174	0.00274348	0.000881834	0.00323339	0.00333137	0.00176367	0.000881834	0.000587889	0.000979816	0.00391926	0.00293945	0.00333137	0.00293945	0.000783853	0.000195963	0.000783853	0.00137174	0.00401724	0.0048011	0.00127376	0.00293945	0	0.000489908	0.00146972	0.00117578
s__Phocaeicola_barnesiae	0.00421321	0.00411523	0.00421321	0.0100921	0.00940623	0.00862238	0.0129336	0.00979816	0.0124437	0.00832843	0.00950421	0.00989614	0.0117578	0.00666275	0.00803449	0.00558495	0.00362532	0.00352734	0.00803449	0.00617284	0.0074466	0.00823045	0.00979816	0.0112679	0.00284147	0.00293945	0.00725064	0.00813247	0.00901431	0.00685871	0.0100921	0.00989614
s__Phocaeicola_coprophilus	0.000195963	9.79816e-05	9.79816e-05	0.000195963	9.79816e-05	0.000293945	0.000489908	0.000391926	9.79816e-05	0.000195963	0	9.79816e-05	0.000195963	0.000195963	0.00127376	0.0010778	0	0	0	0.000293945	0	0.000195963	0.00137174	0.0010778	0	0	9.79816e-05	9.79816e-05	9.79816e-05	0	0.000489908	0.000979816
s__Phocaeicola_vulgatus	9.79816e-05	0	0	0	0	0	0	9.79816e-05	9.79816e-05	0	0	0	9.79816e-05	0	0	0.000195963	0	0	0	0	0	0	0.000293945	9.79816e-05	0	0	0	0	0	0	0.000391926	0
s__Planctomycetaceae_bacterium_TMED10	0.00166569	0.00195963	0.0010778	0.00186165	0.00166569	0.000685871	0.000489908	0.000685871	0.00186165	0.00303743	0.00166569	0.00127376	0.000979816	0.00127376	0.000979816	0.000685871	0.00176367	0.00313541	0.00146972	0.00205761	0.00284147	0.00146972	0.00117578	0.00117578	0.00156771	0.00156771	0.00195963	0.00254752	0.00244954	0.00156771	0.000979816	0.000979816
s__Polystyrenella_longa	0.000293945	0.000195963	0.000293945	9.79816e-05	0.000391926	0.000685871	0	9.79816e-05	0.000293945	0.000489908	0.000587889	9.79816e-05	0.000391926	0.000391926	0.000195963	0.000489908	0.000391926	0.000391926	0.000587889	0.000195963	0.000293945	0.000489908	0.000293945	0.000489908	0.000587889	0.000587889	0.000293945	0.000685871	0.000587889	0.000391926	0.000881834	0.000685871
s__Pontibacter_amylolyticus	0	0.000195963	0.00137174	0.00137174	0.00137174	0.00205761	0.00225358	0.00205761	0.000587889	0.000489908	0.00244954	0.00127376	0.00176367	0.00186165	0.000979816	0.00137174	9.79816e-05	0.000587889	0.0026455	0.00235156	0.00146972	0.00146972	0.00176367	0.00382128	0.000195963	0	0.000881834	0.00156771	0.00205761	0.00186165	0.0010778	0.00186165
s__Pontibacter_aurantiacus	0	0.000195963	0.000195963	0.000391926	0.000195963	0	9.79816e-05	0.000293945	0.000685871	0.000293945	0	0.000195963	9.79816e-05	9.79816e-05	9.79816e-05	0.000391926	0.000391926	0.000293945	9.79816e-05	9.79816e-05	0	0	0.000293945	0.000587889	0.000391926	0.000195963	0.000195963	0.000293945	0	9.79816e-05	0.000293945	0
s__Pontibacter_aydingkolensis	9.79816e-05	0	0	0.000489908	0.000391926	0.000685871	0.000195963	0.000489908	9.79816e-05	0	0.000391926	0.000391926	0.000293945	0.000979816	0.000489908	9.79816e-05	0	0	0.000195963	9.79816e-05	0.000587889	0.00146972	0.000195963	0	0	0	0	0	0.000685871	0.000685871	0.000293945	0.000391926
s__Pontibacter_indicus	0	0	9.79816e-05	0.000195963	0.00137174	0.00166569	0.000195963	0.000195963	9.79816e-05	0	0	0	0.00117578	0.000685871	0.000587889	0.000979816	0	0	0	0	0.00137174	0.000587889	0.00117578	0.00244954	9.79816e-05	0	0.000391926	9.79816e-05	0	0.000489908	0.000979816	0.000293945
s__Pontibacter_korlensis	0.000195963	0.000195963	0.00137174	0.00146972	0.000293945	0.000391926	0.000979816	0.00127376	0.00117578	0.000489908	0.000881834	0.00146972	0.000195963	9.79816e-05	0.000391926	0.000881834	0	0.000195963	0.000783853	0.00156771	0	0.000489908	0.000489908	0.00195963	0.000195963	0	0.00176367	0.00215559	0.000587889	0.000489908	0.00127376	0.00225358
s__Pontibacter_mucosus	0.000881834	0.000587889	0.00137174	0.00195963	0.00303743	0.00146972	0.0162649	0.01068	0.00303743	0.0010778	0.00342936	0.00274348	0.00137174	0.0010778	0.00284147	0.00607486	0.000587889	0.000587889	0.00293945	0.00352734	0.00146972	0.00225358	0.00470312	0.00950421	0.000391926	0.000489908	0.00166569	0.00244954	0.00293945	0.00176367	0.0133255	0.00774054
s__Pontibacter_oryzae	0.000195963	0.000489908	0.000293945	0.000489908	0	0	9.79816e-05	9.79816e-05	0.000587889	0.00166569	0	0.000489908	0	0	0	0.000195963	0.000195963	0	0.000195963	0.000293945	0	0	9.79816e-05	0	0.000293945	0.000195963	0.000195963	0.000391926	0	0	0	9.79816e-05
s__Pontibacter_pudoricolor	0	0	0	0	0.000293945	0.000195963	0	0	9.79816e-05	0	0	0	0.000293945	0.000195963	0.000195963	0.000979816	0	0	0	0	0.000391926	0.000195963	0	9.79816e-05	0	0	0	0	0.000195963	0.000195963	0	0
s__Pontibacter_roseus	0	0	0	0	0	0	0.000195963	0.000195963	0	0	0	0	0	9.79816e-05	0	0	0	0	0	0	0	0	9.79816e-05	9.79816e-05	0	0	0	9.79816e-05	0	0	0	0
s__Pontibacter_ruber	0	0	0	0	0	0	0	9.79816e-05	0	0	0	0	0	0	0	0.000391926	0	0	0	0	0	9.79816e-05	9.79816e-05	0	0	0	0	0	0	9.79816e-05	9.79816e-05	0
s__Pontibacter_sp._SS18	9.79816e-05	0.000195963	0	0	9.79816e-05	0.000195963	0.00137174	0.00156771	9.79816e-05	9.79816e-05	0	0	0	9.79816e-05	0.000391926	0.000881834	0	0	0	0	0	9.79816e-05	0.00127376	0.00117578	0	0	0	9.79816e-05	9.79816e-05	0	0.000881834	0.000391926
s__Pontiella_desulfatans	0.015873	0.00607486	0.00548697	0.00509504	0.000881834	0.000391926	0.00137174	0.00274348	0.00254752	0.00323339	0.00509504	0.00440917	0.000685871	0.0010778	0.00548697	0.00313541	0.0115618	0.010876	0.00225358	0.00137174	0.00225358	0.00166569	0.00244954	0.00215559	0.00568293	0.0186165	0.00205761	0.00352734	0.00166569	0.00156771	0.00186165	0.00362532
s__Porcincola_intestinalis	0.000195963	0.000489908	0.000783853	0.000391926	0.000293945	0.000587889	0.000489908	0.000195963	0.000391926	0.000391926	0.000391926	0.000587889	0.000391926	0.000391926	9.79816e-05	0.000685871	0.000489908	0.000489908	0.000195963	0.00137174	0.000587889	0.000587889	0.000783853	0.000979816	0.000489908	0.000293945	0.000587889	0.000881834	0.000489908	0.000685871	0.000685871	0.000881834
s__Porphyromonadaceae_bacterium_C941	0.000195963	0.000195963	0.000293945	0.000587889	0.00156771	0.00127376	0.000685871	0.00186165	9.79816e-05	0.000587889	0.000293945	0.000587889	0.00166569	0.00225358	0.000195963	0.000979816	9.79816e-05	0.000195963	0.000391926	0.0010778	0.00146972	0.00117578	0.000685871	0.00186165	9.79816e-05	0	0.000783853	0.000195963	0.000881834	0.00176367	0.00195963	0.000587889
s__Porphyromonadaceae_bacterium_UBA7139	0.000783853	0	0.000587889	0.0010778	0.00166569	0.0010778	9.79816e-05	0	0	0.000293945	0.000293945	0	0.000293945	0.000391926	0.000293945	0.000293945	9.79816e-05	0.000195963	0.00215559	0.000293945	0	0.000685871	0.00215559	0.0010778	0.000783853	0	0	0.000293945	0.000685871	0.000783853	0.00127376	0.000391926
s__Porphyromonas_asaccharolytica	0	0	0	0	0	0.000293945	9.79816e-05	0	0.000195963	0	0	9.79816e-05	0	0	9.79816e-05	0	0	0	9.79816e-05	0	9.79816e-05	0	9.79816e-05	0.000195963	0	9.79816e-05	9.79816e-05	0	0	0	0	0
s__Porphyromonas_gulae	0	0.000195963	0.000587889	0.000391926	0.000391926	0.000881834	0.000685871	0.0010778	0.000783853	0.000391926	0.000489908	0.000391926	0.000391926	0.000293945	0.000489908	0.000293945	0	0	0.000195963	0.000391926	0.000391926	0.000489908	9.79816e-05	0.000587889	0	0	0.000587889	0.000391926	0.000489908	0.000587889	0.000881834	0.000293945
s__Porphyromonas_sp._UQD_345	0	9.79816e-05	0	0	0.000293945	0.000195963	0.000195963	9.79816e-05	9.79816e-05	9.79816e-05	9.79816e-05	0	0.000391926	9.79816e-05	0.000979816	0.000195963	0	0	0	0	0.000587889	0.000685871	0.000391926	0.000293945	0	0	0	0	0.000195963	9.79816e-05	0.000489908	0.00127376
s__Porphyromonas_sp._canine_oral_taxon_366	0.00254752	0.00293945	0.00146972	0.00186165	0.00303743	0.00235156	0.00303743	0.00117578	0.00146972	0.00186165	0.00176367	0.00235156	0.00254752	0.00244954	0.000587889	0.00303743	0.00146972	0.000979816	0.00215559	0.00156771	0.00284147	0.0026455	0.00186165	0.00215559	0.00225358	0.00166569	0.00225358	0.00166569	0.00225358	0.00391926	0.00195963	0.00274348
s__Porphyromonas_sp._oral_clone_HF001	9.79816e-05	0	9.79816e-05	0.000489908	0.000881834	0.000783853	0.000489908	0.000685871	0.000195963	0	0.000783853	0.000881834	0.00215559	0.000783853	0.00342936	0.000979816	9.79816e-05	9.79816e-05	0.000293945	0.000391926	0.0010778	0.000979816	0.00254752	0.0010778	0.000293945	9.79816e-05	0	0.000195963	0.000489908	0.000391926	0.000391926	0.0010778
s__Porphyromonas_sp._oral_taxon_275	0.000783853	0.00146972	0.000783853	0.000391926	0.000587889	0.000979816	0.000293945	0.000587889	0.000783853	0.00137174	0.000195963	0.000587889	0.000685871	0.00117578	0.000195963	0.000587889	0.00137174	0.000979816	0.000685871	9.79816e-05	0.000881834	0.000587889	0.000685871	0.00117578	0.000881834	0.000783853	0.000685871	0.000195963	0.000783853	0.00235156	0.000293945	0.000489908
s__Prevotella_bryantii	0.000391926	9.79816e-05	0.00137174	0.000391926	0.00254752	0.00186165	0.000293945	0.000391926	9.79816e-05	0.000293945	0.000783853	9.79816e-05	0.00529101	0.00156771	0.000587889	0.000783853	0.000783853	0.000979816	0.000293945	0	0.00215559	0.00127376	0.000489908	0.000685871	0.000587889	0.000979816	0.000293945	0.000293945	0.00117578	0.00117578	0.000195963	0.000881834
s__Prevotella_buccae	9.79816e-05	9.79816e-05	9.79816e-05	0.000195963	0.000293945	9.79816e-05	0.000195963	0.000685871	0.000587889	0.000195963	0	9.79816e-05	0.000293945	0	0.000489908	0.000195963	9.79816e-05	0.000195963	0	9.79816e-05	0	9.79816e-05	9.79816e-05	0.000293945	0.000293945	9.79816e-05	0.000195963	0	9.79816e-05	0.000195963	0.000489908	9.79816e-05
s__Prevotella_cerevisiae	0	0	0.000587889	0.000293945	0	0	0	0	0	0	0	0	9.79816e-05	0	0	0	0	0	0	0	0	0.000685871	0	0	0	0	0	0.000881834	0.000587889	9.79816e-05	0	0
s__Prevotella_communis	0.00166569	0.00156771	0.00617284	0.00578091	0.00734862	0.00627082	0.00548697	0.00362532	0.00499706	0.00274348	0.00754458	0.00646678	0.0048011	0.00460513	0.00617284	0.00460513	0.00127376	0.0010778	0.00656477	0.00705467	0.00382128	0.00725064	0.00382128	0.00323339	0.00127376	0.000587889	0.00431119	0.00676073	0.00872036	0.00519302	0.00411523	0.00382128
s__Prevotella_dentalis	0	0	0	9.79816e-05	0	9.79816e-05	9.79816e-05	0.000195963	0	9.79816e-05	0	0	0.000195963	0	9.79816e-05	0	0	0	9.79816e-05	9.79816e-05	0	0	0.000489908	0.000685871	0	0	9.79816e-05	0	0	0	0	0.000293945
s__Prevotella_denticola	0.000195963	0.000195963	0.000293945	0.000293945	0.00117578	0.00137174	0.000195963	0.000489908	0.000391926	0.000489908	0.000293945	0.000195963	0.00176367	0.00127376	9.79816e-05	9.79816e-05	9.79816e-05	9.79816e-05	0.000293945	0.000685871	0.000195963	0.000685871	0.000489908	0.000783853	9.79816e-05	0.000195963	0.000489908	0.000587889	0.000587889	0.000685871	0.000587889	0.000391926
s__Prevotella_lacticifex	0.00166569	0.00342936	0.00352734	0.00342936	0.00254752	0.00215559	0.000195963	0.00127376	0.00235156	0.000783853	0.00293945	0.00215559	0.00509504	0.00146972	0.00470312	0.00215559	0.00568293	0.00656477	0.00195963	0.00195963	0.00166569	0.000489908	0.00225358	0.00225358	0.0037233	0.00431119	0.00274348	0.00293945	0.00137174	0.000587889	0.000881834	0.00303743
s__Prevotella_rara	0.0567313	0.0696649	0.0346855	0.0261611	0.0443857	0.0299824	0.0275328	0.0439937	0.0617284	0.0395846	0.0356653	0.026847	0.0454635	0.0339016	0.0727023	0.048011	0.0786792	0.0802469	0.0230257	0.0162649	0.0400745	0.037233	0.0183226	0.0331178	0.0667255	0.0936704	0.0131295	0.0247893	0.0473251	0.0471291	0.0224378	0.0333137
s__Prevotella_ruminicola	0.00470312	0.00450715	0.021066	0.0137174	0.015971	0.0111699	0.0100921	0.01068	0.0130316	0.00960219	0.0121497	0.010876	0.0118558	0.0063688	0.0115618	0.010386	0.00470312	0.0048011	0.0154811	0.0118558	0.00793651	0.00881834	0.00901431	0.00823045	0.00401724	0.00352734	0.00979816	0.0116598	0.00989614	0.00940623	0.00607486	0.00862238
s__Prevotella_sp._BP1-56	9.79816e-05	0.000195963	0.00225358	0.00137174	0.000489908	0.000195963	9.79816e-05	0	0.000587889	0.000489908	0.000293945	0.000195963	0.000195963	0	0.000489908	0.000195963	0.000489908	9.79816e-05	0.000293945	0.000293945	0.000293945	9.79816e-05	0.000391926	0.000293945	0.000391926	0.000293945	0.000685871	0.000881834	0.000293945	0.000195963	0	9.79816e-05
s__Prevotella_sp._E13-17	0.0147952	0.021066	0.00930825	0.01068	0.0131295	0.0150892	0.0155791	0.0240055	0.00793651	0.0129336	0.00930825	0.0112679	0.00989614	0.0273369	0.0231237	0.0219479	0.00568293	0.00881834	0.0135215	0.0145993	0.0163629	0.016069	0.0256712	0.0207721	0.0101901	0.0102881	0.0192044	0.0117578	0.0142073	0.0219479	0.0182246	0.0291005
s__Prevotella_sp._E13-27	0.00352734	0.00558495	0.0132275	0.0138154	0.0120517	0.0145013	0.0166569	0.0149912	0.0122477	0.00881834	0.0126396	0.010582	0.010778	0.0113659	0.0139134	0.00911229	0.00529101	0.00382128	0.0116598	0.0134235	0.00823045	0.00872036	0.0150892	0.0123457	0.00401724	0.00489908	0.0115618	0.0120517	0.00999412	0.00940623	0.0128356	0.0151871
s__Prevotella_sp._E15-22	9.79816e-05	0.000391926	0.00176367	0.0026455	0.0127376	0.0135215	0.00911229	0.00823045	0.000587889	0.000391926	0.00146972	0.00186165	0.0111699	0.0145993	0.00676073	0.00715266	0.000391926	0.000195963	0.00313541	0.00235156	0.00646678	0.00960219	0.0111699	0.010778	0.000293945	0.000293945	0.00195963	0.00176367	0.00646678	0.00832843	0.0116598	0.00656477
s__Prevotella_sp._E2-28	0.00176367	0.00244954	0.0037233	0.0048011	0.00284147	0.00313541	0.00342936	0.00333137	0.00548697	0.00303743	0.00362532	0.00421321	0.00225358	0.00215559	0.00421321	0.00284147	0.00235156	0.00215559	0.00401724	0.00548697	0.00146972	0.00215559	0.00323339	0.00323339	0.00176367	0.00166569	0.0063688	0.00499706	0.00127376	0.00137174	0.00235156	0.00293945
s__Prevotella_sp._E9-3	0.00597688	0.00587889	0.0185185	0.0183226	0.010386	0.0109739	0.00695669	0.00989614	0.0219479	0.0145013	0.0163629	0.0162649	0.00803449	0.0116598	0.00832843	0.00832843	0.00548697	0.00382128	0.0235156	0.0285126	0.00646678	0.0112679	0.00872036	0.00862238	0.00548697	0.00362532	0.0209681	0.0202822	0.0102881	0.00881834	0.00715266	0.00783853
s__Prevotella_sp._MGM1	0.000685871	0.000587889	0.000783853	0.000881834	0.00127376	0.00127376	0.000587889	0.000587889	0.00186165	0.00166569	0.0010778	0.000881834	0.000587889	0.00117578	0.000685871	0.0010778	9.79816e-05	0.000489908	0.000881834	0.000979816	0.000587889	0.000881834	0.000685871	0.000685871	0.000489908	0.000587889	0.00156771	0.000881834	0.000881834	0.000293945	0.00117578	0.000685871
s__Prevotella_sp._P25	0	9.79816e-05	0.00127376	0.0010778	0.000979816	0.0010778	0.000881834	0.000881834	0.000391926	0.000195963	0.000293945	0.000685871	0.000293945	0.000391926	0.000881834	0.000783853	0	0	0.0010778	0.000685871	0.000489908	0.000391926	0.000391926	0.000783853	0	0	0.000587889	0.000293945	0.000587889	0.000293945	0.000391926	0.000783853
s__Prevotella_sp._oral_taxon_317	0	0	9.79816e-05	0	0.000489908	0.000783853	0	0	0.000293945	9.79816e-05	0	0	0.000979816	0.000195963	9.79816e-05	0	0.000293945	0	0	9.79816e-05	0.000587889	0.000293945	9.79816e-05	0	0	0	9.79816e-05	0.000391926	0.000489908	0	9.79816e-05	9.79816e-05
s__Prevotellaceae_bacterium_DJF_LS10	9.79816e-05	0.000489908	0.000587889	0.00205761	0.000195963	0.000195963	0	9.79816e-05	0.0010778	0.000489908	0.00137174	0.00117578	0	9.79816e-05	0.000587889	0.000195963	0.000293945	0.000293945	0.0010778	0.000979816	9.79816e-05	0	0.000195963	0.000195963	0.000293945	0.000195963	0.000881834	0.00176367	0.000293945	0	0	9.79816e-05
s__Prolixibacter_sp._SD074	9.79816e-05	0	0	0	9.79816e-05	0.000391926	0.000293945	0	9.79816e-05	0	9.79816e-05	9.79816e-05	9.79816e-05	9.79816e-05	0	9.79816e-05	0	0	9.79816e-05	0	0	0	9.79816e-05	0	0	0	0.000293945	0	0	0	9.79816e-05	9.79816e-05
s__Proteiniphilum_saccharofermentans	0.000195963	0.000195963	0	0.000293945	0.000489908	9.79816e-05	0.000489908	0.000391926	0.000195963	0	0.000979816	0.000685871	9.79816e-05	0	0.000391926	0.000783853	9.79816e-05	9.79816e-05	0.000489908	9.79816e-05	0.000293945	0.000293945	9.79816e-05	0.000195963	0	0.000489908	0.000195963	9.79816e-05	9.79816e-05	9.79816e-05	9.79816e-05	0.000587889
s__Pseudaeromonas_sharmana	0.00293945	0.000195963	0	9.79816e-05	0.000293945	9.79816e-05	0.000489908	0	0.000195963	0.000391926	0	0.000391926	9.79816e-05	0.000391926	9.79816e-05	0.000293945	0.00293945	0.00146972	9.79816e-05	0	0.000881834	0.000783853	0	9.79816e-05	0.00205761	0.000783853	9.79816e-05	9.79816e-05	0.000783853	0	0.00127376	0.000293945
s__Pseudoclostridium_thermosuccinogenes	0.016069	0.0181266	0.00891632	0.0177347	0.0287086	0.0203802	0.0101901	0.0074466	0.0171468	0.010778	0.0163629	0.0221438	0.0162649	0.0173427	0.0196943	0.0116598	0.0197923	0.00989614	0.0182246	0.0217519	0.032138	0.0179306	0.0139134	0.0137174	0.0131295	0.0130316	0.02136	0.0195963	0.016167	0.0148932	0.0117578	0.0115618
s__Pseudoflavonifractor_sp._BIOML-A7	0.000489908	0.000489908	9.79816e-05	9.79816e-05	0.000195963	9.79816e-05	9.79816e-05	0	9.79816e-05	9.79816e-05	9.79816e-05	0.000195963	0	0.000293945	0	9.79816e-05	9.79816e-05	0.000293945	0	0	9.79816e-05	0.000391926	0	0	0.000195963	0.000195963	0.000293945	0.000293945	0	0.000391926	9.79816e-05	9.79816e-05
s__Pseudomonas_sp._BAY1663	0	0	0	0	9.79816e-05	0	9.79816e-05	9.79816e-05	0.000195963	0.000195963	0	0	9.79816e-05	0.000195963	0.000391926	0.000489908	0.00274348	0.000979816	0	0	0.000195963	9.79816e-05	0	0	0.000587889	0.000195963	0	0	9.79816e-05	0.000293945	0.000293945	0.000293945
s__Pseudomonas_sp._Z82022	9.79816e-05	0	0	0	0	0	0.000195963	0	9.79816e-05	0.000195963	0	9.79816e-05	0	0	0.000685871	9.79816e-05	0.000685871	0.000195963	0	0	9.79816e-05	9.79816e-05	0	0	0	0	0	9.79816e-05	0.000489908	0	0	0
s__Pseudoruminococcus_massiliensis	0.00391926	0.00284147	0.0010778	0.00195963	0.00656477	0.00411523	0.00705467	0.00568293	0.00195963	0.00186165	0.0048011	0.00362532	0.00734862	0.0074466	0.00529101	0.00529101	0.00303743	0.00284147	0.00254752	0.00303743	0.0074466	0.00676073	0.00862238	0.00656477	0.00235156	0.00323339	0.00127376	0.00323339	0.00470312	0.00646678	0.00783853	0.00695669
s__Pyramidobacter_piscolens	0.000685871	0.000489908	0.000489908	0.000979816	0.000391926	0.000489908	0.000587889	0.000489908	0.0010778	0.000783853	0.000685871	0.000587889	0.000195963	0.000881834	0	0.000685871	0.000783853	9.79816e-05	0.000685871	0.000587889	0.000391926	0.000293945	9.79816e-05	0.000489908	9.79816e-05	0.000195963	0.000391926	0.000391926	0.000391926	0.000391926	0.0010778	9.79816e-05
s__Qiania_dongpingensis	0	9.79816e-05	0	0	0.000195963	9.79816e-05	0	0	0	0.000195963	0	0	0	9.79816e-05	0	0	0	9.79816e-05	0	0	0	9.79816e-05	9.79816e-05	9.79816e-05	0	9.79816e-05	0	0	9.79816e-05	0	9.79816e-05	0
s__Qingrenia_yutianensis	0.00215559	0.00195963	0	0	0	0	0	0	0.00254752	0.00146972	9.79816e-05	0	0.000195963	0	0	9.79816e-05	0.00284147	0.00215559	9.79816e-05	0.000195963	0	0	0	0	0.00391926	0.00352734	0	0	0	9.79816e-05	0	0
s__Rhabdanaerobium_thermarum	9.79816e-05	0.000391926	0	0.000293945	9.79816e-05	0	0	0	0	9.79816e-05	0	0.000293945	0	0.000195963	0	9.79816e-05	9.79816e-05	0.000293945	0	9.79816e-05	0	9.79816e-05	0.000195963	0	9.79816e-05	0.000195963	9.79816e-05	0	0	0	9.79816e-05	0.000293945
s__Rhizobium_daejeonense	0	9.79816e-05	0	0	9.79816e-05	0.000293945	9.79816e-05	0.000195963	0	9.79816e-05	0	0	0	0	0	0	0	0	0	9.79816e-05	0.000195963	0.000195963	0	0	0	0	0	0	0	0	0	0
s__Rhizobium_sp._TH2	0	0	0	0	0	0.000293945	0	0	0	0	0	0	0	0	0	0	0	0	0	0	0	0	0	0	0	0	0	0	0	0	0	0
s__Rhizobium_sp._b129	0	0	0	0	0	9.79816e-05	9.79816e-05	0.000195963	0	0	0	9.79816e-05	0	0.000293945	0.000293945	0.000195963	0	0	0	0	0	0.000293945	9.79816e-05	9.79816e-05	0	0	0	0	9.79816e-05	0.000195963	0.000293945	0
s__Rhodobacter_sp._24-YEA-8	9.79816e-05	0.000195963	0	0	0	0	0	9.79816e-05	0.000489908	0.000293945	0	0	0	0	0	0	0.000979816	0.000195963	0	9.79816e-05	0	0	0	0	0.00127376	0.000489908	0	9.79816e-05	0	0	0	0
s__Rhodocyclaceae_bacterium_4SCVA	0	0	0	0	0	0	0.0010778	0.000293945	0	9.79816e-05	0	0.000391926	9.79816e-05	0.000293945	9.79816e-05	9.79816e-05	0.000979816	0	0	0	0.000195963	0	0.000195963	0	0	0.000685871	0	0	9.79816e-05	9.79816e-05	0	0
s__Rhodopirellula_sp._CcC4	0.00362532	0.0037233	0.00205761	0.00293945	0.000881834	0.00176367	0.000685871	0.000489908	0.00421321	0.00254752	0.00156771	0.00195963	0.00186165	0.00166569	0.00117578	0.00166569	0.00382128	0.00529101	0.00225358	0.00254752	0.00274348	0.00186165	0.00195963	0.00166569	0.00362532	0.00352734	0.00303743	0.00254752	0.00186165	0.00127376	0.00166569	0.000979816
s__Rikenellaceae_bacterium_DTU002	0.000783853	0.000979816	0.00303743	0.00205761	0.00313541	0.00489908	0.00244954	0.00313541	0.00352734	0.00352734	0.00186165	0.00303743	0.00215559	0.00284147	0.000391926	0.00156771	0.000391926	0.000489908	0.00323339	0.00411523	0.00274348	0.0037233	0.00225358	0.00215559	0.000293945	0.0010778	0.00382128	0.00313541	0.00215559	0.00421321	0.00137174	0.00186165
s__Robinsoniella_sp._KNHs210	9.79816e-05	0	0	9.79816e-05	0.000293945	9.79816e-05	0	9.79816e-05	9.79816e-05	0	0	9.79816e-05	0	0	9.79816e-05	9.79816e-05	0.000195963	0.000195963	0.000195963	0.000293945	0	0.000293945	0	0	0.000195963	0.000195963	9.79816e-05	9.79816e-05	9.79816e-05	9.79816e-05	9.79816e-05	9.79816e-05
s__Rodentibacter_ratti	9.79816e-05	0.000195963	0.000293945	9.79816e-05	0.000293945	0	9.79816e-05	0	0	9.79816e-05	0	0	0	0.000195963	0	0.000195963	0.000195963	0.000195963	0.000293945	0.000195963	0.000195963	0.000293945	9.79816e-05	0.000293945	0	0.000195963	0.000489908	0.000293945	0	0	0.000293945	0
s__Roseburia_hominis	0	0	0	0	9.79816e-05	0.000195963	9.79816e-05	0.000195963	0	0	0	0	9.79816e-05	0	0.000783853	0.000195963	0	0	9.79816e-05	0	0.000293945	9.79816e-05	0.000685871	0.000489908	0	0	0	9.79816e-05	9.79816e-05	0.000587889	0.000195963	9.79816e-05
s__Roseburia_intestinalis	0.00176367	0.00195963	0.00117578	0.0010778	0.00137174	0.00137174	0.00117578	0.00186165	0.00127376	0.00146972	0.000587889	0.00156771	0.000587889	0.00186165	0	0.000489908	0.00166569	0.00156771	0.00176367	0.0026455	0.000783853	0.00195963	0.0010778	0.00117578	0.000979816	0.00146972	0.00166569	0.00166569	0.000783853	0.00186165	0.00117578	0.000979816
s__Roseburia_lenta	0.000489908	0.000587889	0.000195963	9.79816e-05	0.000685871	0.000293945	0.00137174	0.000391926	0.000979816	0.000783853	0.000685871	0.000195963	0.000685871	0.000489908	0.0010778	0.000489908	0.000979816	0.000587889	0.000195963	0.000293945	0.000195963	0.000391926	0.0010778	0.000783853	0.000783853	0.000685871	0.000979816	0.000685871	0.000881834	0.000587889	0.000783853	0.000489908
s__Roseburia_sp._499	0	0.000195963	0.000195963	0.000293945	0	9.79816e-05	0	0.000293945	0.000293945	0.000195963	9.79816e-05	0	0.000195963	9.79816e-05	9.79816e-05	0.000195963	0.000391926	0.000195963	0	0	9.79816e-05	0.000195963	0.000195963	0	9.79816e-05	9.79816e-05	0.000195963	0	9.79816e-05	0	0.000195963	0.000391926
s__Roseburia_sp._AF22-2LB	0.000391926	0	0	9.79816e-05	0	9.79816e-05	0.000195963	0.000195963	0.000195963	0.000195963	0.000293945	0	0	0	0.000195963	0.000293945	0	9.79816e-05	0.000195963	0.000293945	9.79816e-05	0	9.79816e-05	0	0.000293945	0.000293945	9.79816e-05	0	0.000195963	0.000489908	0.000195963	9.79816e-05
s__Roseimaritima_ulvae	0.000195963	0	0	0	0	0	0	9.79816e-05	0	0	0	0	9.79816e-05	0	0	0	9.79816e-05	0	9.79816e-05	9.79816e-05	0.000195963	0	0	0	9.79816e-05	0	0	0	0	0	0	0
s__Rufibacter_ruber	0.000195963	0	0.00127376	0.000489908	0.000489908	0.000489908	9.79816e-05	0	0.000293945	0.000293945	0.000685871	0.000685871	0.000195963	9.79816e-05	0.000195963	0	0.000195963	0.000195963	0.000587889	0.000783853	0.000489908	0.000293945	0	9.79816e-05	0	0.000587889	0.000685871	0.000489908	0.000587889	0.000293945	0	9.79816e-05
s__Rufibacter_tibetensis	0.000881834	0.00127376	0.000587889	0.00186165	0.00146972	0.00382128	0.000881834	0.00225358	0.000979816	0.00352734	0.0010778	0.00205761	0.00137174	0.00558495	0	0.0010778	9.79816e-05	0.000685871	0.00274348	0.000979816	0.00235156	0.00401724	0.00166569	0.00146972	0.000587889	0.000685871	0.00205761	0.00421321	0.00166569	0.00499706	0.00156771	0.00176367
s__Ruminiclostridium_cellobioparum	0.00293945	0.00195963	0.0037233	0.00352734	0.00391926	0.00205761	0.00176367	0.00205761	0.00323339	0.000685871	0.00293945	0.00254752	0.00137174	0.00293945	0.00225358	0.00146972	0.00156771	0.0026455	0.000881834	0.00117578	0.0026455	0.00342936	0.000881834	0.0010778	0.00215559	0.00176367	0.00156771	0.00254752	0.00509504	0.0037233	0.0010778	0.00186165
s__Ruminiclostridium_cellulolyticum	0.00333137	0.00499706	0.00195963	0.00303743	0.00205761	0.00137174	0.00195963	0.00117578	0.00715266	0.00166569	0.00391926	0.00303743	0.000881834	0.00166569	0.00195963	0.00146972	0.00519302	0.00519302	0.0048011	0.00529101	0.00284147	0.00254752	0.00117578	0.000881834	0.0063688	0.00578091	0.00382128	0.00244954	0.00166569	0.00176367	0.0037233	0.00156771
s__Ruminiclostridium_herbifermentans	0.000685871	0.000587889	0.000391926	0.000881834	0.000293945	0.000391926	0.000293945	0.000195963	0.000293945	0.000587889	0.000195963	0.000195963	0.000979816	0.000293945	0.000783853	0.000587889	0.000195963	0.000195963	0.000391926	0.000293945	0.000489908	0.000685871	0.000195963	9.79816e-05	9.79816e-05	0.000587889	0.000685871	0.000293945	0.000881834	0.000489908	9.79816e-05	0.000195963
s__Ruminiclostridium_hungatei	0	0	9.79816e-05	0	0	0	0.000195963	0.000391926	0	0	9.79816e-05	0	0	9.79816e-05	9.79816e-05	0	0	0	9.79816e-05	0	0	0	0	9.79816e-05	0	0	0	0	0	9.79816e-05	0	0
s__Ruminiclostridium_papyrosolvens	0.00127376	0.000783853	9.79816e-05	0.000587889	0.00195963	0.00117578	0.000489908	0.000293945	0.0010778	0.000293945	0.00156771	0.00205761	0.00146972	0.00225358	0.000293945	0.000783853	0.000391926	0.00137174	0.00137174	0.00127376	0.00244954	0.00440917	0	0.000293945	0.00225358	0.000195963	0.000587889	0.000489908	0.0037233	0.00215559	0.000783853	0.000391926
s__Ruminobacter_amylophilus	0.00156771	0.00156771	0.000195963	0.000293945	0.000685871	0.000293945	0.000881834	0.000293945	0.0010778	0.000293945	0.0010778	0.00146972	0.000587889	9.79816e-05	0.00391926	0.0037233	0.00499706	0.00205761	0.000685871	0.000293945	0.000783853	0.000391926	0.00117578	0.000195963	0.00450715	0.00548697	0	0.000391926	0.000979816	0.000293945	0.000195963	0.00127376
s__Ruminococcaceae_bacterium_AB4001	0.0397805	0.0280227	0.0125416	0.0117578	0.0101901	0.010876	0.0223398	0.0222418	0.0383108	0.0258671	0.0136194	0.010778	0.0109739	0.00842642	0.0254752	0.0147952	0.0234176	0.0251813	0.016167	0.0164609	0.00921027	0.00764256	0.0146972	0.0139134	0.0359592	0.0259651	0.0127376	0.00891632	0.0145993	0.0111699	0.0192044	0.0152851
s__Ruminococcaceae_bacterium_BL-4	0.000979816	0.000587889	9.79816e-05	9.79816e-05	0.000195963	0	0.000293945	0.000195963	0.000587889	9.79816e-05	0.000293945	9.79816e-05	0	9.79816e-05	0	0.000293945	0.000195963	0.000783853	0.000195963	0.000195963	0.000195963	9.79816e-05	0.000293945	9.79816e-05	0.000391926	0.000783853	9.79816e-05	0.000195963	0.000195963	0.000489908	9.79816e-05	0.000293945
s__Ruminococcaceae_bacterium_CPC-11	0.00509504	0.00342936	0.00186165	0.00244954	0.00519302	0.00411523	0.00293945	0.00303743	0.0037233	0.0026455	0.00186165	0.000685871	0.00195963	0.00333137	0.00323339	0.00313541	0.00470312	0.00509504	0.00195963	0.00195963	0.00333137	0.00401724	0.00225358	0.00333137	0.00460513	0.00274348	0.00225358	0.00176367	0.00293945	0.00284147	0.00215559	0.00254752
s__Ruminococcaceae_bacterium_NK4B32	0.000685871	0.000979816	0	9.79816e-05	0.00137174	0.00146972	0.000979816	0.0010778	0.000489908	0.000391926	0.000685871	0.000783853	0.000587889	0.00205761	0.00146972	0.00146972	0.000587889	0.000587889	0.000195963	0.000293945	0.00176367	0.0010778	0.00137174	0.00146972	0.000685871	0.000979816	0.000293945	0.000685871	0.00127376	0.0010778	0.00146972	0.00137174
s__Ruminococcoides_bili	0.00244954	0.00205761	0.00450715	0.00431119	0.00166569	0.00146972	0.00254752	0.00117578	0.00215559	0.00166569	0.00529101	0.00382128	0.0026455	0.00205761	0.00166569	0.000881834	0.00352734	0.00313541	0.00156771	0.00195963	0.00293945	0.00137174	0.0010778	0.00195963	0.00303743	0.00205761	0.0048011	0.00460513	0.00137174	0.00146972	0.00352734	0.00166569
s__Ruminococcus_albus	0.000685871	0.000195963	0.000293945	0.000293945	0.000195963	0.000293945	0.000587889	0.000489908	0.000685871	9.79816e-05	0.000195963	0.000391926	0	0	0.000293945	0.000293945	0	0.000293945	0.000293945	0.000293945	0	0	0	0.000293945	0	0.000293945	0.000783853	9.79816e-05	0.000587889	0.000391926	0.000293945	0.000293945
s__Ruminococcus_bovis	0.00450715	0.00754458	0.0130316	0.00891632	0.00244954	0.00254752	0.00352734	0.00431119	0.0048011	0.00450715	0.00450715	0.00401724	0.00440917	0.00166569	0.00725064	0.00342936	0.0133255	0.00842642	0.0037233	0.00421321	0.00186165	0.00284147	0.00440917	0.00352734	0.00862238	0.00921027	0.00891632	0.00695669	0.00313541	0.00215559	0.00578091	0.00411523
s__Ruminococcus_bromii	0.00431119	0.00401724	0.00421321	0.0063688	0.00342936	0.00382128	0.00587889	0.00440917	0.0026455	0.00352734	0.00676073	0.00646678	0.00715266	0.00734862	0.00342936	0.00597688	0.00352734	0.00205761	0.00538899	0.00734862	0.00685871	0.00793651	0.0131295	0.00999412	0.00450715	0.00342936	0.010778	0.0085244	0.00842642	0.00627082	0.0123457	0.0085244
s__Ruminococcus_champanellensis	0.000195963	0.000293945	0	0	0	9.79816e-05	0.000195963	9.79816e-05	0.000293945	0.000293945	0.000195963	0.000195963	0	0	0.000195963	0	0	0.000489908	0	9.79816e-05	0.000195963	0	0	9.79816e-05	9.79816e-05	0	9.79816e-05	0	0.000391926	0.000195963	0	9.79816e-05
s__Ruminococcus_flavefaciens	0.00715266	0.00499706	0.00254752	0.0037233	0.00989614	0.00911229	0.00881834	0.00803449	0.00509504	0.00333137	0.0048011	0.00509504	0.0208701	0.0101901	0.00774054	0.00597688	0.00431119	0.00725064	0.00303743	0.0026455	0.0156771	0.0117578	0.00960219	0.00685871	0.00617284	0.00489908	0.00440917	0.00333137	0.0133255	0.0138154	0.0074466	0.0063688
s__Ruminococcus_gauvreauii	0.000685871	0.000195963	0.000391926	0.000293945	0.000587889	0.000783853	0.00137174	0.000783853	0.000293945	0.000391926	0.000391926	0.000293945	0.000587889	0.000489908	0.000881834	0.000685871	0.000587889	0.000293945	0.000587889	0.000881834	0.000979816	0.000587889	0.000685871	0.00117578	0.000391926	0.000979816	0.000293945	0.000195963	0.000489908	0.000685871	0.000587889	0.000783853
s__Ruminococcus_hominis	0.000391926	9.79816e-05	0.000195963	0.000293945	9.79816e-05	0.000195963	0	0	0.000685871	0.000195963	0	0.000293945	0.000293945	9.79816e-05	9.79816e-05	9.79816e-05	0.000391926	0.000391926	0.000587889	0.000685871	0.000195963	0	0.000391926	0.000195963	9.79816e-05	0.000293945	9.79816e-05	0.000195963	0.000293945	0	9.79816e-05	9.79816e-05
s__Ruminococcus_sp._FC2018	0	0	0	0	0	0.000195963	0	9.79816e-05	0	0	0	0	0.000195963	0	0.000195963	9.79816e-05	0	0	0	9.79816e-05	0	9.79816e-05	0	0	9.79816e-05	0	0	9.79816e-05	9.79816e-05	0.000293945	0	0
s__Ruminococcus_sp._HUN007	0.00156771	0.00137174	0.000979816	0.000881834	0.00137174	0.00127376	0.000293945	0.000293945	0.00156771	0.000783853	0.000391926	0.00146972	0.0010778	0.000783853	0.00146972	0	0.0010778	0.00127376	0.00127376	0.000979816	0.000979816	0.000391926	0.000685871	0.000587889	0.00137174	0.0010778	0.0010778	0.000881834	0.00186165	0.00137174	0.000685871	0.000293945
s__Ruminococcus_sp._Marseille-P6503	0.000391926	0	0	0.000391926	0.000195963	0.000489908	0	0.000391926	0.000195963	0	9.79816e-05	0.000391926	9.79816e-05	0	0.000489908	9.79816e-05	0.000391926	0.000391926	0.000293945	9.79816e-05	0.000489908	9.79816e-05	0.000489908	9.79816e-05	0.000293945	0.000489908	0.000195963	0.000195963	0.000587889	0.000489908	9.79816e-05	0.000489908
s__Ruminococcus_sp._NK3A76	0.000489908	9.79816e-05	0.000391926	0.000685871	0.000195963	9.79816e-05	0.000293945	0	0.000195963	9.79816e-05	0	9.79816e-05	0	9.79816e-05	0	0.000195963	0.000881834	9.79816e-05	0	0.000195963	9.79816e-05	0	0	0.000195963	0.000489908	0.000195963	0	9.79816e-05	0	0	0.000195963	0.000195963
s__Ruminococcus_sp._YE71	0.000293945	9.79816e-05	9.79816e-05	0.000293945	0.000195963	9.79816e-05	9.79816e-05	9.79816e-05	0.000195963	9.79816e-05	9.79816e-05	9.79816e-05	0.000195963	0	0	0.000293945	0	0.000195963	0.000489908	0.000195963	0	9.79816e-05	0	0	9.79816e-05	0	0	0	0.000293945	0.000293945	9.79816e-05	9.79816e-05
s__Ruminococcus_sp._zg-924	0.00146972	0.00137174	0.000293945	0.00127376	0.00137174	0.000783853	0.000881834	0.000783853	0.0010778	0.000979816	0.000489908	0.000881834	0.000391926	0.00127376	0.0010778	0.00117578	0.00117578	0.00117578	0.00117578	0.000783853	0.00244954	0.00117578	0.000881834	0.000685871	0.00146972	0.00137174	0.00195963	0.00195963	0.00225358	0.00225358	0.00117578	0.00166569
s__Ruminococcus_torques	0.00156771	0.000979816	0.000195963	0.000293945	0.000783853	0.00225358	0.000881834	0.000881834	0.000685871	0.000685871	0.000979816	0.000293945	0.000881834	0.00127376	0.000783853	0.0010778	0.000685871	0.00137174	0.000685871	0.00117578	0.00156771	0.00156771	0.00166569	0.00146972	0.0010778	0.00127376	0.000587889	0.000685871	0.000685871	0.000783853	0.00166569	0.000587889
s__Runella_sp._SP2	0	0	0	0	0	0	0	0	9.79816e-05	0	0	0	0	0	0	0	0	0	0	0	0	0	0	0	0	0	0	0	0	0	0	0
s__Ruthenibacterium_lactatiformans	0.000195963	0	0	0.000195963	0	9.79816e-05	0	0	9.79816e-05	0	9.79816e-05	0	9.79816e-05	9.79816e-05	0	0	9.79816e-05	9.79816e-05	9.79816e-05	9.79816e-05	0	0	0.000195963	0	0	0	0.000195963	0	0	0	0	9.79816e-05
s__Saccharofermentans_acetigenes	0.000195963	0.000391926	9.79816e-05	0.000293945	0.000293945	0.000685871	0.000293945	0.000293945	9.79816e-05	0.000391926	0.000685871	0.000587889	0.000489908	0.000979816	0.000293945	0.000195963	0	0.000293945	0.00127376	0.000881834	0.000293945	0.000293945	0.000881834	0.000489908	0.000391926	0.000195963	0.000195963	0.000293945	0.000195963	0.000587889	0.000293945	0.000391926
s__Saccharopolyspora_cavernae	9.79816e-05	0	0	0	0	9.79816e-05	0.000391926	9.79816e-05	0.000195963	0.000293945	0.000293945	0.000195963	9.79816e-05	0	0.000195963	9.79816e-05	0	0	9.79816e-05	0.000293945	0	9.79816e-05	9.79816e-05	0.000195963	0	9.79816e-05	9.79816e-05	0.000293945	0	0	9.79816e-05	0.000195963
s__Saccharopolyspora_hordei	0	0	0	0	0	0	9.79816e-05	0	0	9.79816e-05	0	0	0	0	0	0	0	0	0	0	9.79816e-05	0	0	0	0	0	0	0	0	0	0	9.79816e-05
s__Saccharopolyspora_rectivirgula	9.79816e-05	0.000293945	0.000489908	0.000391926	0	9.79816e-05	0.000391926	0.000293945	0.000195963	0.000489908	0.000489908	0.000881834	0	0.000293945	0.000587889	0.000195963	9.79816e-05	0.000293945	0.000783853	0.000979816	0.000489908	0	0.000293945	0.000293945	0.000195963	0.000293945	0.00166569	0.000783853	0	9.79816e-05	0.000881834	0.000587889
s__Sedimentibacter_sp._zth1	9.79816e-05	9.79816e-05	0.000195963	0	0	0	0	0	9.79816e-05	0.000293945	9.79816e-05	9.79816e-05	0	0	0	0.000195963	0.000293945	0.000489908	0	0	0	0.000195963	0.000293945	9.79816e-05	0.000881834	0.000195963	0.000195963	0	0	0	0	0
s__Segatella_copri	0.000881834	0.00225358	0.0037233	0.00225358	0.00548697	0.00764256	0.00538899	0.00499706	0.00323339	0.00215559	0.00205761	0.00313541	0.00401724	0.00568293	0.00137174	0.00352734	0.0010778	0.000881834	0.00342936	0.00274348	0.0037233	0.00656477	0.00284147	0.00489908	0.000881834	0.000881834	0.00166569	0.00313541	0.00450715	0.00391926	0.00460513	0.00284147
s__Selenomonadales_bacterium_Marseille-P2399	0	0	0	0	0	0	0	0	0	0	0	9.79816e-05	9.79816e-05	0	0	0	9.79816e-05	9.79816e-05	0	0	0	0	0	0	0	0	0	0	0	0	0	0
s__Selenomonas_bovis	0.00146972	0.00127376	0.000685871	0.000685871	0.000489908	0.000783853	0.000783853	0.000979816	0.00225358	0.00117578	0.000783853	0.000783853	0.000587889	0.000391926	0.00186165	0.000391926	0.0010778	0.00235156	0.000783853	0.000685871	0.000881834	0.000391926	0.000587889	0.000587889	0.00225358	0.00127376	0.000685871	0.000783853	0.000391926	0.000489908	0.000685871	0.000391926
s__Selenomonas_ruminantium	0.000685871	0	0	0	0	0	0	0	0	9.79816e-05	0	0.000391926	0	0	0	0	9.79816e-05	9.79816e-05	0	0	0	0	0	0	0	0	0	0	0	0	0	0
s__Senegalimassilia_anaerobia	0.000685871	0	0.000195963	0.000391926	0	9.79816e-05	9.79816e-05	0	0	0.000195963	0.000293945	0.000293945	0	9.79816e-05	0.000195963	0.000195963	9.79816e-05	9.79816e-05	0.000293945	0.000293945	0	0	0	0	9.79816e-05	0	0.000391926	9.79816e-05	0	0	9.79816e-05	9.79816e-05
s__Shuttleworthia_satelles	9.79816e-05	0.000391926	9.79816e-05	0	0.000195963	9.79816e-05	0	0.000293945	9.79816e-05	0.000293945	0	0.000293945	0	9.79816e-05	0	0	0.000293945	0.000195963	9.79816e-05	0	0.000195963	9.79816e-05	9.79816e-05	0	0.000293945	9.79816e-05	0	9.79816e-05	0	0.000293945	0	0
s__Sinirhodobacter_hankyongi	0	0	0	0	9.79816e-05	0.000391926	0	0	0	0.000391926	0	0	0	9.79816e-05	0.000783853	0.000783853	9.79816e-05	9.79816e-05	0.000195963	0	9.79816e-05	0.000489908	0	9.79816e-05	9.79816e-05	9.79816e-05	9.79816e-05	0	0.000979816	0	0.000783853	0.000195963
s__Solibacillus_sp._R5-41	9.79816e-05	0	0	0	0	0	0	0	0	0.000587889	0	0	9.79816e-05	0	0	0	0.00166569	0.000195963	0	0	0	0	0	0	0.000195963	0	0	0	0	0	0	0
s__Solibaculum_mannosilyticum	0.00754458	0.00548697	0.00195963	0.00489908	0.0026455	0.00186165	0.00666275	0.00303743	0.00499706	0.00284147	0.0101901	0.00901431	0.00460513	0.00235156	0.00411523	0.00715266	0.00597688	0.00587889	0.00342936	0.00284147	0.00342936	0.00284147	0.00303743	0.0037233	0.00676073	0.00411523	0.00323339	0.00568293	0.0048011	0.00284147	0.00460513	0.00489908
s__Sphingobacterium_sp._1.A.4	0	0	0	0	0	0	9.79816e-05	0	0	0	0	0	9.79816e-05	0	9.79816e-05	9.79816e-05	9.79816e-05	9.79816e-05	0	0	0	0	9.79816e-05	0	0	0	0.000195963	9.79816e-05	0	0	0	0
s__Sphingobium_jiangsuense	0	0	0	0	0.000195963	0	0	0	0	0	0	0	0	0	0	0	0	0	0	0	0	0	0	0	0	0	0	0	0	0	0	0
s__Sphingomonas_echinoides	0	0	0	0	0	0	0	0	0.000195963	0	0.000489908	0	0.000195963	0	0.000685871	0	9.79816e-05	0	0	0	0.000195963	0	0	0	0	0	0	0.000195963	0.000195963	9.79816e-05	9.79816e-05	0
s__Spiroplasma_apis	9.79816e-05	0.000293945	9.79816e-05	0	0	0	9.79816e-05	0	0.000195963	0	0.000391926	0.000293945	0	0.000293945	0.000195963	0.000293945	0.000293945	0.000293945	9.79816e-05	9.79816e-05	0	0	0	9.79816e-05	0.000685871	0.000293945	9.79816e-05	9.79816e-05	0	0	0	9.79816e-05
s__Spiroplasma_chinense	0.000391926	0.000293945	9.79816e-05	0.000195963	0.000293945	9.79816e-05	0	0.000195963	0.000881834	0.000195963	9.79816e-05	0.000195963	0.000195963	0	9.79816e-05	0	0.000293945	0.000783853	9.79816e-05	0	0	0	9.79816e-05	0	0.000489908	0.000783853	0.000195963	0	9.79816e-05	9.79816e-05	9.79816e-05	0
s__Spiroplasma_culicicola	0	0.000195963	9.79816e-05	0.000195963	0	0	0.000489908	0	0	0	0.000293945	0.000195963	0.000195963	9.79816e-05	0	0	0.000195963	0	9.79816e-05	0	0	0.000195963	0	0.000195963	0	0	9.79816e-05	0	0	9.79816e-05	9.79816e-05	9.79816e-05
s__Spiroplasma_diminutum	0.000783853	0.000979816	0	0.000293945	9.79816e-05	9.79816e-05	0.000979816	9.79816e-05	0.000293945	0	0.000195963	0.000587889	9.79816e-05	9.79816e-05	0.000489908	0.000293945	0.000489908	0.000979816	0.000489908	0.000195963	0.000293945	0.000195963	0.000195963	9.79816e-05	0.000391926	0.000489908	9.79816e-05	0	0.000489908	0	0.000195963	0.000391926
s__Spiroplasma_eriocheiris	9.79816e-05	9.79816e-05	0	0	0	9.79816e-05	0	0	0.000195963	0	0	0	0	9.79816e-05	0	0	0	0	9.79816e-05	0	9.79816e-05	0	0	0	0	0.000293945	0	0	9.79816e-05	0	0	0
s__Spiroplasma_melliferum	0	0	0	0	0.000293945	0.000391926	0	0	9.79816e-05	0	0	0	0	0.000293945	9.79816e-05	0	0.000195963	0	0	0	0	9.79816e-05	9.79816e-05	0	9.79816e-05	0.000195963	0	0	0.000293945	9.79816e-05	0	0
s__Spiroplasma_mirum	0	0	0	0	0	0	0	9.79816e-05	0	0	0	0	0	0	9.79816e-05	9.79816e-05	9.79816e-05	0	0	0	0	0	0	9.79816e-05	0	0.000293945	0	0	0	0	0	0
s__Spiroplasma_phoeniceum	0.000195963	0.000195963	9.79816e-05	9.79816e-05	0	0	0	0	9.79816e-05	0.000391926	0.000195963	0	9.79816e-05	0	0	0	9.79816e-05	0.000293945	0.000293945	9.79816e-05	0	0	0.000195963	0.000195963	9.79816e-05	0.000391926	9.79816e-05	0.000195963	0	0	0.000195963	0
s__Spiroplasma_sp._NBRC_100390	0.000195963	9.79816e-05	0	0	0	0	0	0	9.79816e-05	0	0	0	0	0	0	0	9.79816e-05	0.000293945	0	9.79816e-05	0	0	0	0	0	0	0	0	0	0	0	0
s__Spongitalea_numazuensis	0.000293945	0.000293945	9.79816e-05	0.000489908	0.000783853	0.000391926	0.000685871	0.000391926	0.000195963	0.000587889	0.000783853	0.000489908	0.000195963	0.000783853	0	0.000783853	0.000391926	0.000293945	0.000587889	0.000881834	0.000587889	0.0010778	0.000979816	0.000881834	0.000293945	0.000587889	0.000587889	0.000587889	0.000587889	0	0.000293945	0.000195963
s__Sporobacter_termitidis	0.0126396	0.00970018	0.00215559	0.00391926	0.00509504	0.00734862	0.00617284	0.00911229	0.00548697	0.0109739	0.00529101	0.00715266	0.00499706	0.00656477	0.00313541	0.00587889	0.00489908	0.010386	0.00568293	0.00607486	0.00529101	0.0074466	0.0063688	0.00813247	0.00960219	0.00930825	0.00342936	0.00460513	0.00587889	0.00656477	0.00617284	0.00695669
s__Stecheria_intestinalis	0	0.000293945	0	0.000195963	0	9.79816e-05	9.79816e-05	9.79816e-05	0.000195963	9.79816e-05	0.000195963	9.79816e-05	0	0	0	0	9.79816e-05	9.79816e-05	0	0.000391926	9.79816e-05	0	0	9.79816e-05	0.000195963	0	0.000195963	0	0	0	9.79816e-05	0
s__Stenotrophomonas_koreensis	0.000979816	0.000391926	0.000293945	0.000195963	9.79816e-05	0.00127376	0.000489908	9.79816e-05	9.79816e-05	0.00431119	0	0.000587889	0.000293945	0	0.000195963	0.0010778	0.00715266	0.0010778	0	9.79816e-05	0	0	9.79816e-05	0	0.00284147	0.0102881	0.000587889	0	0.000293945	0.000587889	0	0.000685871
s__Streptoalloteichus_tenebrarius	0.000587889	0.000391926	0.000195963	9.79816e-05	0.000489908	9.79816e-05	0	0.000391926	9.79816e-05	0	0.000195963	0	9.79816e-05	0.000195963	0.0010778	0.000195963	0.000195963	0.000195963	0	0	0.000489908	0.000391926	9.79816e-05	0.000293945	0.000195963	0.000195963	0	9.79816e-05	0.000195963	0.000195963	0.00127376	0.000489908
s__Streptococcus_alactolyticus	0.000391926	0	0.000979816	0.00205761	0.000881834	0.000293945	0.000293945	0.000587889	0.000489908	0.000685871	0	0.000685871	0.00117578	0.00137174	0	0.000783853	0	0.000685871	0.000195963	0	0.0010778	0.000391926	9.79816e-05	9.79816e-05	9.79816e-05	0	0.000587889	0.000587889	0.000783853	0.000979816	0.000783853	9.79816e-05
s__Streptococcus_equinus	0.00979816	0.000685871	0.0301783	0.00538899	0.000979816	0.000587889	0.000881834	0	0.00235156	0.00558495	0.00215559	0.00548697	0.000685871	0.000783853	0.000783853	0.00166569	0.0026455	0.00519302	0.00254752	0.000979816	0.00205761	0.000293945	0.00176367	9.79816e-05	0.00146972	0.000489908	0.000391926	0.00431119	0.00186165	9.79816e-05	9.79816e-05	0.00391926
s__Streptococcus_minor	0	0	0	0	0	9.79816e-05	0	9.79816e-05	0.000195963	0	0	0	0.000195963	9.79816e-05	9.79816e-05	0	0	0	9.79816e-05	0	0	9.79816e-05	0.000195963	0	0	0	0	0	0	9.79816e-05	9.79816e-05	0
s__Stutzerimonas_stutzeri	9.79816e-05	0.000489908	0.000293945	0	0	0.000195963	0.000293945	0.000293945	0.000979816	0.00323339	0	0	0	9.79816e-05	9.79816e-05	0	0.00254752	0.00186165	0	0	0.000195963	0.000195963	0.000195963	0	0.00195963	0.00215559	9.79816e-05	0	0.000293945	0.000195963	0	0.000293945
s__Succiniclasticum_ruminis	0.0250833	0.0256712	0.0330198	0.0218499	0.0148932	0.0234176	0.0193024	0.0280227	0.0272389	0.0299824	0.0164609	0.0132275	0.0128356	0.0143053	0.0167549	0.0173427	0.0301783	0.0353714	0.0199882	0.0279248	0.0145993	0.0137174	0.0198903	0.0235156	0.0338036	0.0243974	0.0195963	0.0200862	0.0126396	0.0101901	0.015971	0.0148932
s__Succinimonas_amylolytica	0.00176367	0.00225358	0	9.79816e-05	0.0149912	0.00587889	9.79816e-05	0.000391926	0.00195963	0.000489908	0	0.000293945	0.0139134	0.00382128	0.000685871	0.000391926	0.00225358	0.00225358	9.79816e-05	0	0.0153831	0.00313541	0.000587889	0.000293945	0.00391926	0.00470312	0.000685871	0.000293945	0.00401724	0.00254752	9.79816e-05	0.000293945
s__Succinivibrio_dextrinosolvens	0.000587889	0.000293945	0.00284147	0.000587889	0.000195963	9.79816e-05	9.79816e-05	0.000685871	9.79816e-05	0	0.000195963	0.000489908	0.000685871	9.79816e-05	0.00352734	0.00117578	0.00127376	0.000195963	0.000195963	0	0.000685871	0.000293945	0.0010778	0.000881834	0.000783853	0.000293945	0.000293945	0.000587889	9.79816e-05	9.79816e-05	9.79816e-05	0.00117578
s__Suilimivivens_aceti	0.000489908	0.000195963	0.000587889	0.000293945	0.000587889	0.00156771	0.000979816	0.00137174	0.000489908	0.000195963	0.000293945	0.000587889	0.000587889	0.000489908	0.00127376	0.000293945	0.000685871	0.000685871	0.00127376	0.00127376	0.000391926	0.000489908	0.000391926	0.000489908	0.000783853	0.000391926	9.79816e-05	0.000293945	0.000881834	0.000293945	0.000195963	0.000293945
s__Suipraeoptans_intestinalis	0	0	0	0	9.79816e-05	0.000195963	0	0	0.000293945	9.79816e-05	0	9.79816e-05	0	0	0	0.000293945	0	0	0	0	9.79816e-05	0	9.79816e-05	0	9.79816e-05	0	0	0	0	0	0	0.000195963
s__Sulfurospirillum_cavolei	9.79816e-05	0	0	0	0	0	0.000195963	0	0	0	0	0	0	0	0	9.79816e-05	0	9.79816e-05	0	0	9.79816e-05	0	0	0	0	0	0	0	0	0	0	0
s__Synergistes_jonesii	0.000293945	0.000293945	0.00519302	0.00401724	0.00146972	0.0026455	0.000489908	0.000685871	0.00440917	0.00176367	0.00754458	0.00225358	0.0010778	0.000881834	0.00254752	0.00313541	0.0010778	0.000783853	0.00440917	0.00578091	0.00137174	0.0010778	0.00235156	0.00176367	0.000881834	0.000783853	0.00352734	0.0048011	0.000783853	0.000489908	0.00166569	0.000685871
s__Synergistetes_bacterium_oral_taxon_363	0	0	0.000391926	0.000293945	9.79816e-05	9.79816e-05	0	0	0.000195963	0.000293945	0	0.000195963	9.79816e-05	0	9.79816e-05	0	0	0	9.79816e-05	0.000195963	9.79816e-05	0	0	9.79816e-05	9.79816e-05	9.79816e-05	0.000783853	0.000195963	0	9.79816e-05	0	9.79816e-05
s__Syntrophococcus_sucromutans	0.000293945	0.000587889	0.000489908	0.000391926	9.79816e-05	0.000587889	0.000391926	9.79816e-05	0.000195963	0.000685871	9.79816e-05	0.000489908	0.000391926	0.000489908	0.000195963	0.000195963	0.000195963	0.000391926	0.000587889	0.000881834	0.000195963	0.000783853	0.000293945	0.000391926	0.000489908	0.000293945	0.000783853	0.000783853	0.000195963	0.000489908	0.000685871	0.000489908
s__Tardiphaga_robiniae	0	0	0.000881834	9.79816e-05	0	0	0.000195963	9.79816e-05	0.000391926	0	0.000685871	0	0.000587889	9.79816e-05	0.000587889	9.79816e-05	9.79816e-05	0	9.79816e-05	0	9.79816e-05	0.000293945	0	0	0	0	0	0.000195963	0.000783853	0.000293945	0	0
s__Tenuifilum_thalassicum	0	0	0	0	0	9.79816e-05	0	9.79816e-05	0	0	0	0	9.79816e-05	0.000293945	9.79816e-05	0	0	0	0	0	0	0	0	0	0	0	0	0	0.000391926	0	9.79816e-05	0
s__Thermaurantimonas_aggregans	0.00166569	0.00284147	0.000489908	0.00254752	0.00548697	0.00450715	0.00352734	0.00440917	0.00225358	0.00146972	0.00313541	0.00431119	0.00235156	0.00362532	0.00117578	0.00431119	0.000783853	0.00156771	0.00323339	0.00186165	0.00382128	0.00411523	0.00352734	0.00421321	0.00244954	0.00176367	0.00362532	0.00176367	0.00352734	0.00391926	0.00940623	0.00323339
s__Thermoactinomyces_intermedius	0	0	0	0	0	0	9.79816e-05	9.79816e-05	0	0	0	0	0	9.79816e-05	9.79816e-05	0	9.79816e-05	0	0	0	0	0	0	0.000195963	0	0	0	0	0	0	0	9.79816e-05
s__Treponema_bryantii	0	0	0	0	9.79816e-05	9.79816e-05	0	0	0	0	0	0	0	0.000293945	9.79816e-05	0	0	0	9.79816e-05	9.79816e-05	0	9.79816e-05	0	9.79816e-05	0	0	0	0	0	0.000195963	0	0
s__Treponema_peruense	0	0	0	0	9.79816e-05	9.79816e-05	0	9.79816e-05	9.79816e-05	0	0	0	9.79816e-05	0	0	9.79816e-05	0	0	0	0	0	0	0	9.79816e-05	0	9.79816e-05	0	0	0	0	0	0
s__Treponema_sp._Marseille-Q3903	9.79816e-05	0.000391926	0.000587889	0.000587889	0.000293945	0.000587889	0.000391926	0.000587889	0	9.79816e-05	9.79816e-05	0.000783853	0.000293945	0.000587889	0.000195963	0.000979816	9.79816e-05	0	0.00137174	0.000979816	0.000195963	0.000391926	0.000489908	0.000391926	0.000195963	0.000195963	0.000489908	0.000195963	0.000783853	0.00117578	0.000685871	0.000587889
s__Ureibacillus_galli	0	0	0	0	0	0	0	0	0.000293945	9.79816e-05	9.79816e-05	0	0	0	9.79816e-05	0.000195963	0	0	0	0	0	0	0	0	9.79816e-05	9.79816e-05	0.000195963	9.79816e-05	0	0	0	0.00195963
s__Variimorphobacter_saccharofermentans	0.000587889	0	0	0.000391926	0.000783853	0.000587889	0.000587889	0.000783853	0	0.000195963	0.000293945	0.000195963	9.79816e-05	0.000195963	0.000587889	9.79816e-05	0.000195963	0.000293945	0.000293945	0.000293945	0.000783853	0.000293945	0.000685871	9.79816e-05	0.000391926	0.000391926	9.79816e-05	9.79816e-05	0.000685871	0.000195963	9.79816e-05	0.000195963
s__Veillonellaceae_bacterium_oral_taxon_129	0	9.79816e-05	0	0	9.79816e-05	0	0	0.000391926	0	0	0	0	0	0	0	0	0	0	0	0	0	0	0	0	9.79816e-05	0	0	9.79816e-05	0.000195963	0	0	9.79816e-05
s__Verrucomicrobia_bacterium_ADurb.Bin018	0.00166569	0.00117578	0.000881834	0.00195963	0.0026455	0.00235156	0.000489908	0.000685871	0.000195963	0.000783853	0.000881834	0.00176367	0.00411523	0.00460513	0.00205761	0.00186165	0.00146972	0.000881834	0.00176367	0.00284147	0.0026455	0.00421321	0.00186165	0.00215559	0.00127376	0.00137174	0.00195963	0.00235156	0.00235156	0.00352734	0.00137174	0.00127376
s__Vescimonas_fastidiosa	0.00117578	0.00195963	0.000489908	0.00146972	0.000685871	0.0010778	0.000587889	0.000783853	0.000979816	0.00186165	0.000685871	0.00156771	0.000587889	0.000979816	0	0.000391926	0.000587889	0.0010778	0.00146972	0.00156771	0.000881834	0.00127376	0.00127376	0.000783853	0.00117578	0.00127376	0.00127376	0.00166569	0.000979816	0.00117578	0.000783853	0.00117578
s__Victivallales_bacterium_CCUG_44730	9.79816e-05	0	0.000489908	0	0	0	0	0	0	0	0	9.79816e-05	0	0	0	0	9.79816e-05	9.79816e-05	0	0	0	0	0	0	0	9.79816e-05	0	0	0	0	0	0
s__Victivallis_vadensis	0.000195963	0.000195963	0.000587889	9.79816e-05	9.79816e-05	9.79816e-05	0	9.79816e-05	0.000391926	0	0	9.79816e-05	9.79816e-05	0.000391926	0	0	0.000195963	9.79816e-05	0	0.000195963	0	9.79816e-05	0	9.79816e-05	9.79816e-05	0.000391926	9.79816e-05	0.000391926	0	0.000391926	0	9.79816e-05
s__Vitreoscilla_sp._C1	0	0	0.00137174	0	0	0	0	0	0	0.0010778	0	9.79816e-05	0	0	0	0	0.00205761	0.00146972	0	0	0	0	0	0	0.000489908	0.000783853	0.000685871	0	0	0	0	0
s__Wansuia_hejianensis	0.000195963	0.000391926	0	0.000195963	0	9.79816e-05	9.79816e-05	0	0	9.79816e-05	9.79816e-05	0	9.79816e-05	9.79816e-05	0	0.000195963	9.79816e-05	0	0.000587889	0.000195963	0	0.000391926	9.79816e-05	0.000293945	0	0.000195963	9.79816e-05	9.79816e-05	9.79816e-05	9.79816e-05	9.79816e-05	9.79816e-05
s__Williamwhitmania_taraxaci	0.000685871	0.00156771	0.00166569	0.00186165	0.00391926	0.00440917	0.00293945	0.00195963	0.00401724	0.00440917	0.00127376	0.00215559	0.00274348	0.00470312	0.00195963	0.00274348	0.000979816	0.000783853	0.00195963	0.00293945	0.00362532	0.00352734	0.00117578	0.00303743	0.000587889	0.000881834	0.00313541	0.00333137	0.00391926	0.00450715	0.00284147	0.00293945
s__Xanthomonas_massiliensis	0.00391926	9.79816e-05	0	0.000195963	0.00274348	0.000391926	0.00235156	9.79816e-05	9.79816e-05	0.000293945	0.00117578	0.00127376	0.000195963	0.000685871	0.00646678	0.00568293	0.000587889	0.000391926	0.000979816	0.000391926	0.000293945	9.79816e-05	0.000391926	0.000391926	0.000293945	0.000391926	0.000391926	9.79816e-05	0.000587889	9.79816e-05	0.00137174	0.00195963
s__Xylanibacter_rodentium	0.000195963	9.79816e-05	0.000391926	0.000783853	0.000979816	0.000195963	0.000195963	0	0	0	0	0.000391926	0.000195963	0.000685871	9.79816e-05	0.000293945	0	0	0.00137174	0.000391926	9.79816e-05	0.000293945	0.000881834	0.000587889	0.000489908	0	0	0.000489908	0.000391926	0.00117578	0.000489908	0
s__Xylanivirga_thermophila	0.00235156	0.00274348	0.00333137	0.00450715	0.0010778	0.00127376	0.000685871	0.000489908	0.00244954	0.00117578	0.0129336	0.00823045	0.0026455	0.000979816	0.000979816	0.000489908	0.00578091	0.00509504	0.0111699	0.0100921	0.00254752	0.00195963	0.000587889	0.00215559	0.00862238	0.00382128	0.00607486	0.00597688	0.0037233	0.0026455	0.00146972	0.000783853
s__Zeaxanthinibacter_enoshimensis	0.00323339	0.00440917	0.00195963	0.00538899	0.00793651	0.00803449	0.00695669	0.00823045	0.00470312	0.00166569	0.00548697	0.00960219	0.0145993	0.00823045	0.00685871	0.0116598	0.00293945	0.00274348	0.00734862	0.00558495	0.0102881	0.00901431	0.0132275	0.0120517	0.00568293	0.0063688	0.00666275	0.00548697	0.00774054	0.00901431	0.0132275	0.00705467
s__Zongyangia_hominis	0.000489908	0.000293945	9.79816e-05	0.000587889	0	0.000391926	0.000881834	0.0010778	0.000391926	0.000293945	0.000195963	9.79816e-05	0	9.79816e-05	0.000195963	9.79816e-05	0.000195963	0.000293945	0.000391926	0.000195963	0.000489908	0.000391926	9.79816e-05	0.000195963	9.79816e-05	0	0.000293945	0.000293945	0.000391926	0.000783853	0.000293945	0.000489908
s__[Eubacterium]_cellulosolvens	9.79816e-05	9.79816e-05	9.79816e-05	0.000391926	0.000489908	0.000391926	0.000685871	0.000587889	9.79816e-05	0.000391926	0.000293945	0.000587889	0.000391926	9.79816e-05	9.79816e-05	0.000391926	0.000587889	9.79816e-05	0.000293945	0.000979816	0.000195963	0.000391926	0.000293945	0.000391926	0	0.000489908	0.000391926	0.000293945	9.79816e-05	0.000391926	0.000195963	0.000391926
s__anaerobic_syntrophic_bacterium_NE23-3	0	0	0	0	0.000293945	9.79816e-05	9.79816e-05	0.000195963	0	0	0	9.79816e-05	9.79816e-05	9.79816e-05	0.000489908	9.79816e-05	0	0	0.000195963	0	0.000293945	0	9.79816e-05	0	0	0	0	0.000195963	9.79816e-05	9.79816e-05	0	9.79816e-05
s__bacterium_210917-DFI.7.65	9.79816e-05	9.79816e-05	0	0	9.79816e-05	9.79816e-05	9.79816e-05	9.79816e-05	0.000293945	0	9.79816e-05	0	9.79816e-05	9.79816e-05	9.79816e-05	0	0.000293945	0.000293945	0	0	9.79816e-05	9.79816e-05	0	0	0.000195963	0.000293945	0.000195963	0	0	0	9.79816e-05	9.79816e-05
s__rumen_bacterium_YS1	0.0116598	0.0163629	0.0401724	0.0377229	0.0357633	0.03204	0.0222418	0.0176367	0.0350774	0.0290025	0.0254752	0.0322359	0.026553	0.0237115	0.0273369	0.0208701	0.0123457	0.0101901	0.0383108	0.037135	0.021458	0.0239075	0.0219479	0.0196943	0.0121497	0.0112679	0.0311581	0.0362532	0.0247893	0.021262	0.0232216	0.0194004
s__unclassified	0.00754458	0.00391926	0.00323339	0.00166569	0.00235156	0.0037233	0.00362532	0.00440917	0.00137174	0.00205761	0.00313541	0.00166569	0.0010778	0.00431119	0.0116598	0.0074466	0.00391926	0.00832843	0.00186165	0.0010778	0.00401724	0.00284147	0.00391926	0.00529101	0.00627082	0.00960219	0.00176367	0.00225358	0.00176367	0.00303743	0.00803449	0.00607486
s__unclassified_f__Bacteroidaceae	0.000685871	0.000881834	0.000881834	0.00137174	0.000489908	0.00117578	0.00146972	0.00137174	0.00284147	0.00382128	0.000587889	0.0010778	0.000881834	0.000489908	0.000489908	0.000979816	0.000979816	0.000293945	0.000685871	0.00117578	0.000293945	0.000783853	0.00176367	0.00137174	0.000685871	0.000587889	0.0026455	0.00127376	0.000587889	0.000489908	0.00284147	0.0010778
s__unclassified_f__Clostridiaceae	0.000293945	0.000195963	0	9.79816e-05	0	9.79816e-05	0	0	0	0.000391926	0	0.000195963	9.79816e-05	0.000293945	0	0.000195963	9.79816e-05	0.000195963	0.000195963	0	0.000195963	9.79816e-05	9.79816e-05	0.000195963	0	9.79816e-05	0	0.000391926	9.79816e-05	9.79816e-05	9.79816e-05	0
s__unclassified_f__Erysipelotrichaceae	0	9.79816e-05	0	0	9.79816e-05	0	9.79816e-05	0	0	9.79816e-05	0	0	0	9.79816e-05	0	0	0	0	0	0	9.79816e-05	9.79816e-05	0	0	0	0	9.79816e-05	0	0	0	0	0
s__unclassified_f__Eubacteriales_Family_XIII._Incertae_Sedis	0.000489908	0.000881834	0.000391926	0.000783853	0.000587889	0.000391926	0.00156771	0.000685871	0.00156771	0.00127376	0.00137174	0.000685871	0.000881834	0.000195963	0.000881834	0.0010778	0.00137174	0.0026455	0.00156771	0.00205761	0.000195963	0.000587889	0.000391926	0.000685871	0.000979816	0.000783853	0.0010778	0.00137174	0.000587889	0.000489908	0.00117578	0.0010778
s__unclassified_f__Geobacteraceae	9.79816e-05	9.79816e-05	0.000391926	0.000195963	0.000881834	0.00137174	0.000195963	0.000195963	0	0.000195963	0.000587889	0.000391926	0.0010778	0.00146972	0.000293945	0.000293945	9.79816e-05	0.000195963	0.000489908	0.000195963	0.00117578	0.00146972	0.000195963	0.000195963	0.000293945	0.000293945	0	0.000391926	0.000979816	0.000489908	9.79816e-05	0.000489908
s__unclassified_f__Lachnospiraceae	0.00607486	0.00803449	0.00470312	0.00578091	0.00715266	0.00764256	0.0102881	0.0126396	0.00832843	0.00754458	0.00695669	0.00734862	0.00676073	0.00705467	0.0110719	0.00813247	0.0116598	0.00881834	0.0112679	0.0119538	0.00813247	0.00813247	0.0119538	0.0109739	0.0102881	0.0074466	0.00881834	0.00734862	0.00940623	0.00803449	0.0119538	0.0137174
s__unclassified_f__Muribaculaceae	0.00195963	0.00176367	0.0010778	0.000685871	0.0010778	0.00205761	0.000293945	0.000783853	0.00323339	0.00440917	0.000391926	0.000489908	9.79816e-05	0.00186165	0	0.000489908	0.000881834	0.00166569	0.00146972	0.00303743	0.000783853	0.000783853	0.000979816	0.000979816	0.000783853	0.000783853	0.00137174	0.000979816	0.000783853	0.000587889	0.000881834	0.00117578
s__unclassified_f__Oscillospiraceae	0.0194004	0.0154811	0.016167	0.0241035	0.015971	0.0230257	0.0144033	0.0154811	0.0128356	0.0164609	0.0339996	0.0238095	0.0271409	0.0272389	0.0194983	0.0167549	0.0145013	0.0194004	0.0278268	0.0324319	0.0293945	0.0271409	0.0230257	0.0206741	0.0186165	0.0169508	0.0204782	0.0272389	0.0262591	0.0246914	0.0228297	0.0202822
s__unclassified_f__Pirellulaceae	0.000195963	0.000391926	0	9.79816e-05	0.000195963	0.000195963	0.000391926	0.000195963	9.79816e-05	0.000489908	0.000293945	0.000195963	0.000685871	0.00117578	0	0.000293945	9.79816e-05	0	0.000293945	0.000293945	0.000391926	0.000881834	0.000195963	9.79816e-05	0.000195963	0	0	9.79816e-05	0.000391926	0.00117578	0.000293945	0.000195963
s__unclassified_f__Prevotellaceae	0.000783853	0.00205761	0.000881834	0.00244954	0.00401724	0.00333137	0.00235156	0.00333137	0.00254752	0.00186165	0.00293945	0.00293945	0.00293945	0.00225358	0.00333137	0.00362532	0.000979816	0.000783853	0.00235156	0.00176367	0.00323339	0.00313541	0.00235156	0.00411523	0.000195963	0.00117578	0.00235156	0.00235156	0.00215559	0.00215559	0.0026455	0.00323339
s__unclassified_f__Pseudonocardiaceae	0	0	9.79816e-05	0.000293945	0	0	0	0.000293945	0	9.79816e-05	0.000391926	0.000195963	0	0	0.000195963	9.79816e-05	0	0.000195963	0.000391926	0.000293945	0	9.79816e-05	0.000391926	0.000195963	9.79816e-05	9.79816e-05	0.000293945	9.79816e-05	0.000195963	0	0.000195963	0
s__unclassified_f__Sphingobacteriaceae	0.000293945	0	9.79816e-05	0.000293945	0.000489908	0.000979816	0.000489908	0.000293945	0.000489908	0.00195963	0	0	0.000489908	0.000881834	0	0.000685871	0	9.79816e-05	0	0	0.000391926	0.000391926	0.000783853	0.00127376	0.000195963	0.000391926	0	0	9.79816e-05	0.000881834	0.000783853	0.000881834
s__unclassified_f__Sphingomonadaceae	0	0	9.79816e-05	0.000489908	0	0.000587889	0.000195963	9.79816e-05	0	0	0.000391926	9.79816e-05	9.79816e-05	0.000195963	0	0.000195963	0	9.79816e-05	0.000489908	0.000783853	0	0.000293945	0.000293945	0	0	0	0.000489908	0.000293945	0.000195963	0.000587889	0.000881834	0
s__unclassified_f__Succinivibrionaceae	0.000391926	0.000685871	0.000293945	9.79816e-05	0.0130316	0.00440917	0.000587889	9.79816e-05	0.000293945	0.000293945	0.000195963	0.000195963	0.00450715	0.00342936	0.0010778	0.0010778	0.00186165	0.00117578	0	0	0.0133255	0.00333137	9.79816e-05	0.000293945	0.000783853	0.00215559	0.000391926	0.000195963	0.00587889	0.00832843	0.000195963	0.000881834
s__unclassified_f__norank_o__Eubacteriales	0.00117578	0.00127376	0.000685871	0.000195963	0.000293945	0.000293945	9.79816e-05	0.000195963	0.000195963	0.000489908	9.79816e-05	0.000195963	0.000489908	0.000293945	0	0.000195963	0.000293945	0.000293945	9.79816e-05	0.000391926	0.000293945	0.000195963	9.79816e-05	9.79816e-05	0.000293945	0.000391926	0.000195963	0.000293945	0.000195963	0.000783853	0.000293945	0.000489908
s__unclassified_g__Acetivibrio	0.000391926	9.79816e-05	0.000195963	0.000293945	0.000587889	0.000881834	0.000881834	0.000587889	0.000293945	0.000489908	0.000391926	0.000489908	0.00146972	0.000685871	0.000489908	0.00137174	0.000195963	9.79816e-05	0.00117578	0.00166569	0.000881834	0.000685871	0.00215559	0.00137174	0.000391926	9.79816e-05	0.000195963	0.000881834	0.000685871	0.000783853	0.00146972	0.000881834
s__unclassified_g__Achromobacter	9.79816e-05	0	9.79816e-05	0.000195963	9.79816e-05	0.000195963	0	0	9.79816e-05	0	0	9.79816e-05	9.79816e-05	0.000195963	0	0.000293945	0	0	0	0.000195963	0	9.79816e-05	9.79816e-05	0	0	0	0	9.79816e-05	9.79816e-05	0.000391926	0.000195963	0
s__unclassified_g__Acinetobacter	9.79816e-05	9.79816e-05	0.000685871	0	0	0	0	9.79816e-05	0.000293945	0.000391926	0	0	0.000195963	0.00235156	0	0	0.00146972	0.015971	0	0	0	0.000293945	0	0	0.00509504	0.000783853	0	0	9.79816e-05	0	0	0
s__unclassified_g__Aestuariispira	0	0	0	0	0	0	0.000293945	0.000195963	0	0	0	0	0	0	0.000783853	0.000195963	0	0	0	0	0.000195963	0	9.79816e-05	0	0	0	0	0	0	0	0.000195963	0.000195963
s__unclassified_g__Algoriphagus	0	0	0	0	0	0	0	0	0	0.000195963	0	0	0	0	0	0	0	0	0	0	0	0	0	0	0	0	0	0	0	0	0	0
s__unclassified_g__Alistipes	0	0	0	0.000195963	9.79816e-05	0.000293945	9.79816e-05	0.000587889	0	0	0.000587889	0.000195963	0.000293945	0.000391926	9.79816e-05	0.000685871	0.000195963	0	9.79816e-05	0.000195963	0.000391926	0.000293945	0	9.79816e-05	0	0	0.000293945	0.000195963	9.79816e-05	0.000391926	9.79816e-05	0
s__unclassified_g__Anaerobutyricum	0.00195963	0.00146972	0.000587889	0.00195963	0.00127376	0.00146972	0.00117578	0.000587889	0.00411523	0.0026455	0.00274348	0.00195963	0.00176367	0.000979816	0.00137174	0.00127376	0.00342936	0.0048011	0.00235156	0.00215559	0.00176367	0.00137174	0.000391926	0.000685871	0.00284147	0.0026455	0.00127376	0.00215559	0.0026455	0.00137174	0.00127376	0.000685871
s__unclassified_g__Aristaeella	0.000881834	0.000979816	0.000587889	0.000783853	0.000489908	0.000783853	0.000489908	9.79816e-05	0.000685871	0.00156771	0.000685871	0.000489908	0.000195963	0.00127376	9.79816e-05	0.000587889	0.000489908	0.00205761	0.0010778	0.00205761	0.000587889	0.00117578	0.000685871	0.000489908	0.000195963	0.000587889	0.000685871	0.0010778	0.000391926	0.000783853	0.000783853	0.000587889
s__unclassified_g__Bacillus	0	0.000293945	9.79816e-05	0	0	0	9.79816e-05	0	0	0.000195963	0.000195963	9.79816e-05	0.000195963	0.000195963	0.000195963	9.79816e-05	0	0.000489908	0.000195963	0	0	0	0.000293945	0	0	9.79816e-05	0.000195963	9.79816e-05	9.79816e-05	0	0.000195963	0.000195963
s__unclassified_g__Bacteroides	0.0132275	0.0192044	0.000881834	0.00823045	0.0292965	0.0254752	0.0206741	0.0227317	0.0179306	0.0120517	0.0127376	0.0171468	0.0174407	0.026553	0.00519302	0.0305703	0.00872036	0.00842642	0.0169508	0.0134235	0.0258671	0.0151871	0.0229277	0.0310602	0.0121497	0.00881834	0.0123457	0.00930825	0.00666275	0.016069	0.0421321	0.0223398
s__unclassified_g__Blautia	0.000195963	0.000293945	9.79816e-05	0.000293945	0	0.000195963	0.000195963	0.000195963	0.000293945	0.000293945	9.79816e-05	0.000195963	0.000293945	0.000489908	0	0	0	9.79816e-05	0.000587889	0.000489908	0	0	9.79816e-05	0.000293945	0.000195963	0	0.000391926	0.000293945	0.000195963	0.000783853	0.000195963	0.000195963
s__unclassified_g__Butyrivibrio	0.00205761	0.00166569	0.00117578	0.000685871	0.000881834	0.00146972	0.00146972	0.00166569	0.00254752	0.00205761	0.00156771	0.00137174	0.000979816	0.00186165	0.00156771	0.00166569	0.00127376	0.00176367	0.00127376	0.00186165	0.00146972	0.00195963	0.00235156	0.00166569	0.00274348	0.00137174	0.00146972	0.00137174	0.00215559	0.00186165	0.00244954	0.00156771
s__unclassified_g__Capnocytophaga	0	0	0	9.79816e-05	9.79816e-05	9.79816e-05	0.000195963	0.000391926	0	9.79816e-05	0.000391926	0.000195963	0	0	0.000293945	9.79816e-05	0	9.79816e-05	0.000391926	9.79816e-05	9.79816e-05	9.79816e-05	0.000195963	9.79816e-05	0	9.79816e-05	0	0	0.000195963	9.79816e-05	0	0.000195963
s__unclassified_g__Christensenella	0.000293945	9.79816e-05	0	0.000489908	9.79816e-05	0.000293945	9.79816e-05	0	0.000195963	0.000195963	0.000195963	0	0	0	0	0	0	0.000685871	0.000293945	0.000489908	0.000195963	0.000195963	9.79816e-05	9.79816e-05	0	9.79816e-05	0.000293945	0	9.79816e-05	0.000293945	0.000195963	9.79816e-05
s__unclassified_g__Chryseobacterium	0	0	0	0	9.79816e-05	0.000293945	0	0	0	0	0	0	0	0	0.000195963	0.000489908	0	0	0	0	0	0	0	0	0	0	9.79816e-05	0	0.000195963	0	0	0
s__unclassified_g__Clostridium	0.00137174	0.0010778	0.000783853	0.00156771	0.00117578	0.0010778	0.00146972	0.000979816	0.00127376	0.000881834	0.000685871	0.00117578	0.000587889	0.00117578	0.000195963	0.00137174	0.000489908	0.00127376	0.00235156	0.00186165	0.00156771	0.000783853	0.000979816	0.000881834	0.000685871	0.00117578	0.000783853	0.00205761	0.000979816	0.00156771	0.0010778	0.0010778
s__unclassified_g__Coprococcus	0.00382128	0.00225358	0.000881834	0.00215559	0.00156771	0.00127376	0.00225358	0.00274348	0.0026455	0.00205761	0.00195963	0.00166569	0.00176367	0.0026455	0.00156771	0.00176367	0.000979816	0.00254752	0.00117578	0.00146972	0.00254752	0.00195963	0.00235156	0.00195963	0.00274348	0.00235156	0.00176367	0.00254752	0.00205761	0.00176367	0.00156771	0.00254752
s__unclassified_g__Desulfovibrio	0.000195963	0	0	0	0	9.79816e-05	0	0	0	0	9.79816e-05	0	0	9.79816e-05	9.79816e-05	0.000195963	9.79816e-05	9.79816e-05	0	0	0.000195963	0	0	0	0	0	0	0	0	0	0	9.79816e-05
s__unclassified_g__Desulfuromonas	0.000293945	0.000489908	0	0.000391926	0.000195963	0.000685871	9.79816e-05	9.79816e-05	0.000587889	0.000293945	0	0.000293945	9.79816e-05	0.000293945	0	9.79816e-05	0	0	0.000293945	0.000195963	0.000293945	0.000195963	0.000293945	0.000195963	9.79816e-05	0.000293945	0.000195963	9.79816e-05	0.000195963	0.000195963	0.000195963	0.000195963
s__unclassified_g__Dongia	0.000391926	9.79816e-05	0	0	0	0	0.000391926	0.000293945	0.000195963	0	0	0	0	0	9.79816e-05	0.000293945	0	0.000293945	0.000195963	0	0	0.000195963	0.000293945	0	9.79816e-05	9.79816e-05	0	0	9.79816e-05	0.000195963	9.79816e-05	0.000195963
s__unclassified_g__Eubacterium	0.000489908	0	0.00235156	0.000391926	0.000783853	0.000587889	0.000391926	0.000391926	0.000881834	0.000293945	0.000685871	0.000587889	0.000587889	0.000195963	0.000489908	0.0010778	0.00342936	0.00127376	9.79816e-05	0.000881834	0.000293945	0.000979816	0.00186165	0.000979816	0.000979816	0.000783853	0.0010778	0.000195963	0.000881834	0.000783853	0.000587889	0.000489908
s__unclassified_g__Faecalicatena	9.79816e-05	0	0	0	0	0	9.79816e-05	0.000195963	0	9.79816e-05	0	0	0	0	0	0	0.000293945	9.79816e-05	0	0	0	0	0	0	0.000195963	0	0	9.79816e-05	0	0	9.79816e-05	0
s__unclassified_g__Fibrobacter	9.79816e-05	0	0	9.79816e-05	0	9.79816e-05	0.000195963	0.000195963	0	0.000195963	9.79816e-05	9.79816e-05	0	0.000195963	9.79816e-05	0.000293945	0	0	0	0	0	9.79816e-05	9.79816e-05	0	9.79816e-05	0	0	0	0.000195963	0	0	0
s__unclassified_g__Flavobacterium	0	0	0	0.000293945	0	0	0	0	0	0	0.000195963	0	0	0	0	0	9.79816e-05	0	0	0	0	0	0	0	9.79816e-05	0	0	0	0.000293945	0	0	0
s__unclassified_g__Hymenobacter	0	0.000293945	0.000293945	0.000881834	0.000783853	0.000489908	0.0010778	0.000783853	0.000391926	0.000489908	0.00235156	0.00244954	0.0010778	0.00117578	0.000783853	0.000979816	0.000195963	0.000391926	0.00166569	0.000783853	0.000783853	0.000979816	0.00117578	0.00166569	0.000195963	0.000195963	0.00146972	0.00137174	0.000391926	9.79816e-05	0.0010778	0.00195963
s__unclassified_g__Intestinimonas	0.00186165	0.000685871	0.000391926	0.000979816	0.000391926	0.000783853	0.000587889	0.000685871	0.000489908	0.00166569	0.000293945	0.000881834	0.000489908	0.000293945	9.79816e-05	0.000783853	0.000391926	0.00137174	0.000783853	0.00176367	0.000391926	0.000489908	0.000587889	0.000685871	0.000979816	0.00156771	0.00137174	0.000979816	0.000685871	0.000783853	0.000391926	0.000391926
s__unclassified_g__Kiloniella	0	0	0	0	0	0.000293945	0	0	0	0	0.000293945	9.79816e-05	0.000979816	0	0.000489908	0.000391926	0	0	0.000489908	0	9.79816e-05	0	0	0.000195963	9.79816e-05	0	0	0	0	0	0	0
s__unclassified_g__Kineothrix	0.000293945	0.000293945	0.000489908	0.000391926	0.000391926	0.000489908	0.0010778	0.000979816	0.000881834	9.79816e-05	0.000489908	0.000391926	0.000881834	9.79816e-05	0.00195963	0.000685871	0.0010778	0.000489908	0.000391926	0.000881834	0.000685871	0.000685871	0.00137174	0.0010778	0.000489908	0.000587889	0.000391926	0.000293945	0.000881834	0.000587889	0.000979816	0.00137174
s__unclassified_g__Lacrimispora	9.79816e-05	0	0	0	9.79816e-05	0	0.000293945	0.000195963	0.000293945	9.79816e-05	0.000293945	0	0	0	0.000293945	0	0.000293945	0	9.79816e-05	0.000195963	0	0	0.000195963	9.79816e-05	0	0.000195963	0.000195963	0	0	0	0	0.000293945
s__unclassified_g__Lysinibacillus	0	9.79816e-05	0	0	0	0	0	0	0.000391926	0.000195963	0	0	0	0	0	0	0.0010778	0.000293945	0	0	0	0	0	0	0.000195963	0	0	0	0	0	0	0
s__unclassified_g__Maribellus	0	0	0	0	0	0	0	9.79816e-05	0	0	0	0	0	0	9.79816e-05	0.000195963	0	0	0	0	9.79816e-05	0	0	9.79816e-05	0	0	0	0	0	0	0	9.79816e-05
s__unclassified_g__Mogibacterium	0	9.79816e-05	9.79816e-05	9.79816e-05	0	0.000195963	9.79816e-05	9.79816e-05	9.79816e-05	0	0	9.79816e-05	0	0.000195963	0	0	0	9.79816e-05	0	0	0.000195963	0	9.79816e-05	9.79816e-05	0	9.79816e-05	0	0	9.79816e-05	0	0	9.79816e-05
s__unclassified_g__Novipirellula	9.79816e-05	0.000391926	0	9.79816e-05	0	0	0	0	9.79816e-05	0	0.000195963	0	9.79816e-05	0	0	9.79816e-05	9.79816e-05	0.000195963	0	9.79816e-05	0	0	0	0	0.000293945	0.000195963	0	9.79816e-05	9.79816e-05	0.000195963	9.79816e-05	0
s__unclassified_g__Oribacterium	0.000489908	0.000293945	9.79816e-05	0.000293945	0.000391926	0.000195963	0.000195963	0.000195963	0.000195963	0.000587889	0.000293945	0.000293945	0.000293945	0.000391926	0	0.000391926	0.000489908	0.000391926	9.79816e-05	0.000685871	0.000391926	0.000587889	0.000293945	0.000195963	0.000391926	0.000489908	0.000195963	0.000783853	9.79816e-05	0.000685871	0	0.000195963
s__unclassified_g__Paraprevotella	0.000881834	0.00176367	0.00215559	0.00352734	0.000587889	0.000979816	0.00156771	0.00195963	0.00166569	0.00313541	0.00244954	0.0037233	0.000685871	0.0010778	9.79816e-05	0.00156771	0.000391926	0.000587889	0.00489908	0.00460513	0.000489908	0.00156771	0.00186165	0.00146972	0.000489908	0.000685871	0.00362532	0.00352734	0.000881834	0.00117578	0.00293945	0.00166569
s__unclassified_g__Pontibacter	0.000587889	0.00117578	0.00117578	0.00225358	0.00205761	0.00156771	0.0222418	0.016167	0.00284147	0.00176367	0.00117578	0.00244954	0.00215559	0.00146972	0.00656477	0.00793651	0.00127376	0.000881834	0.00137174	0.00117578	0.00117578	0.00117578	0.00911229	0.0129336	0.00146972	0.000881834	0.00215559	0.00284147	0.00127376	0.00117578	0.0139134	0.016069
s__unclassified_g__Porphyromonas	0.00137174	0.00176367	0.0100921	0.00489908	0.00538899	0.0037233	0.00284147	0.00529101	0.00176367	0.000195963	0.00391926	0.00333137	0.0114638	0.00293945	0.0234176	0.01068	0.00235156	0.00333137	0.0026455	0.00186165	0.00342936	0.00146972	0.010386	0.00529101	0.0026455	0.00342936	0.00352734	0.00382128	0.00146972	0.00186165	0.00205761	0.00470312
s__unclassified_g__Prevotella	0.026553	0.0297864	0.0946502	0.0634921	0.0454635	0.0438957	0.0289046	0.0288066	0.0805409	0.0466392	0.0405644	0.0387027	0.0357633	0.0328238	0.0364491	0.0269449	0.0361552	0.03204	0.0431119	0.0401724	0.0324319	0.0305703	0.0299824	0.0278268	0.0250833	0.0306682	0.0665295	0.0652557	0.0392906	0.0343915	0.0241035	0.0297864
s__unclassified_g__Priestia	0.000391926	9.79816e-05	0.000195963	0	0	0	0	0	0.000391926	0.000293945	0	9.79816e-05	0	9.79816e-05	0	0	0.000489908	0.000489908	0	0	0	0	9.79816e-05	0	0.000881834	0.000489908	0.000293945	0.000195963	0	0	0	0
s__unclassified_g__Proteiniphilum	0	0.000195963	0	0	0.000293945	9.79816e-05	0.000391926	0.000587889	9.79816e-05	0	9.79816e-05	9.79816e-05	0	0.000195963	0.000979816	9.79816e-05	0	0	0	0	0.000195963	0	0.000881834	0.000587889	0	0	0	0	0.000881834	9.79816e-05	0.000783853	0.000391926
s__unclassified_g__Pseudobutyrivibrio	0.0085244	0.00587889	0.0118558	0.00881834	0.00460513	0.00734862	0.00803449	0.00695669	0.00921027	0.00568293	0.00881834	0.00685871	0.00352734	0.00274348	0.00823045	0.00568293	0.0074466	0.00803449	0.00813247	0.00783853	0.00529101	0.00499706	0.00254752	0.00391926	0.0074466	0.00519302	0.00921027	0.0085244	0.00725064	0.00509504	0.00509504	0.00450715
s__unclassified_g__Pseudoflavonifractor	0.000293945	0.000391926	0	0.000195963	0.000293945	0.000685871	9.79816e-05	0.000293945	0.000293945	0.000391926	9.79816e-05	0.000391926	9.79816e-05	9.79816e-05	9.79816e-05	0	0.000195963	0.000195963	9.79816e-05	9.79816e-05	0	9.79816e-05	0.000195963	0	0.000391926	0.000391926	9.79816e-05	0.000293945	9.79816e-05	0.000293945	0.000195963	0.000195963
s__unclassified_g__Rhizobium	0.000195963	0	0	0	9.79816e-05	0	0	0	0	0	0	0	0	0.000293945	0	0	9.79816e-05	0	0	9.79816e-05	9.79816e-05	0.000195963	9.79816e-05	0	9.79816e-05	0	0	0	9.79816e-05	0	9.79816e-05	0
s__unclassified_g__Rhodobacter	9.79816e-05	0	0.000195963	0	0	0	0	0	0.000587889	0.000293945	0	9.79816e-05	0	0	0	0	0.000685871	0.000293945	0	0	0	0.000195963	0	0	0.00195963	0.00117578	9.79816e-05	0	0	0	0	0
s__unclassified_g__Roseburia	0.000587889	0.000391926	0.000391926	0.000195963	0.00117578	0.00146972	0.000293945	0.000979816	0.000391926	0.000293945	0.000391926	0.000685871	0.0010778	0.0010778	0.000391926	0.000391926	0.000489908	0.000489908	0.000979816	0.000783853	0.000881834	0.000587889	0.000489908	0.000391926	0.000293945	0.000391926	0.000587889	0.000489908	0.00156771	0.000783853	0.000391926	0.000293945
s__unclassified_g__Ruminococcus	0.000587889	0.000293945	0.000685871	0.000685871	0.000685871	0.000489908	0.000783853	0.000979816	0.000685871	0.000489908	0.000587889	0.000783853	0.000195963	0.000293945	0.0010778	0.000489908	0.00117578	0.000391926	0.000587889	0.000587889	0.000293945	0.000293945	0.000489908	0.000685871	0.000587889	0.000587889	0.000293945	0.000685871	9.79816e-05	0.000391926	0.000881834	0.0010778
s__unclassified_g__Selenomonas	0.000587889	0.000391926	0.000979816	0.000685871	0.000195963	0.000587889	0.000195963	0.000587889	0.00117578	0.000783853	0.000391926	0.000195963	0.000293945	0.000391926	0.000195963	0.000391926	0.00137174	0.00127376	0.000489908	0.000783853	0.000391926	0	0.000293945	0.000195963	0.000881834	0.00117578	0.000685871	0.000685871	0.000391926	0.000293945	0.000195963	0.000195963
s__unclassified_g__Sphingobacterium	0.000391926	0.000979816	0.00352734	0.00421321	0.0140114	0.0133255	0.00538899	0.00764256	0.0010778	0.000489908	0.00578091	0.00205761	0.010582	0.0101901	0.00244954	0.00342936	0.000979816	0.00156771	0.00538899	0.00254752	0.0141093	0.0142073	0.00235156	0.00333137	0.0010778	0.0010778	0.00431119	0.00421321	0.0112679	0.0132275	0.00156771	0.00303743
s__unclassified_g__Treponema	0	0	0	9.79816e-05	0	9.79816e-05	0	0	9.79816e-05	0	9.79816e-05	9.79816e-05	0	9.79816e-05	9.79816e-05	0	0	9.79816e-05	0	0	0	9.79816e-05	0	0	0	9.79816e-05	0	0.000195963	9.79816e-05	0	0	0
s__unclassified_g__Veillonella	0.000391926	9.79816e-05	0	9.79816e-05	9.79816e-05	0	0	0	0	0.000685871	0.000391926	0.000195963	0	0	0.000195963	0	0.000195963	0.000391926	9.79816e-05	0	0	0	0	0	0	0	9.79816e-05	9.79816e-05	0	0	0	0.000783853
s__unclassified_g__Vescimonas	0.000685871	0.00127376	0.000489908	0.00117578	0.00117578	0.00176367	0.00146972	0.00127376	0.000783853	0.00127376	0.000293945	0.000979816	0.00146972	0.00235156	0.000293945	0.00186165	0.0010778	0.000293945	0.00244954	0.00195963	0.00176367	0.00254752	0.00274348	0.0026455	0.00137174	0.0010778	0.00156771	0.00127376	0.00156771	0.00117578	0.00244954	0.00137174
s__unclassified_g__norank_o__Candidatus_Gastranaerophilales	0.00146972	0.00293945	0.000587889	0.000587889	0.00117578	0.00146972	0.00274348	0.00352734	0.00205761	0.000783853	0.00195963	0.00176367	0.00342936	0.000881834	0.00235156	0.00137174	0.00195963	0.00137174	0.000783853	0.000587889	0.00235156	0.00205761	0.00313541	0.00244954	0.00293945	0.00235156	0.000587889	0.000881834	0.00215559	0.00137174	0.00166569	0.00284147
s__unclassified_g__norank_p__Candidatus_Absconditabacteria	0.000195963	0	9.79816e-05	9.79816e-05	9.79816e-05	0	9.79816e-05	0	9.79816e-05	9.79816e-05	0.000195963	0.000293945	0	9.79816e-05	0.000195963	0.000195963	0	9.79816e-05	0.000489908	0.000293945	9.79816e-05	0.000195963	9.79816e-05	0	9.79816e-05	0	9.79816e-05	9.79816e-05	0	0	0.000293945	0.000195963
s__unclassified_g__norank_p__Candidatus_Saccharibacteria	9.79816e-05	0.000195963	0.000293945	0.000195963	0.000195963	0.000293945	0.000587889	0.000489908	0.000587889	0.000489908	0.000195963	0.000195963	0.000195963	0.000195963	0.000391926	0.000489908	0.000293945	0.000293945	0	0.000293945	0.000293945	0.000391926	0.000293945	0.000685871	0	9.79816e-05	0.000293945	0.000195963	9.79816e-05	0.000195963	0.000195963	0.000195963
s__unclassified_k__norank_d__Bacteria	0.0010778	0.000195963	9.79816e-05	0.000391926	9.79816e-05	9.79816e-05	9.79816e-05	0.000195963	0	0.000587889	0.000293945	0.000391926	0.000195963	9.79816e-05	9.79816e-05	0	0.000293945	0.000293945	0.000195963	0.000195963	0	0.000195963	9.79816e-05	9.79816e-05	0.000391926	0.000587889	0.000587889	0.000489908	0.000391926	0	9.79816e-05	0.000293945
s__unclassified_o__Bacteroidales	0.000587889	0.000489908	0.000391926	0.000489908	0.000587889	0.000881834	0.000293945	0.000685871	0.000293945	0.000489908	0.000587889	0.000587889	0.000489908	0.00127376	0	0.000587889	9.79816e-05	9.79816e-05	0.000391926	0.000685871	0.000587889	0.000881834	0.000489908	0.000685871	0.000195963	0.000489908	0.000685871	0.000391926	0.000489908	0.000881834	0.000293945	0.000489908
s__unclassified_o__Cytophagales	0	0	0	0	0	0	0	0	0	0	0	0	0.000195963	9.79816e-05	0.000391926	9.79816e-05	0	0	0	0	9.79816e-05	9.79816e-05	0.000391926	9.79816e-05	0	0	0	0	0	0	9.79816e-05	0.000195963
s__unclassified_o__Eubacteriales	0.0037233	0.00313541	0.00205761	0.00431119	0.00254752	0.00303743	0.00195963	0.00205761	0.0026455	0.00342936	0.00323339	0.00382128	0.00215559	0.00450715	0.00195963	0.00274348	0.00205761	0.00391926	0.00352734	0.00450715	0.00195963	0.00254752	0.00303743	0.00284147	0.00313541	0.0026455	0.00450715	0.00431119	0.00391926	0.00382128	0.00186165	0.00274348
s__unclassified_p__Bacillota	0.000979816	0.000391926	0.000195963	0.000587889	0.000195963	0	0.000391926	0.000195963	0.000391926	0.000489908	0.000391926	0.000391926	9.79816e-05	0.000195963	9.79816e-05	0.000685871	0.000293945	0.000293945	0.000195963	0.000391926	0.000195963	0.000293945	0	0.000195963	0.000783853	0.000391926	0.000685871	0.000293945	0.000293945	0.000195963	0.000391926	0.000391926
s__unclassified_p__Bacteroidota	0.0171468	0.0262591	0.0048011	0.00685871	0.00587889	0.00440917	0.0037233	0.00421321	0.00803449	0.0164609	0.00734862	0.00793651	0.00519302	0.00578091	0.00146972	0.00627082	0.00715266	0.00676073	0.00891632	0.00970018	0.00440917	0.00617284	0.00548697	0.00548697	0.00901431	0.00705467	0.0074466	0.00793651	0.00548697	0.00529101	0.00568293	0.00617284
s__uncultured_Ruminococcaceae_bacterium	9.79816e-05	0.000195963	0.000293945	9.79816e-05	0	0	0.000195963	0	9.79816e-05	0	0.000685871	0.000195963	9.79816e-05	0	9.79816e-05	0	0	0.000195963	0.000195963	0.000979816	0	9.79816e-05	0.000195963	0.000293945	9.79816e-05	0	0	0.000391926	0.000195963	0	9.79816e-05	9.79816e-05
s__uncultured_Spartobacteria_bacterium	0.00215559	0.00156771	0.00146972	0.00146972	0.000587889	0.000391926	0.000293945	0.000587889	0.000587889	0.00117578	0.0010778	0.000685871	0.000979816	0.00146972	0.000587889	0.000587889	0.00186165	0.00215559	0.000685871	0.000195963	0.000489908	0.000587889	0.000293945	0.000685871	0.00137174	0.00391926	0.000979816	0.00225358	9.79816e-05	0.000489908	0.000293945	0.000293945
s__unidentified_rumen_bacterium_12-16	0	0.000195963	0.000195963	9.79816e-05	0.000489908	0.000195963	0.000195963	0	0	0	9.79816e-05	0.000293945	0.000293945	0	0.000391926	0.000489908	0	9.79816e-05	0	0	9.79816e-05	0.000195963	0.000685871	9.79816e-05	9.79816e-05	0.000195963	9.79816e-05	9.79816e-05	9.79816e-05	0.000293945	9.79816e-05	0.000391926
