# Supplementary material for: Impact of zearalenone on quorum sensing signaling molecules and its association with the suppression of ruminal microbial fermentation in a RUSITEC system
Source: J Anim Sci Biotechnol. 2026 Jan 24;17:15. doi: 10.1186/s40104-025-01337-z (PMC12831299; doi:10.1186/s40104-025-01337-z)
Supplement: Supplementary file 6 — Additional file 6: Table S4. Differential metabolites between treatments. [file 40104_2025_1337_MOESM6_ESM.xlsx]

## Sheet: ZENL vs. CON
Metabolite	P_value	FDR	VIP_pred_OPLS-DA	VIP_PLS-DA	FC(ZENL/CON)	Log2FC(ZENL/CON)	Significant	Regulate	level	KEGG Compound ID	KEGG Compound First Category	KEGG Compound Second Category	KEGG Pathway ID	KEGG Pathway Description	KEGG Pathway First Category	KEGG Pathway Second Category	Library ID	HMDB Superclass	HMDB Class	HMDB Subclass	CAS ID	M/Z	Retention time	Adducts	Formula	Fragmentation Score	Theoretical Fragmentation Score	Metab ID	ID	Mode	Score	zenl_mean	zenl_SD	con_mean	con_SD
1-Piperideine	0.02895	1	4.0108	2.3596	0.9271	-0.1093	yes	down	B(ii)	C06181;_	-	-	map01100;map00960;map01064;map01110;map01060	Metabolic pathways;Tropane, piperidine and pyridine alkaloid biosynthesis;Biosynthesis of alkaloids derived from ornithine, lysine and nicotinic acid;Biosynthesis of secondary metabolites;Biosynthesis of plant secondary metabolites	Metabolism;Metabolism;Metabolism;Metabolism;Metabolism	Global and overview maps;Biosynthesis of other secondary metabolites;Chemical structure transformation maps;Global and overview maps;Chemical structure transformation maps	HMDB0243998	Not Available	Not Available	Not Available	-;_	125.108	1.32088	M+ACN+H	C5H9N	0	44.3	metab_871	pos_872	pos	46	5.326	0.4212	5.745	0.2451
Piperidine-1-Carboxamide	0.03249	1	3.5849	2.045	0.9188	-0.1222	yes	down	B(ii)	-	-	-	-	-	-	-	HMDB0256575	Organoheterocyclic compounds	Piperidines	Piperidinecarboxylic acids and derivatives	-	111.092	0.7258	M+H-H2O	C6H12N2O	0	40.4	metab_632	pos_633	pos	45.4	3.858	0.1834	4.199	0.3633
Cer(16:0_2O/15:0)	0.03805	1	2.9459	1.8018	1.0522	0.0735	yes	up	B(i)	-	-	-	-	-	-	-	-	-	-	-	-	542.478	7.27943	M+FA-H	C31H63NO3	53	0	metab_11126	neg_4780	neg	47.5	5.438	0.2241	5.168	0.2471
Heptadecasphinganine	0.02327	1	2.0782	1.7686	0.9698	-0.0442	yes	down	B(i)	-	-	-	-	-	-	-	LMSP01040003	-	-	-	--	288.29	6.07412	M+H	C17H37NO2	54.2	0	metab_2096	pos_2097	pos	49.1	5.752	0.1344	5.931	0.1465
Spb(19:0_2O)	0.03395	1	2.0632	1.6687	0.971	-0.0424	yes	down	B(i)	-	-	-	-	-	-	-	-	-	-	-	-	316.321	6.13765	M+H	C19H41NO2	53.4	0	metab_4163	pos_4164	pos	48.3	5.429	0.1098	5.591	0.1612
Ethyl Myristate	0.0439	1	1.8114	1.9165	1.0414	0.0586	yes	up	B(i)	-	-	-	-	-	-	-	HMDB0034153	Lipids and lipid-like molecules	Fatty Acyls	Fatty acid esters	124-06-1	255.232	6.65078	M-H	C16H32O2	65.7	0	metab_11612	neg_5266	neg	49.5	4.649	0.1907	4.464	0.1403
Avocadene 2-Acetate	0.04692	1	1.788	1.3696	1.0291	0.0414	yes	up	B(i)	-	-	-	-	-	-	-	HMDB0031044;LMFA05000641	Lipids and lipid-like molecules	Fatty Acyls	Fatty alcohols	51352-69-3;	327.253	6.4215	M-H	C19H36O4	48.7	0	metab_11776	neg_5430	neg	45.5	4.84	0.1426	4.703	0.1056
2,3-Dihydro-1,4-Benzodioxine-5-Carboxylic Acid	0.04432	1	1.5718	1.1248	0.9811	-0.0275	yes	down	B(i)	-	-	-	-	-	-	-	-	-	-	-	-	179.034	5.59897	M-H	C9H8O4	55.2	0	metab_12831	neg_6485	neg	47.8	4.476	0.06104	4.562	0.09273
Deoxycholylarginine	0.02601	1	1.5436	1.2574	1.0143	0.0204	yes	up	B(ii)	-	-	-	-	-	-	-	HMDB0242418	Not Available	Not Available	Not Available	-	553.372	4.08413	M+Na-H2O	C30H52N4O5	0	59.5	metab_1467	pos_1468	pos	48.8	5.261	0.05247	5.187	0.06516
5C-Aglycone	0.01438	1	1.4622	1.056	0.986	-0.0203	yes	down	B(ii)	-	-	-	-	-	-	-	HMDB0004810	Lipids and lipid-like molecules	Prenol lipids	Quinone and hydroquinone lipids	34927-45-2	271.097	5.97588	M-H	C16H16O4	0	42.6	metab_12414	neg_6068	neg	46.5	5.439	0.03405	5.516	0.06957
Val-Ser-Oh	0.04856	1	1.3714	0.9478	0.9857	-0.0208	yes	down	B(i)	-	-	-	-	-	-	-	-	-	-	-	-	311.092	5.797	M-H	C13H16N2O7	48.2	0	metab_8913	neg_2567	neg	46.7	5.097	0.06151	5.171	0.07621
5,7-Megastigmadien-9-Ol Glucoside	0.03443	1	1.1519	0.8819	0.9904	-0.0139	yes	down	B(ii)	-	-	-	-	-	-	-	HMDB0041044	Lipids and lipid-like molecules	Fatty Acyls	Fatty acyl glycosides	146610-77-7	357.225	6.43182	M+H	C19H32O6	0	40.6	metab_3877	pos_3878	pos	43.3	5.274	0.05364	5.325	0.03025

## Sheet: ZENM vs. CON
Metabolite	P_value	FDR	VIP_pred_OPLS-DA	VIP_PLS-DA	FC(ZENM/CON)	Log2FC(ZENM/CON)	Significant	Regulate	level	KEGG Compound ID	KEGG Compound First Category	KEGG Compound Second Category	KEGG Pathway ID	KEGG Pathway Description	KEGG Pathway First Category	KEGG Pathway Second Category	Library ID	HMDB Superclass	HMDB Class	HMDB Subclass	CAS ID	M/Z	Retention time	Adducts	Formula	Fragmentation Score	Theoretical Fragmentation Score	Metab ID	ID	Mode	Score	zenm_mean	zenm_SD	con_mean	con_SD
6-Ethylchenodeoxycholic Acid	0.04454	0.9989	4.0365	2.8159	1.1396	0.1885	yes	up	B(ii)	C15636;_	-	-	-	-	-	-	HMDB0247056	Lipids and lipid-like molecules	Steroids and steroid derivatives	Bile acids, alcohols and derivatives	459789-99-2;_	420.323	6.02645	M+	C26H44O4	0	66.8	metab_2069	pos_2070	pos	49.6	4.49	0.3771	3.94	0.5957
1,4-Dihydroxy-2-Naphthoic Acid	0.03412	0.9989	3.3598	3.1097	1.1109	0.1517	yes	up	B(i)	C03657	-	-	map01100;map00130;map01110;map01240	Metabolic pathways;Ubiquinone and other terpenoid-quinone biosynthesis;Biosynthesis of secondary metabolites;Biosynthesis of cofactors	Metabolism;Metabolism;Metabolism;Metabolism	Global and overview maps;Metabolism of cofactors and vitamins;Global and overview maps;Global and overview maps	HMDB0244212	Benzenoids	Naphthalenes	Naphthalenecarboxylic acids and derivatives	31519-22-9;_	203.034	6.53077	M-H	C11H8O4	56.4	0	metab_11698	neg_5352	neg	47.8	4.428	0.1672	3.986	0.5057
Gossypol	0.005108	0.9989	3.344	2.5542	1.0648	0.0906	yes	up	B(i)	C07667	-	-	map01110;map01062;map00909	Biosynthesis of secondary metabolites;Biosynthesis of terpenoids and steroids;Sesquiterpenoid and triterpenoid biosynthesis	Metabolism;Metabolism;Metabolism	Global and overview maps;Chemical structure transformation maps;Metabolism of terpenoids and polyketides	HMDB0040723;LMPR0103330002	Lipids and lipid-like molecules	Prenol lipids	Sesquiterpenoids	303-45-7;	517.185	6.4684	M-H	C30H30O8	74.4	0	metab_11730	neg_5384	neg	51.6	5.601	0.1713	5.26	0.2356
2-Propenyl 1-(Propylsulfinyl)Propyl Disulfide	0.04023	0.9989	3.1872	2.5648	0.9231	-0.1154	yes	down	B(ii)	-	-	-	-	-	-	-	HMDB0036375	Organosulfur compounds	Sulfoxides	Not Available	-	237.043	5.87818	M-H	C9H18OS3	0	40.2	metab_12566	neg_6220	neg	43.1	5.021	0.3648	5.439	0.3751
(3Beta,5Alpha,9Alpha,22E,24R)-5,9-Epidioxy-3-Hydroxyergosta-7,22-Dien-6-One	0.04325	0.9989	3.0247	2.0879	1.0735	0.1023	yes	up	B(ii)	-	-	-	-	-	-	-	HMDB0032666	Lipids and lipid-like molecules	Prenol lipids	Sesquiterpenoids	211486-16-7	441.3	6.58408	M-H	C28H42O4	0	57.8	metab_9913	neg_3567	neg	46.2	4.44	0.2766	4.136	0.2716
Ricinoleic Acid	0.01957	0.9989	2.614	2.3258	1.0682	0.0951	yes	up	B(i)	C08365	-	-	-	-	-	-	HMDB0034297;LMFA02000184	Lipids and lipid-like molecules	Fatty Acyls	Fatty acids and conjugates	141-22-0;	365.231	7.49445	M+FA-H	C18H33NaO3	70.3	0	metab_10973	neg_4627	neg	51.9	4.984	0.2713	4.666	0.2068
Ethyl Myristate	0.01198	0.9989	2.601	2.1287	1.0517	0.0728	yes	up	B(i)	-	-	-	-	-	-	-	HMDB0034153	Lipids and lipid-like molecules	Fatty Acyls	Fatty acid esters	124-06-1	255.232	6.65078	M-H	C16H32O2	65.7	0	metab_11612	neg_5266	neg	49.5	4.695	0.1783	4.464	0.1403
Phoenicoxanthin	0.02953	0.9989	2.5511	2.0392	1.0376	0.0533	yes	up	B(ii)	C15967;_	-	-	map00906;map01110	Carotenoid biosynthesis;Biosynthesis of secondary metabolites	Metabolism;Metabolism	Metabolism of terpenoids and polyketides;Global and overview maps	HMDB0248021	Lipids and lipid-like molecules	Prenol lipids	Tetraterpenoids	-;_	601.368	6.70753	M+Na-2H	C40H52O3	0	67.7	metab_11559	neg_5213	neg	48.1	5.265	0.1554	5.074	0.1607
Mollicellin C	0.04451	0.9989	2.5109	1.8768	1.0417	0.059	yes	up	B(ii)	C20046	-	-	-	-	-	-	HMDB0033341	Phenylpropanoids and polyketides	Depsides and depsidones	Not Available	68436-82-8	435.108	5.83863	M+Na	C22H20O8	0	70.3	metab_1949	pos_1950	pos	50.7	5.141	0.1839	4.935	0.1893
20-Epi-Eldecalcitol	0.0179	0.9989	2.4891	1.8655	1.0308	0.0438	yes	up	B(ii)	-	-	-	-	-	-	-	HMDB0245562	Lipids and lipid-like molecules	Steroids and steroid derivatives	Vitamin D and derivatives	-	533.381	6.70753	M+Hac-H	C30H50O4	0	53.8	metab_10013	neg_3667	neg	47.2	5.925	0.152	5.748	0.1081
7 Alpha,26-Dihydroxy-4-Cholesten-3-One	0.03148	0.9989	2.1393	1.6297	1.0324	0.046	yes	up	B(ii)	C17336	-	-	map00120	Primary bile acid biosynthesis	Metabolism	Lipid metabolism	HMDB0012459	Lipids and lipid-like molecules	Steroids and steroid derivatives	Bile acids, alcohols and derivatives	4675-38-1	461.326	6.51512	M+FA-H	C27H44O3	0	82.4	metab_11707	neg_5361	neg	51.8	5.063	0.1514	4.904	0.1125
Ascladiol	0.02015	0.9989	1.811	1.4979	1.0256	0.0365	yes	up	B(ii)	-	-	-	-	-	-	-	HMDB0029610	Organoheterocyclic compounds	Dihydrofurans	Furanones	32013-85-7	177.018	4.61943	M+Na-2H	C7H8O4	0	52.6	metab_13365	neg_7019	neg	47.1	4.607	0.05293	4.492	0.1121
(5-Amino[1,2,3]Triazolo[1,5-A]Quinazolin-3-Yl)(Morpholino)Methanone	0.01499	0.9989	1.8043	1.3318	1.0188	0.0268	yes	up	B(i)	-	-	-	-	-	-	-	-	-	-	-	-	343.118	6.04623	M+FA-H	C14H14N6O2	37.6	0	metab_12237	neg_5891	neg	45	5.695	0.0869	5.59	0.06347
Citric Acid	0.03739	0.9989	1.6484	1.8579	1.0521	0.0733	yes	up	B(i)	C00158	Organic acids	Carboxylic acids	map01110;map01240;map01200;map00250;map00020;map00630;map04922;map01066;map01065;map04742;map01063;map01062;map01061;map01060;map01100;map01120;map01210;map01230;map01064;map00720;map02020;map01053;map05230;map01070	Biosynthesis of secondary metabolites;Biosynthesis of cofactors;Carbon metabolism;Alanine, aspartate and glutamate metabolism;Citrate cycle (TCA cycle);Glyoxylate and dicarboxylate metabolism;Glucagon signaling pathway;Biosynthesis of alkaloids derived from terpenoid and polyketide;Biosynthesis of alkaloids derived from histidine and purine;Taste transduction;Biosynthesis of alkaloids derived fro…	Metabolism;Metabolism;Metabolism;Metabolism;Metabolism;Metabolism;Organismal Systems;Metabolism;Metabolism;Organismal Systems;Metabolism;Metabolism;Metabolism;Metabolism;Metabolism;Metabolism;Metabolism;Metabolism;Metabolism;Metabolism;Environmental Information Processing;Metabolism;Human Diseases;Metabolism	Global and overview maps;Global and overview maps;Global and overview maps;Amino acid metabolism;Carbohydrate metabolism;Carbohydrate metabolism;Endocrine system;Chemical structure transformation maps;Chemical structure transformation maps;Sensory system;Chemical structure transformation maps;Chemical structure transformation maps;Chemical structure transformation maps;Chemical structure transfor…	HMDB0000094;PW_C000063	Organic acids and derivatives	Carboxylic acids and derivatives	Tricarboxylic acids and derivatives	77-92-9	191.019	1.09607	M-H	C6H8O7	74.1	0	metab_14277	neg_7931	neg	52.2	4.58	0.1156	4.353	0.2536
Cyclohexanecarboxylic Acid	0.01132	0.9989	1.6202	1.5814	0.9686	-0.0461	yes	down	B(i)	C09822	-	-	map01100;map00362;map01120	Metabolic pathways;Benzoate degradation;Microbial metabolism in diverse environments	Metabolism;Metabolism;Metabolism	Global and overview maps;Xenobiotics biodegradation and metabolism;Global and overview maps	HMDB0031342	Organic acids and derivatives	Carboxylic acids and derivatives	Carboxylic acids	98-89-5	93.0706	7.35593	M+H-2H2O	C7H12O2	54.9	0	metab_3318	pos_3319	pos	48.1	4.098	0.09129	4.231	0.09122
5,7-Megastigmadien-9-Ol Glucoside	0.01235	0.9989	1.3722	1.0722	0.988	-0.0174	yes	down	B(ii)	-	-	-	-	-	-	-	HMDB0041044	Lipids and lipid-like molecules	Fatty Acyls	Fatty acyl glycosides	146610-77-7	357.225	6.43182	M+H	C19H32O6	0	40.6	metab_3877	pos_3878	pos	43.3	5.261	0.05567	5.325	0.03025
4-Methylumbelliferone	0.04327	0.9989	1.3508	1.1543	1.0177	0.0253	yes	up	B(ii)	C03081	-	-	-	-	-	-	HMDB0059622	Phenylpropanoids and polyketides	Coumarins and derivatives	Hydroxycoumarins	90-33-5;_	235.06	4.87063	M+Hac-H	C10H8O3	0	44.1	metab_13236	neg_6890	neg	46.2	5.128	0.04027	5.039	0.1058
7-Ethoxycoumarin	0.04625	0.9989	1.2234	0.8579	1.0101	0.0145	yes	up	B(ii)	C11052	-	-	-	-	-	-	HMDB0247248	Phenylpropanoids and polyketides	Coumarins and derivatives	Not Available	31005-02-4;_	235.061	4.53175	M+FA-H	C11H10O3	0	64.5	metab_8134	neg_1788	neg	50.2	5.215	0.05066	5.163	0.04482
4-[5-(3,4-Dihydroxyphenyl)-3,4-Dimethyloxolan-2-Yl]Benzene-1,2-Diol	0.0234	0.9989	1.1971	1.1313	1.0158	0.0226	yes	up	B(i)	-	-	-	-	-	-	-	-	-	-	-	-	315.123	5.91327	M-H	C18H20O5	57.3	0	metab_9034	neg_2688	neg	48.7	5.21	0.04882	5.129	0.07587
2-Aminopurine	0.0154	0.9989	1.1425	0.8228	0.9932	-0.0099	yes	down	B(ii)	-	-	-	-	-	-	-	HMDB0245025	Organoheterocyclic compounds	Imidazopyrimidines	Purines and purine derivatives	-	177.089	6.43182	M+ACN+H	C5H5N5	0	50.9	metab_2441	pos_2442	pos	48.6	5.812	0.03214	5.852	0.02513
Ketoisophorone	0.01658	0.9989	1.1401	0.991	0.9873	-0.0185	yes	down	B(i)	-	-	-	-	-	-	-	HMDB0040216	Organic oxygen compounds	Organooxygen compounds	Carbonyl compounds	1125-21-9	153.092	6.90957	M+H	C9H12O2	67.2	0	metab_3556	pos_3557	pos	50.7	4.337	0.05243	4.393	0.02443
Ascladiol Z	0.03095	0.9989	1.1243	1.2639	1.0141	0.0202	yes	up	B(i)	-	-	-	-	-	-	-	-	-	-	-	-	155.034	1.89553	M-H	C7H8O4	78.1	0	metab_7435	neg_1089	neg	52.6	4.666	0.04863	4.601	0.05917
Penicillic Acid	0.04503	0.9989	1.117	1.21	1.0174	0.0249	yes	up	B(i)	C16804;C19495;_	-	-	-	-	-	-	-;HMDB0256217	Organic acids and derivatives	Keto acids and derivatives	Medium-chain keto acids and derivatives	17397-87-4;90-65-3;_	121.028	4.5541	M-H2O-H	C7H8O3	54.6	0	metab_13406	neg_7060	neg	48.7	6.011	0.08243	5.908	0.1045
Isophorone	0.0409	0.9989	1.1124	0.758	0.9937	-0.0091	yes	down	B(i)	C14743	-	-	-	-	-	-	HMDB0031195	Organic oxygen compounds	Organooxygen compounds	Carbonyl compounds	78-59-1	139.112	6.93353	M+H	C9H14O	81.1	0	metab_3543	pos_3544	pos	54.9	6.35	0.04016	6.39	0.02996
Geranic Acid	0.0195	0.9989	1.0972	1.0013	0.9888	-0.0163	yes	down	B(i)	C16461	-	-	map00907;map01120	Pinene, camphor and geraniol degradation;Microbial metabolism in diverse environments	Metabolism;Metabolism	Metabolism of terpenoids and polyketides;Global and overview maps	HMDB0036103;LMFA01030784	Lipids and lipid-like molecules	Prenol lipids	Monoterpenoids	459-80-3;	169.123	5.11892	M+H	C10H16O2	47	0	metab_4597	pos_4598	pos	46.5	4.59	0.03848	4.642	0.03961
3-Oxododecanoic Acid	0.02304	0.9989	1.0814	0.9304	0.99	-0.0144	yes	down	B(ii)	C02367	-	-	-	-	-	-	HMDB0010727	Organic acids and derivatives	Keto acids and derivatives	Medium-chain keto acids and derivatives	-;_	237.146	6.43182	M+Na	C12H22O3	0	41.9	metab_3879	pos_3880	pos	45.8	5.069	0.04481	5.12	0.0348
Arg Pro Leu	0.01153	0.9989	1.0625	0.972	0.9897	-0.0149	yes	down	B(i)	-	-	-	-	-	-	-	-	-	-	-	-	385.257	6.5431	M+H	C17H32N6O4	56.7	0	metab_2499	pos_2500	pos	47.2	5.113	0.04012	5.166	0.03264
Phenylacetic Acid	0.03941	0.9989	1.0389	0.8687	0.9899	-0.0147	yes	down	B(i)	C07086	-	-	map01100;map00360;map01120;map00643	Metabolic pathways;Phenylalanine metabolism;Microbial metabolism in diverse environments;Styrene degradation	Metabolism;Metabolism;Metabolism;Metabolism	Global and overview maps;Amino acid metabolism;Global and overview maps;Xenobiotics biodegradation and metabolism	HMDB0000209;PW_C000135	Benzenoids	Benzene and substituted derivatives	Not Available	103-82-2	135.044	5.67203	M-H	C8H8O2	53.4	0	metab_8791	neg_2445	neg	46.9	4.304	0.04807	4.348	0.02834

## Sheet: ZENH vs. CON
Metabolite	P_value	FDR	VIP_pred_OPLS-DA	VIP_PLS-DA	FC(ZENH/CON)	Log2FC(ZENH/CON)	Significant	Regulate	level	KEGG Compound ID	KEGG Compound First Category	KEGG Compound Second Category	KEGG Pathway ID	KEGG Pathway Description	KEGG Pathway First Category	KEGG Pathway Second Category	Library ID	HMDB Superclass	HMDB Class	HMDB Subclass	CAS ID	M/Z	Retention time	Adducts	Formula	Fragmentation Score	Theoretical Fragmentation Score	Metab ID	ID	Mode	Score	zenh_mean	zenh_SD	con_mean	con_SD
Cyclocalopin C1	0.02278	0.988	2.8829	2.4853	0.9073	-0.1403	yes	down	B(ii)	-	-	-	-	-	-	-	HMDB0039812	Organoheterocyclic compounds	Furopyrans	Not Available	-	317.102	5.19877	M+Na-2H	C15H20O6	0	46.6	metab_13058	neg_6712	neg	46	4.189	0.1895	4.617	0.4342
Xylenesulfonate	0.03291	0.988	2.7773	2.2707	0.9197	-0.1207	yes	down	B(i)	-	-	-	-	-	-	-	-	-	-	-	-	231.033	3.22682	M+FA-H	C8H10O3S	35	0	metab_14007	neg_7661	neg	44.6	4.388	0.1405	4.771	0.4365
Eremopetasidione	0.009529	0.988	2.6616	2.5751	0.9215	-0.1179	yes	down	B(ii)	-	-	-	-	-	-	-	HMDB0040778	Lipids and lipid-like molecules	Prenol lipids	Sesquiterpenoids	163135-94-2	257.118	5.88982	M+Na-2H	C14H20O3	0	60.8	metab_12548	neg_6202	neg	48	4.345	0.1956	4.715	0.2892
Salfredin B11	0.03295	0.988	2.4961	2.1074	0.9361	-0.0952	yes	down	B(ii)	-	-	-	-	-	-	-	HMDB0041325	Organoheterocyclic compounds	Benzopyrans	1-benzopyrans	165467-63-0	509.144	5.39508	2M+FA-H	C13H12O4	0	60.5	metab_12949	neg_6603	neg	49.5	4.853	0.1519	5.184	0.3648
Artemidinol	0.02492	0.988	2.2408	1.8394	0.9571	-0.0632	yes	down	B(ii)	-	-	-	-	-	-	-	HMDB0030647	Phenylpropanoids and polyketides	Isocoumarins and derivatives	Not Available	62268-43-3	477.155	5.88982	2M+FA-H	C13H12O3	0	60.1	metab_12543	neg_6197	neg	50.9	5.268	0.1514	5.504	0.2181
Heptadecasphinganine	0.0367	0.988	2.1873	2.063	0.9639	-0.053	yes	down	B(i)	-	-	-	-	-	-	-	LMSP01040003	-	-	-	--	288.29	6.07412	M+H	C17H37NO2	54.2	0	metab_2096	pos_2097	pos	49.1	5.717	0.2173	5.931	0.1465
Piceatannol	0.02188	0.988	2.1543	1.5986	0.9698	-0.0443	yes	down	B(i)	C05901;_	-	-	map00945	Stilbenoid, diarylheptanoid and gingerol biosynthesis	Metabolism	Biosynthesis of other secondary metabolites	HMDB0004215;HMDB0303377;LMPK13090006	Phenylpropanoids and polyketides	Stilbenes	Not Available	10083-24-6;_;	243.066	5.39907	M-H	C14H12O4	52	0	metab_8613	neg_2267	neg	48.8	5.55	0.1251	5.723	0.1431
Diorcinol	0.02291	0.988	2.0922	1.637	0.9696	-0.0445	yes	down	B(i)	-	-	-	-	-	-	-	-	-	-	-	-	229.086	5.39907	M-H	C14H14O3	57	0	metab_12945	neg_6599	neg	50	5.963	0.1098	6.15	0.1766
3,4-Methylenedioxyamphetamine	0.04721	0.988	2.0384	1.616	0.9557	-0.0654	yes	down	B(ii)	C07577	-	-	-	-	-	-	HMDB0041931	Organoheterocyclic compounds	Benzodioxoles	Not Available	4764-17-4	214.063	4.54117	M+Cl	C10H13NO2	0	40.7	metab_13417	neg_7071	neg	44.3	4.467	0.1767	4.674	0.202
(Z)-6-(2-Methoxyvinyl)-7-Methyl-2H-1-Benzopyran-2-One	0.04111	0.988	2.0142	1.4844	0.9622	-0.0556	yes	down	B(ii)	-	-	-	-	-	-	-	HMDB0032656	Phenylpropanoids and polyketides	Coumarins and derivatives	Not Available	195259-91-7	215.071	5.39907	M-H	C13H12O3	0	46.3	metab_8611	neg_2265	neg	46.1	4.324	0.1091	4.494	0.1841
7,4'-Dihydroxy-8-Methylflavan	0.02655	0.988	1.9751	1.5499	0.9697	-0.0445	yes	down	B(ii)	C09650;_	-	-	-	-	-	-	HMDB0247289	Phenylpropanoids and polyketides	Flavonoids	Hydroxyflavonoids	75412-98-5;_;	301.107	5.88215	M+FA-H	C16H16O3	0	51.6	metab_12559	neg_6213	neg	48.2	5.401	0.09714	5.57	0.167
N-Methoxyspirobrassinol Methyl Ether	0.02351	0.988	1.969	1.5826	0.9685	-0.0462	yes	down	B(ii)	-	-	-	-	-	-	-	HMDB0041059	Organoheterocyclic compounds	Indoles and derivatives	Not Available	113866-41-4	341.064	5.39907	M+FA-H	C13H16N2O2S2	0	41.7	metab_8616	neg_2270	neg	45.5	5.282	0.1168	5.454	0.1518
Plumbagin	0.02143	0.988	1.9363	1.6568	0.9579	-0.0621	yes	down	B(ii)	C10387	-	-	-	-	-	-	HMDB0256646	Benzenoids	Naphthalenes	Naphthoquinones	481-42-5;_	247.061	4.54708	M+Hac-H	C11H8O3	0	40.9	metab_13412	neg_7066	neg	45.1	4.273	0.1373	4.461	0.1534
4-Hydroxyphenylacetaldehyde	0.02377	0.988	1.8888	1.9081	0.9506	-0.0731	yes	down	B(ii)	C03765	-	-	map01100;map01110;map00950;map00350;map01063;map01060	Metabolic pathways;Biosynthesis of secondary metabolites;Isoquinoline alkaloid biosynthesis;Tyrosine metabolism;Biosynthesis of alkaloids derived from shikimate pathway;Biosynthesis of plant secondary metabolites	Metabolism;Metabolism;Metabolism;Metabolism;Metabolism;Metabolism	Global and overview maps;Global and overview maps;Biosynthesis of other secondary metabolites;Amino acid metabolism;Chemical structure transformation maps;Chemical structure transformation maps	HMDB0003767	Benzenoids	Benzene and substituted derivatives	Phenylacetaldehydes	7339-87-9	317.103	4.79925	2M+FA-H	C8H8O2	0	54.7	metab_8285	neg_1939	neg	49.8	4.904	0.06678	5.159	0.2768
10-Hydroxy-2,2-Dimethyl-3,4-Dihydropyrano[3,2-C][2]Benzoxepine-6,11-Dione	0.04391	0.988	1.8015	1.4076	0.9713	-0.042	yes	down	B(i)	-	-	-	-	-	-	-	-	-	-	-	-	273.076	5.39907	M-H	C15H14O5	77.5	0	metab_12943	neg_6597	neg	53.9	5.181	0.07218	5.334	0.182
2-[(4-Ethyl-6-Oxo-2-Pyrrolidin-1-Ylpyrimidin-1-Yl)Methyl]Benzonitrile	0.03061	0.988	1.7831	1.3078	0.9756	-0.0356	yes	down	B(i)	-	-	-	-	-	-	-	-	-	-	-	-	309.168	4.64082	M+H	C18H20N4O	79	0	metab_1611	pos_1612	pos	50.3	5.042	0.04407	5.168	0.1411
3,4-Dihydroxyphenylacetic Acid	0.04186	0.988	1.7214	1.5784	0.9659	-0.0501	yes	down	B(i)	C01161	-	-	map01100;map01220;map01120;map00946;map00350;map04728;map05034;map05030;map05031	Metabolic pathways;Degradation of aromatic compounds;Microbial metabolism in diverse environments;Degradation of flavonoids;Tyrosine metabolism;Dopaminergic synapse;Alcoholism;Cocaine addiction;Amphetamine addiction	Metabolism;Metabolism;Metabolism;Metabolism;Metabolism;Organismal Systems;Human Diseases;Human Diseases;Human Diseases	Global and overview maps;Global and overview maps;Global and overview maps;Biosynthesis of other secondary metabolites;Amino acid metabolism;Nervous system;Substance dependence;Substance dependence;Substance dependence	HMDB0001336	Benzenoids	Phenols	Benzenediols	102-32-9	167.034	3.62055	M-H	C8H8O4	89.1	0	metab_13835	neg_7489	neg	54.7	4.414	0.1576	4.57	0.1171
Resveratrol	0.03415	0.988	1.5523	1.3213	0.9754	-0.0359	yes	down	B(i)	C03582	-	-	map04212;map04211;map01110;map01061;map00945	Longevity regulating pathway - worm;Longevity regulating pathway;Biosynthesis of secondary metabolites;Biosynthesis of phenylpropanoids;Stilbenoid, diarylheptanoid and gingerol biosynthesis	Organismal Systems;Organismal Systems;Metabolism;Metabolism;Metabolism	Aging;Aging;Global and overview maps;Chemical structure transformation maps;Biosynthesis of other secondary metabolites	HMDB0003747;LMPK13090005	Phenylpropanoids and polyketides	Stilbenes	Not Available	501-36-0;	227.071	5.39907	M-H	C14H12O3	60.8	0	metab_8612	neg_2266	neg	50	5.164	0.0534	5.294	0.1469
Polyoxyethylene (600) Monoricinoleate	0.04386	0.988	1.3411	1.1778	0.987	-0.0189	yes	down	B(ii)	-	-	-	-	-	-	-	HMDB0032476	Lipids and lipid-like molecules	Fatty Acyls	Fatty alcohols	9004-97-1	341.306	6.61458	M+H	C21H40O3	0	42.3	metab_2551	pos_2552	pos	47.1	6.437	0.07754	6.522	0.07688
Longicamphenylone	0.04176	0.988	1.2469	0.9931	0.9851	-0.0216	yes	down	B(i)	-	-	-	-	-	-	-	-	-	-	-	-	207.175	6.16955	M+H	C14H22O	43.5	0	metab_4113	pos_4114	pos	45.5	5.027	0.03857	5.103	0.08786
Methylone	0.03857	0.988	1.2129	1.5637	0.9781	-0.0319	yes	down	B(ii)	C20126	-	-	-	-	-	-	HMDB0254656	Organoheterocyclic compounds	Benzodioxoles	Not Available	186028-79-5;_	208.097	2.6556	M+H	C11H13NO3	0	53.3	metab_5234	pos_5235	pos	44.9	5.049	0.09041	5.162	0.1073
(Z)-9,10,11-Trihydroxyoctadec-12-Enoic Acid	0.03512	0.988	1.1341	1.215	0.9873	-0.0184	yes	down	B(i)	-	-	-	-	-	-	-	-	-	-	-	-	313.238	6.3048	M+H-H2O	C18H34O5	79.7	0	metab_2340	pos_2341	pos	54.4	6.237	0.05913	6.317	0.07661
9-Oxooctadeca-10,12-Dienoic Acid	0.02468	0.988	1.1142	1.5732	0.9842	-0.023	yes	down	B(i)	-	-	-	-	-	-	-	HMDB0247609	Lipids and lipid-like molecules	Fatty Acyls	Lineolic acids and derivatives	-	295.227	6.34447	M+H	C18H30O3	92.8	0	metab_3930	pos_3931	pos	57.2	6.645	0.07049	6.752	0.09663

## Sheet: ZENM vs. ZENL
Metabolite	P_value	FDR	VIP_pred_OPLS-DA	VIP_PLS-DA	FC(ZENM/ZENL)	Log2FC(ZENM/ZENL)	Significant	Regulate	level	KEGG Compound ID	KEGG Compound First Category	KEGG Compound Second Category	KEGG Pathway ID	KEGG Pathway Description	KEGG Pathway First Category	KEGG Pathway Second Category	Library ID	HMDB Superclass	HMDB Class	HMDB Subclass	CAS ID	M/Z	Retention time	Adducts	Formula	Fragmentation Score	Theoretical Fragmentation Score	Metab ID	ID	Mode	Score	zenm_mean	zenm_SD	zenl_mean	zenl_SD
4-Oxo-2-Nonenal	0.01681	0.9999	5.0786	3.9947	1.1721	0.2291	yes	up	B(i)	-	-	-	-	-	-	-	HMDB0060285;HMDB0245270	Organic oxygen compounds	Organooxygen compounds	Carbonyl compounds	-	172.134	6.61458	M+NH4	C9H14O2	58.7	0	metab_2547	pos_2548	pos	49.5	4.338	0.5945	3.701	0.2967
Pseudouridine	0.01459	0.9999	3.755	2.6491	1.0625	0.0875	yes	up	B(i)	C02067	-	-	map00240;map01100	Pyrimidine metabolism;Metabolic pathways	Metabolism;Metabolism	Nucleotide metabolism;Global and overview maps	HMDB0000767	Nucleosides, nucleotides, and analogues	Nucleoside and nucleotide analogues	Not Available	1445-07-4	279.038	0.821417	M+Cl	C9H12N2O6	58.5	0	metab_14412	neg_8066	neg	49.8	4.98	0.1891	4.687	0.2295
3'-Adenylic Acid	0.04339	0.9999	3.6767	2.8512	0.9302	-0.1044	yes	down	B(i)	C01367;_	-	-	map01100;map00230	Metabolic pathways;Purine metabolism	Metabolism;Metabolism	Global and overview maps;Nucleotide metabolism	HMDB0003540;HMDB0258140	Nucleosides, nucleotides, and analogues	Ribonucleoside 3''-phosphates	Not Available	84-21-9;_	346.055	0.80575	M-H	C10H14N5O7P	83.4	0	metab_14531	neg_8185	neg	55	5.129	0.3892	5.514	0.2974
Uridine	0.03243	0.9999	3.5631	2.4629	1.0637	0.0891	yes	up	B(i)	C00299	Nucleic acids	Nucleosides	map00240;map01100;map02010;map01232	Pyrimidine metabolism;Metabolic pathways;ABC transporters;Nucleotide metabolism	Metabolism;Metabolism;Environmental Information Processing;Metabolism	Nucleotide metabolism;Global and overview maps;Membrane transport;Global and overview maps	HMDB0000296;PW_C000202	Nucleosides, nucleotides, and analogues	Pyrimidine nucleosides	Not Available	58-96-8	289.067	1.3201	M+FA-H	C9H12N2O6	97.3	0	metab_7324	neg_978	neg	57.1	4.824	0.2201	4.535	0.2641
Adenosine Monophosphate	0.03552	0.9999	3.5524	2.8999	0.9294	-0.1057	yes	down	B(i)	C00020	Nucleic acids	Nucleotides	map01110;map00230;map01240;map04211;map00908;map05012;map04923;map04925;map04924;map04927;map04740;map01065;map04742;map05032;map01060;map01100;map01232;map04068;map04022;map04928;map04024;map01070;map05022;map01523;map04934;map04150;map04151;map04152	Biosynthesis of secondary metabolites;Purine metabolism;Biosynthesis of cofactors;Longevity regulating pathway;Zeatin biosynthesis;Parkinson disease;Regulation of lipolysis in adipocytes;Aldosterone synthesis and secretion;Renin secretion;Cortisol synthesis and secretion;Olfactory transduction;Biosynthesis of alkaloids derived from histidine and purine;Taste transduction;Morphine addiction;Biosyn…	Metabolism;Metabolism;Metabolism;Organismal Systems;Metabolism;Human Diseases;Organismal Systems;Organismal Systems;Organismal Systems;Organismal Systems;Organismal Systems;Metabolism;Organismal Systems;Human Diseases;Metabolism;Metabolism;Metabolism;Environmental Information Processing;Environmental Information Processing;Organismal Systems;Environmental Information Processing;Metabolism;Human D…	Global and overview maps;Nucleotide metabolism;Global and overview maps;Aging;Metabolism of terpenoids and polyketides;Neurodegenerative disease;Endocrine system;Endocrine system;Endocrine system;Endocrine system;Sensory system;Chemical structure transformation maps;Sensory system;Substance dependence;Chemical structure transformation maps;Global and overview maps;Global and overview maps;Signal …	HMDB0000045;PW_C000032	Nucleosides, nucleotides, and analogues	Purine nucleotides	Purine ribonucleotides	61-19-8	348.071	0.805817	M+H	C10H14N5O7P	94.9	0	metab_5619	pos_5620	pos	57.1	4.894	0.3473	5.266	0.2896
Spongouridin	0.02473	0.9999	3.0298	2.1243	1.0394	0.0557	yes	up	B(i)	-	-	-	-	-	-	-	-	-	-	-	-	243.061	1.30593	M-H	C9H12N2O6	78.2	0	metab_14237	neg_7891	neg	51.1	5.441	0.1919	5.235	0.13
1-[(2R,3R,4S,5R)-3,4-Dihydroxy-5-(Hydroxymethyl)Oxolan-2-Yl]Oxypyrimidin-2-One	0.01152	0.9999	2.9882	2.1488	1.0407	0.0576	yes	up	B(ii)	-	-	-	-	-	-	-	HMDB0257989	Organic oxygen compounds	Organooxygen compounds	Carbohydrates and carbohydrate conjugates	-	243.062	0.821417	M-H	C9H12N2O6	0	46.8	metab_14432	neg_8086	neg	46.9	4.704	0.1421	4.52	0.1083
(+/-)-3',4'-Methylenedioxy-5,7-Dimethylepicatechin	0.04058	0.9999	2.7794	2.2828	1.0656	0.0916	yes	up	B(ii)	-	-	-	-	-	-	-	HMDB0037955	Phenylpropanoids and polyketides	Flavonoids	Flavans	87562-72-9	331.118	4.20643	M+H	C18H18O6	0	43.3	metab_4818	pos_4819	pos	46.8	4.176	0.1297	3.919	0.295
4-Nitrocatechol	0.01234	0.9999	2.7407	2.5545	0.9619	-0.056	yes	down	B(i)	C02235	-	-	map00627;map01120	Aminobenzoate degradation;Microbial metabolism in diverse environments	Metabolism;Metabolism	Xenobiotics biodegradation and metabolism;Global and overview maps	HMDB0002916	Benzenoids	Phenols	Nitrophenols	3316/9/4;3316-09-4	154.013	5.09727	M-H	C6H5NO4	77.9	0	metab_8441	neg_2095	neg	52.4	4.342	0.1182	4.514	0.1214
Tolcapone	0.02652	0.9999	2.6514	2.1569	1.0467	0.0659	yes	up	B(ii)	C07949	-	-	-	-	-	-	HMDB0014468	Benzenoids	Benzene and substituted derivatives	Benzophenones	134308-13-7	274.072	3.23965	M+H	C14H11NO5	0	40	metab_1289	pos_1290	pos	44	4.546	0.1469	4.343	0.18
(E)-3-(8-Hydroxy-6-Methoxy-1-Oxoisochromen-3-Yl)Prop-2-Enoic Acid	0.04189	0.9999	2.5438	1.8432	1.0337	0.0478	yes	up	B(i)	-	-	-	-	-	-	-	-	-	-	-	-	261.04	5.30568	M-H	C13H10O6	88.7	0	metab_8575	neg_2229	neg	55.7	5.094	0.1294	4.928	0.1649
5-Chloro-1,3-Dihydro-1-(4-Piperidinyl)-2H-Benzimidazol-2-One	0.01166	0.9999	2.5257	2.0615	1.0318	0.0452	yes	up	B(ii)	-	-	-	-	-	-	-	HMDB0061025	Organoheterocyclic compounds	Benzimidazoles	Not Available	-	252.091	3.23167	M+H	C12H14ClN3O	0	65.3	metab_5028	pos_5029	pos	46.3	5.511	0.08498	5.341	0.1422
3,5,7-Trimethylepicatechin	0.04952	0.9999	2.2508	1.8018	1.0336	0.0477	yes	up	B(ii)	-	-	-	-	-	-	-	HMDB0302511	Phenylpropanoids and polyketides	Flavonoids	Flavans	-	331.118	4.71828	M-H	C18H20O6	0	49.7	metab_8246	neg_1900	neg	47.1	4.915	0.1668	4.755	0.1286
7,4'-Dihydroxy-8-Methylflavan	0.008103	0.9999	2.1881	1.6225	1.0191	0.0272	yes	up	B(ii)	C09650;_	-	-	-	-	-	-	HMDB0247289	Phenylpropanoids and polyketides	Flavonoids	Hydroxyflavonoids	75412-98-5;_;	301.107	5.88215	M+FA-H	C16H16O3	0	51.6	metab_12559	neg_6213	neg	48.2	5.561	0.03189	5.457	0.08941
5C-Aglycone	0.002599	0.9999	1.8544	1.4381	1.0123	0.0177	yes	up	B(ii)	-	-	-	-	-	-	-	HMDB0004810	Lipids and lipid-like molecules	Prenol lipids	Quinone and hydroquinone lipids	34927-45-2	271.097	5.97588	M-H	C16H16O4	0	42.6	metab_12414	neg_6068	neg	46.5	5.506	0.03843	5.439	0.03405
(11E,15Z)-9,10,13-Trihydroxy-11,15-Octadecadienoic Acid	0.03179	0.9999	1.763	1.3371	1.0169	0.0242	yes	up	B(i)	-	-	-	-	-	-	-	-	-	-	-	-	346.259	5.82462	M+NH4	C18H32O5	36.1	0	metab_1945	pos_1946	pos	43.3	4.562	0.03937	4.486	0.08158
Cynaroside A	0.02183	0.9999	1.6479	1.5532	1.0162	0.0231	yes	up	B(ii)	-	-	-	-	-	-	-	HMDB0040532	Lipids and lipid-like molecules	Prenol lipids	Terpene lactones	117804-06-5	479.17	5.81902	M+Cl	C21H32O10	0	65.7	metab_12606	neg_6260	neg	50.6	5.598	0.06836	5.509	0.07032
3,4',5-Trihydroxybibenzyl-2-Carboxylic Acid	0.006014	0.9999	1.6393	1.4428	1.0135	0.0193	yes	up	B(i)	-	-	-	-	-	-	-	-	-	-	-	-	273.076	5.93675	M-H	C15H14O5	40.5	0	metab_12488	neg_6142	neg	45.1	4.661	0.03287	4.599	0.0427
Suberylglycine	0.03436	0.9999	1.2505	1.0463	1.0108	0.0155	yes	up	B(i)	-	-	-	-	-	-	-	HMDB0000953	Organic acids and derivatives	Carboxylic acids and derivatives	Amino acids, peptides, and analogues	60317-54-6	232.119	2.78755	M+H	C10H17NO5	73.3	0	metab_1143	pos_1144	pos	51.6	4.679	0.03805	4.629	0.04737
Val-Ser-Oh	0.03985	0.9999	1.2226	1.1402	1.0114	0.0163	yes	up	B(i)	-	-	-	-	-	-	-	-	-	-	-	-	311.092	5.797	M-H	C13H16N2O7	48.2	0	metab_8913	neg_2567	neg	46.7	5.155	0.03909	5.097	0.06151
Ketoisophorone	0.04166	0.9999	1.1209	1.0309	0.9879	-0.0175	yes	down	B(i)	-	-	-	-	-	-	-	HMDB0040216	Organic oxygen compounds	Organooxygen compounds	Carbonyl compounds	1125-21-9	153.092	6.90957	M+H	C9H12O2	67.2	0	metab_3556	pos_3557	pos	50.7	4.337	0.05243	4.39	0.04056
3,4-Dihydroxymandelic Acid	0.03322	0.9999	1.1143	0.9404	1.0054	0.0078	yes	up	B(i)	C05580	-	-	map01100;map00350	Metabolic pathways;Tyrosine metabolism	Metabolism;Metabolism	Global and overview maps;Amino acid metabolism	HMDB0001866;PW_C001240	Benzenoids	Phenols	Benzenediols	775-01-9	205.011	4.61148	M+Na-2H	C8H8O5	77	0	metab_13372	neg_7026	neg	53.6	5.934	0.02665	5.902	0.0279

## Sheet: ZENH vs. ZENL
Metabolite	P_value	FDR	VIP_pred_OPLS-DA	VIP_PLS-DA	FC(ZENH/ZENL)	Log2FC(ZENH/ZENL)	Significant	Regulate	level	KEGG Compound ID	KEGG Compound First Category	KEGG Compound Second Category	KEGG Pathway ID	KEGG Pathway Description	KEGG Pathway First Category	KEGG Pathway Second Category	Library ID	HMDB Superclass	HMDB Class	HMDB Subclass	CAS ID	M/Z	Retention time	Adducts	Formula	Fragmentation Score	Theoretical Fragmentation Score	Metab ID	ID	Mode	Score	zenh_mean	zenh_SD	zenl_mean	zenl_SD
N'-(2,4-Dimethylphenyl)-N-Methylformamidine	0.01491	0.9993	4.4495	4.3581	0.8476	-0.2385	yes	down	B(i)	-	-	-	-	-	-	-	-	-	-	-	-	180.15	3.034	M+NH4	C10H14N2	45.5	0	metab_1228	pos_1229	pos	46.2	3.683	0.4961	4.345	0.4584
(+/-)13-Hpode	0.026	0.9993	2.265	2.0431	0.9692	-0.0451	yes	down	B(i)	-	-	-	-	-	-	-	-	-	-	-	-	311.222	7.51185	M-H	C18H32O4	78.5	0	metab_10605	neg_4259	neg	53.3	4.913	0.1144	5.069	0.1364
Xylenesulfonate	0.02839	0.9993	2.1345	2.1628	0.9608	-0.0577	yes	down	B(i)	-	-	-	-	-	-	-	-	-	-	-	-	231.033	3.22682	M+FA-H	C8H10O3S	35	0	metab_14007	neg_7661	neg	44.6	4.388	0.1405	4.567	0.1521
Pa(2:0/15:0)	0.02811	0.9993	1.987	2.5683	0.9695	-0.0446	yes	down	B(i)	-	-	-	-	-	-	-	-	-	-	-	-	437.23	6.39023	M-H	C20H39O8P	51.4	0	metab_9769	neg_3423	neg	46.9	5.25	0.1392	5.415	0.1287
Ethyl L-Lactate	0.01289	0.9993	1.9015	2.1911	1.0411	0.0581	yes	up	B(i)	-	-	-	-	-	-	-	-	-	-	-	-	83.0499	7.36392	M+H-2H2O	C5H10O3	53	0	metab_2996	pos_2997	pos	48	4.178	0.1237	4.013	0.1077
3 Hydroxycoumarin	0.04585	0.9993	1.6215	1.5992	1.0201	0.0287	yes	up	B(ii)	-	-	-	-	-	-	-	HMDB0002149	Phenylpropanoids and polyketides	Coumarins and derivatives	Hydroxycoumarins	939-19-5	197	5.66313	M+Cl	C9H6O3	0	49.5	metab_8779	neg_2433	neg	46.9	5.186	0.1201	5.084	0.05471
Ferulic Acid	0.04089	0.9993	1.5569	1.1991	0.9887	-0.0164	yes	down	B(i)	C01494	-	-	map01100;map00940;map01110;map01061	Metabolic pathways;Phenylpropanoid biosynthesis;Biosynthesis of secondary metabolites;Biosynthesis of phenylpropanoids	Metabolism;Metabolism;Metabolism;Metabolism	Global and overview maps;Biosynthesis of other secondary metabolites;Global and overview maps;Chemical structure transformation maps	HMDB0000954	Phenylpropanoids and polyketides	Cinnamic acids and derivatives	Hydroxycinnamic acids and derivatives	537-98-4	193.05	5.23607	M-H	C10H10O4	78.7	0	metab_8533	neg_2187	neg	52.6	4.977	0.03416	5.034	0.06252
8-Amino-7-Oxononanoic Acid	0.0123	0.9993	1.4154	1.5207	1.0131	0.0187	yes	up	B(ii)	C01092	-	-	map01100;map00780;map01240	Metabolic pathways;Biotin metabolism;Biosynthesis of cofactors	Metabolism;Metabolism;Metabolism	Global and overview maps;Metabolism of cofactors and vitamins;Global and overview maps	HMDB0240687	Lipids and lipid-like molecules	Fatty Acyls	Fatty acids and conjugates	-;682799-71-9	186.113	4.97712	M-H	C9H17NO3	0	58.3	metab_8370	neg_2024	neg	49.6	5.587	0.04661	5.515	0.0538
Ascladiol Z	0.04395	0.9993	1.3985	1.229	0.9869	-0.0191	yes	down	B(i)	-	-	-	-	-	-	-	-	-	-	-	-	155.034	1.89553	M-H	C7H8O4	78.1	0	metab_7435	neg_1089	neg	52.6	4.584	0.05094	4.645	0.05885
1-(3-Bromophenyl)-3-[2-(1,3,5-Trimethylpyrazol-4-Yl)Ethyl]Urea	0.02995	0.9993	1.1728	1.2879	1.0124	0.0177	yes	up	B(i)	-	-	-	-	-	-	-	-	-	-	-	-	351.084	5.20917	M+H	C15H19BrN4O	40.9	0	metab_4561	pos_4562	pos	35.5	4.912	0.03735	4.852	0.05858

## Sheet: ZENH vs. ZENM
Metabolite	P_value	FDR	VIP_pred_OPLS-DA	VIP_PLS-DA	FC(ZENH/ZENM)	Log2FC(ZENH/ZENM)	Significant	Regulate	level	KEGG Compound ID	KEGG Compound First Category	KEGG Compound Second Category	KEGG Pathway ID	KEGG Pathway Description	KEGG Pathway First Category	KEGG Pathway Second Category	Library ID	HMDB Superclass	HMDB Class	HMDB Subclass	CAS ID	M/Z	Retention time	Adducts	Formula	Fragmentation Score	Theoretical Fragmentation Score	Metab ID	ID	Mode	Score	zenh_mean	zenh_SD	zenm_mean	zenm_SD
1,4-Dihydroxy-2-Naphthoic Acid	0.0109	0.9092	3.6108	3.0216	0.8943	-0.1612	yes	down	B(i)	C03657	-	-	map01100;map00130;map01110;map01240	Metabolic pathways;Ubiquinone and other terpenoid-quinone biosynthesis;Biosynthesis of secondary metabolites;Biosynthesis of cofactors	Metabolism;Metabolism;Metabolism;Metabolism	Global and overview maps;Metabolism of cofactors and vitamins;Global and overview maps;Global and overview maps	HMDB0244212	Benzenoids	Naphthalenes	Naphthalenecarboxylic acids and derivatives	31519-22-9;_	203.034	6.53077	M-H	C11H8O4	56.4	0	metab_11698	neg_5352	neg	47.8	3.96	0.4185	4.428	0.1672
Taraxacoside	0.03746	0.9092	3.2016	2.2024	0.9391	-0.0907	yes	down	B(ii)	-	-	-	-	-	-	-	HMDB0030055	Organic oxygen compounds	Organooxygen compounds	Carbohydrates and carbohydrate conjugates	98449-40-2	433.092	5.91327	M+Cl	C18H22O10	0	50.7	metab_12518	neg_6172	neg	47.6	4.932	0.3593	5.252	0.1602
Mollicellin C	0.0323	0.9092	3.1821	2.4148	0.9273	-0.109	yes	down	B(ii)	C20046	-	-	-	-	-	-	HMDB0033341	Phenylpropanoids and polyketides	Depsides and depsidones	Not Available	68436-82-8	435.108	5.83863	M+Na	C22H20O8	0	70.3	metab_1949	pos_1950	pos	50.7	4.767	0.4054	5.141	0.1839
5-[(9Z,12Z)-16-(3,5-Dihydroxyphenyl)Hexadeca-9,12-Dienyl]Benzene-1,3-Diol	0.01772	0.9092	3.1285	3.0445	0.8771	-0.1892	yes	down	B(i)	-	-	-	-	-	-	-	-	-	-	-	-	437.269	6.67277	M-H	C28H38O4	35.7	0	metab_11589	neg_5243	neg	41.1	3.803	0.3687	4.336	0.4235
Coumarin	0.00509	0.9092	3.0101	2.4744	1.0629	0.088	yes	up	B(ii)	C05851	-	-	map01110;map00999	Biosynthesis of secondary metabolites;Biosynthesis of various plant secondary metabolites	Metabolism;Metabolism	Global and overview maps;Biosynthesis of other secondary metabolites	HMDB0001218	Phenylpropanoids and polyketides	Coumarins and derivatives	Not Available	91-64-5	181.005	5.8425	M+Cl	C9H6O2	0	45.8	metab_12591	neg_6245	neg	45.5	4.985	0.1957	4.69	0.1585
(3Beta,5Alpha,9Alpha,22E,24R)-5,9-Epidioxy-3-Hydroxyergosta-7,22-Dien-6-One	0.01144	0.9092	2.896	2.8576	0.8973	-0.1563	yes	down	B(ii)	-	-	-	-	-	-	-	HMDB0032666	Lipids and lipid-like molecules	Prenol lipids	Sesquiterpenoids	211486-16-7	441.3	6.58408	M-H	C28H42O4	0	57.8	metab_9913	neg_3567	neg	46.2	3.984	0.3472	4.44	0.2766
3-Dehydroteasterone	0.04319	0.9092	2.816	2.0282	0.9484	-0.0764	yes	down	B(ii)	C15792;_	-	-	map01100;map00905;map01110	Metabolic pathways;Brassinosteroid biosynthesis;Biosynthesis of secondary metabolites	Metabolism;Metabolism;Metabolism	Global and overview maps;Metabolism of terpenoids and polyketides;Global and overview maps	HMDB0041527	Lipids and lipid-like molecules	Steroids and steroid derivatives	Bile acids, alcohols and derivatives	-;124853-28-7;	491.337	6.99717	M+FA-H	C28H46O4	0	73.3	metab_10300	neg_3954	neg	49.9	4.872	0.2726	5.137	0.1991
Eremopetasidione	0.001087	0.9092	2.6812	2.7044	0.9364	-0.0948	yes	down	B(ii)	-	-	-	-	-	-	-	HMDB0040778	Lipids and lipid-like molecules	Prenol lipids	Sesquiterpenoids	163135-94-2	257.118	5.88982	M+Na-2H	C14H20O3	0	60.8	metab_12548	neg_6202	neg	48	4.345	0.1956	4.64	0.05872
Cyclocalopin C1	0.004112	0.9092	2.6502	2.5681	0.9288	-0.1065	yes	down	B(ii)	-	-	-	-	-	-	-	HMDB0039812	Organoheterocyclic compounds	Furopyrans	Not Available	-	317.102	5.19877	M+Na-2H	C15H20O6	0	46.6	metab_13058	neg_6712	neg	46	4.189	0.1895	4.51	0.1858
Xylenesulfonate	0.001374	0.9092	2.5387	2.5366	0.936	-0.0954	yes	down	B(i)	-	-	-	-	-	-	-	-	-	-	-	-	231.033	3.22682	M+FA-H	C8H10O3S	35	0	metab_14007	neg_7661	neg	44.6	4.388	0.1405	4.688	0.1606
Mgdg(18:0/13:0)	0.01739	0.9092	2.5151	2.6253	0.9254	-0.1119	yes	down	B(i)	-	-	-	-	-	-	-	-	-	-	-	-	715.535	6.95808	M-H	C40H76O10	77.2	0	metab_11314	neg_4968	neg	50.6	4.996	0.277	5.399	0.3196
17A,20A-Dihydroxycholesterol	0.0487	0.9092	2.4735	1.9311	0.956	-0.0649	yes	down	B(ii)	C05487;C05499	-	-	map00140	Steroid hormone biosynthesis	Metabolism	Lipid metabolism	HMDB0006764	Lipids and lipid-like molecules	Steroids and steroid derivatives	Hydroxysteroids	-	417.337	6.95025	M-H	C27H46O3	0	47.2	metab_11355	neg_5009	neg	44.6	4.824	0.2054	5.046	0.2058
Tolcapone	0.03136	0.9092	2.4367	2.0289	0.9437	-0.0836	yes	down	B(ii)	C07949	-	-	-	-	-	-	HMDB0014468	Benzenoids	Benzene and substituted derivatives	Benzophenones	134308-13-7	274.072	3.23965	M+H	C14H11NO5	0	40	metab_1289	pos_1290	pos	44	4.29	0.2648	4.546	0.1469
Emulphor	0.04875	0.9092	2.3972	1.8436	0.9585	-0.0611	yes	down	B(ii)	-	-	-	-	-	-	-	HMDB0251781	Organic oxygen compounds	Organooxygen compounds	Ethers	-	357.3	6.6919	M+FA-H	C20H40O2	0	41	metab_11577	neg_5231	neg	44.5	4.898	0.1939	5.11	0.1994
Afzelechin	0.001009	0.9092	2.3877	2.4575	0.9436	-0.0838	yes	down	B(i)	C09320;_	-	-	map00941;map01110	Flavonoid biosynthesis;Biosynthesis of secondary metabolites	Metabolism;Metabolism	Biosynthesis of other secondary metabolites;Global and overview maps	-;HMDB0030823;LMPK12020035	Phenylpropanoids and polyketides	Flavonoids	Flavans	2545-00-8;	273.077	4.2075	M-H	C15H14O5	35.7	0	metab_7980	neg_1634	neg	44.6	4.45	0.1363	4.716	0.1209
(3Beta,5Alpha,6Beta,9Alpha,22E,24R)-5,9-Epidioxyergosta-7,22-Diene-3,6-Diol	0.01367	0.9092	2.3427	2.1246	0.9503	-0.0736	yes	down	B(ii)	-	-	-	-	-	-	-	HMDB0038977	Lipids and lipid-like molecules	Steroids and steroid derivatives	Ergostane steroids	348611-57-4	489.321	6.62733	M+FA-H	C28H44O4	0	51	metab_9954	neg_3608	neg	44.6	4.852	0.1538	5.106	0.2037
Cer(8:0_3O/13:1_(2Oh))	0.04112	0.9092	2.3244	1.9974	0.9523	-0.0705	yes	down	B(i)	-	-	-	-	-	-	-	-	-	-	-	-	388.306	6.43182	M+H	C21H41NO5	56.8	0	metab_3876	pos_3877	pos	50.1	4.715	0.1998	4.951	0.2195
Salfredin B11	0.004438	0.9092	2.2746	2.1828	0.9536	-0.0685	yes	down	B(ii)	-	-	-	-	-	-	-	HMDB0041325	Organoheterocyclic compounds	Benzopyrans	1-benzopyrans	165467-63-0	509.144	5.39508	2M+FA-H	C13H12O4	0	60.5	metab_12949	neg_6603	neg	49.5	4.853	0.1519	5.089	0.1253
Diphenylurea	0.02771	0.9092	2.2255	1.94	0.9526	-0.07	yes	down	B(i)	-	-	-	-	-	-	-	HMDB0032066	Benzenoids	Benzene and substituted derivatives	Not Available	102-07-8	213.103	3.94875	M+H	C13H12N2O	48.3	0	metab_4876	pos_4877	pos	46.1	4.425	0.1255	4.645	0.2199
Tricin	0.03114	0.9092	2.2163	1.7572	0.966	-0.05	yes	down	B(i)	C10193	-	-	-	-	-	-	-;LMPK12110873	-	-	-	520-32-1;	331.082	6.00248	M+H	C17H14O7	94.6	0	metab_4284	pos_4285	pos	57.2	5.478	0.1854	5.671	0.1324
(+/-)-3',4'-Methylenedioxy-5,7-Dimethylepicatechin	0.01172	0.9092	2.1666	2.1563	0.9385	-0.0916	yes	down	B(ii)	-	-	-	-	-	-	-	HMDB0037955	Phenylpropanoids and polyketides	Flavonoids	Flavans	87562-72-9	331.118	4.20643	M+H	C18H18O6	0	43.3	metab_4818	pos_4819	pos	46.8	3.919	0.2139	4.176	0.1297
9H-Pyrido[3,4-B]Indole-1-Methanol	0.04239	0.9092	2.1576	1.7757	0.9545	-0.0672	yes	down	B(i)	-	-	-	-	-	-	-	-	-	-	-	-	199.087	3.59967	M+H	C12H10N2O	74.5	0	metab_1357	pos_1358	pos	51.5	4.213	0.1738	4.414	0.1858
Nonadecanoic Acid	0.02417	0.9092	2.1205	1.8213	0.9732	-0.0392	yes	down	B(ii)	C16535	-	-	-	-	-	-	HMDB0000772	Lipids and lipid-like molecules	Fatty Acyls	Fatty acids and conjugates	-;646-30-0;	343.285	6.72808	M+FA-H	C19H38O2	0	42	metab_11549	neg_5203	neg	47.1	7.011	0.136	7.204	0.1683
Artemidinol	0.01058	0.9092	2.1166	1.8795	0.9675	-0.0477	yes	down	B(ii)	-	-	-	-	-	-	-	HMDB0030647	Phenylpropanoids and polyketides	Isocoumarins and derivatives	Not Available	62268-43-3	477.155	5.88982	2M+FA-H	C13H12O3	0	60.1	metab_12543	neg_6197	neg	50.9	5.268	0.1514	5.445	0.07556
7A,12A-Dihydroxy-Cholestene-3-One	0.03015	0.9092	2.0944	2.0515	0.9535	-0.0687	yes	down	B(ii)	C05457	-	-	-	-	-	-	HMDB0002197	Lipids and lipid-like molecules	Steroids and steroid derivatives	Cholestane steroids	-	461.326	6.82492	M+FA-H	C27H44O3	0	45	metab_10137	neg_3791	neg	45.7	5.27	0.1354	5.527	0.2685
Piceatannol	0.005758	0.9092	2.068	1.8589	0.9696	-0.0445	yes	down	B(i)	C05901;_	-	-	map00945	Stilbenoid, diarylheptanoid and gingerol biosynthesis	Metabolism	Biosynthesis of other secondary metabolites	HMDB0004215;HMDB0303377;LMPK13090006	Phenylpropanoids and polyketides	Stilbenes	Not Available	10083-24-6;_;	243.066	5.39907	M-H	C14H12O4	52	0	metab_8613	neg_2267	neg	48.8	5.55	0.1251	5.724	0.08554
7,4'-Dihydroxy-8-Methylflavan	0.0005774	0.9092	2.0437	2.0444	0.9712	-0.0421	yes	down	B(ii)	C09650;_	-	-	-	-	-	-	HMDB0247289	Phenylpropanoids and polyketides	Flavonoids	Hydroxyflavonoids	75412-98-5;_;	301.107	5.88215	M+FA-H	C16H16O3	0	51.6	metab_12559	neg_6213	neg	48.2	5.401	0.09714	5.561	0.03189
Diorcinol	0.002829	0.9092	2.0381	1.9451	0.971	-0.0424	yes	down	B(i)	-	-	-	-	-	-	-	-	-	-	-	-	229.086	5.39907	M-H	C14H14O3	57	0	metab_12945	neg_6599	neg	50	5.963	0.1098	6.141	0.08702
Stearic Acid	0.04333	0.9092	2.0265	1.8225	0.9648	-0.0516	yes	down	B(i)	C01530	Lipids	Fatty acids	map01100;map01060;map04745;map00061;map01040	Metabolic pathways;Biosynthesis of plant secondary metabolites;Phototransduction - fly;Fatty acid biosynthesis;Biosynthesis of unsaturated fatty acids	Metabolism;Metabolism;Organismal Systems;Metabolism;Metabolism	Global and overview maps;Chemical structure transformation maps;Sensory system;Lipid metabolism;Lipid metabolism	HMDB0000827;LMFA01010018;PW_C000661	Lipids and lipid-like molecules	Fatty Acyls	Fatty acids and conjugates	1957/11/4;57-11-4;	329.269	6.62733	M+FA-H	C18H36O2	52.2	0	metab_11624	neg_5278	neg	48.1	5.516	0.1396	5.717	0.2146
Cysteinyl-Asparagine	0.01835	0.9092	2.0153	1.6028	1.0269	0.0383	yes	up	B(ii)	-	-	-	-	-	-	-	HMDB0028770	Organic acids and derivatives	Carboxylic acids and derivatives	Amino acids, peptides, and analogues	-	200.048	5.61847	M+H-2H2O	C7H13N3O4S	0	53.8	metab_6306	pos_6307	pos	48.1	5.61	0.1009	5.463	0.1185
(E)-3-(8-Hydroxy-6-Methoxy-1-Oxoisochromen-3-Yl)Prop-2-Enoic Acid	0.01302	0.9092	2.0088	1.8019	0.9637	-0.0534	yes	down	B(i)	-	-	-	-	-	-	-	-	-	-	-	-	261.04	5.30568	M-H	C13H10O6	88.7	0	metab_8575	neg_2229	neg	55.7	4.909	0.131	5.094	0.1294
Gossypol	0.02086	0.9092	1.9877	1.7979	0.9654	-0.0509	yes	down	B(i)	C07667	-	-	map01110;map01062;map00909	Biosynthesis of secondary metabolites;Biosynthesis of terpenoids and steroids;Sesquiterpenoid and triterpenoid biosynthesis	Metabolism;Metabolism;Metabolism	Global and overview maps;Chemical structure transformation maps;Metabolism of terpenoids and polyketides	HMDB0040723;LMPR0103330002	Lipids and lipid-like molecules	Prenol lipids	Sesquiterpenoids	303-45-7;	517.185	6.4684	M-H	C30H30O8	74.4	0	metab_11730	neg_5384	neg	51.6	5.407	0.1223	5.601	0.1713
7A-Hydroxy-Cholestene-3-One	0.04109	0.9092	1.9873	1.5876	0.9739	-0.0381	yes	down	B(ii)	C05455	-	-	map01100;map00120	Metabolic pathways;Primary bile acid biosynthesis	Metabolism;Metabolism	Global and overview maps;Lipid metabolism	HMDB0001993	Lipids and lipid-like molecules	Steroids and steroid derivatives	Cholestane steroids	3862-25-7	445.331	6.98153	M+FA-H	C27H44O2	0	72.9	metab_10293	neg_3947	neg	52.3	5.644	0.1109	5.795	0.1541
6-Formyl-1,7-Dimethyl-4-Propan-2-Ylbicyclo[3.2.1]Oct-6-Ene-8-Carboxylic Acid	0.04308	0.9092	1.9704	1.5966	0.9689	-0.0456	yes	down	B(i)	-	-	-	-	-	-	-	-	-	-	-	-	249.149	6.34332	M-H	C15H22O3	36.2	0	metab_11853	neg_5507	neg	44.3	4.981	0.1495	5.141	0.1386
4-Chlorophenyl	0.01422	0.9092	1.9641	1.6736	1.028	0.0399	yes	up	B(ii)	-	-	-	-	-	-	-	HMDB0246400	Benzenoids	Benzene and substituted derivatives	Halobenzenes	-	154.042	5.61847	M+ACN+H	C6H5Cl	0	45.1	metab_1883	pos_1884	pos	43	5.832	0.08363	5.673	0.1367
2-Coumaroylquinic Acid	0.02438	0.9092	1.9481	2.4594	0.9263	-0.1104	yes	down	B(i)	-	-	-	-	-	-	-	HMDB0029681	Organic oxygen compounds	Organooxygen compounds	Alcohols and polyols	-	359.077	3.45495	M+Na-2H	C16H18O8	47.2	0	metab_7636	neg_1290	neg	47.4	4.086	0.32	4.411	0.1729
2-Amino-4-Hydroxypyrimidine-5-Carboxylic Acid	0.01813	0.9092	1.9324	1.628	1.0306	0.0435	yes	up	B(i)	-	-	-	-	-	-	-	-	-	-	-	-	156.039	5.61847	M+H	C5H5N3O3	37	0	metab_4433	pos_4434	pos	45.3	5.257	0.08037	5.101	0.1439
N-Methoxyspirobrassinol Methyl Ether	0.004816	0.9092	1.9317	1.8536	0.9706	-0.0431	yes	down	B(ii)	-	-	-	-	-	-	-	HMDB0041059	Organoheterocyclic compounds	Indoles and derivatives	Not Available	113866-41-4	341.064	5.39907	M+FA-H	C13H16N2O2S2	0	41.7	metab_8616	neg_2270	neg	45.5	5.282	0.1168	5.442	0.0697
12-Oxo Phytodienoic Acid	0.01784	0.9092	1.9165	1.7401	0.9632	-0.054	yes	down	B(i)	-	-	-	-	-	-	-	-	-	-	-	-	293.21	7.0292	M+H	C18H28O3	88.2	0	metab_2822	pos_2823	pos	52.8	4.637	0.06933	4.814	0.1731
12(S)-Leukotriene B4	0.04646	0.9092	1.9119	1.4198	1.0284	0.0405	yes	up	B(ii)	C04853	-	-	map00590	Arachidonic acid metabolism	Metabolism	Lipid metabolism	HMDB0005089	Lipids and lipid-like molecules	Fatty Acyls	Eicosanoids	83709-73-3	359.217	7.02122	M+Na	C20H32O4	0	64.1	metab_2814	pos_2815	pos	47.5	4.917	0.1194	4.781	0.1308
7A-Hydroxy-5B-Cholestan-3-One	0.04043	0.9092	1.9033	1.6236	0.9727	-0.0399	yes	down	B(ii)	C05451	-	-	map01100;map00120	Metabolic pathways;Primary bile acid biosynthesis	Metabolism;Metabolism	Global and overview maps;Lipid metabolism	HMDB0006892	Lipids and lipid-like molecules	Steroids and steroid derivatives	Cholestane steroids	-	447.347	6.8983	M+FA-H	C27H46O2	0	59.4	metab_11395	neg_5049	neg	48.9	5.601	0.108	5.758	0.164
L-Nil	0.03948	0.9092	1.8976	1.7005	0.9616	-0.0564	yes	down	B(i)	-	-	-	-	-	-	-	-	-	-	-	-	188.14	0.629933	M+H	C8H17N3O2	88.4	0	metab_534	pos_535	pos	55.2	4.764	0.1906	4.954	0.1408
1-Nitrosoazocane	0.03003	0.9092	1.8947	1.601	0.9666	-0.049	yes	down	B(i)	-	-	-	-	-	-	-	-	-	-	-	-	143.118	0.805817	M+H	C7H14N2O	37.6	0	metab_690	pos_691	pos	45.4	4.686	0.1745	4.848	0.07459
(+/-)13-Hpode	0.01212	0.9092	1.8499	1.8013	0.9687	-0.046	yes	down	B(i)	-	-	-	-	-	-	-	-	-	-	-	-	311.222	7.51185	M-H	C18H32O4	78.5	0	metab_10605	neg_4259	neg	53.3	4.913	0.1144	5.072	0.1074
3,4-Methylenedioxyamphetamine	0.03389	0.9092	1.8382	1.5689	0.9654	-0.0508	yes	down	B(ii)	C07577	-	-	-	-	-	-	HMDB0041931	Organoheterocyclic compounds	Benzodioxoles	Not Available	4764-17-4	214.063	4.54117	M+Cl	C10H13NO2	0	40.7	metab_13417	neg_7071	neg	44.3	4.467	0.1767	4.627	0.07511
(Z)-6-(2-Methoxyvinyl)-7-Methyl-2H-1-Benzopyran-2-One	0.00763	0.9092	1.8368	1.747	0.9647	-0.0518	yes	down	B(ii)	-	-	-	-	-	-	-	HMDB0032656	Phenylpropanoids and polyketides	Coumarins and derivatives	Not Available	195259-91-7	215.071	5.39907	M-H	C13H12O3	0	46.3	metab_8611	neg_2265	neg	46.1	4.324	0.1091	4.482	0.0924
(3Beta,5Alpha,9Alpha,22E,24R)-3,5,9-Trihydroxy-23-Methylergosta-7,22-Dien-6-One	0.02004	0.9092	1.8318	1.7443	0.9668	-0.0487	yes	down	B(ii)	-	-	-	-	-	-	-	HMDB0032669	Lipids and lipid-like molecules	Steroids and steroid derivatives	Ergostane steroids	211486-12-3	457.331	6.64295	M-H	C29H46O4	0	54.2	metab_9962	neg_3616	neg	47.3	5.099	0.08696	5.274	0.1682
4,2'-Dihydroxy-3,4',6'-Trimethoxychalcone	0.01393	0.9092	1.8019	1.6237	0.9722	-0.0407	yes	down	B(i)	-	-	-	-	-	-	-	-	-	-	-	-	375.108	4.73128	M+FA-H	C18H18O6	60.7	0	metab_8253	neg_1907	neg	49.9	5.242	0.113	5.392	0.1001
11-Keto-Beta-Boswellic Acid	0.03961	0.9092	1.7931	1.7635	0.9629	-0.0546	yes	down	B(i)	-	-	-	-	-	-	-	HMDB0036671;LMPR0106180008	Lipids and lipid-like molecules	Prenol lipids	Triterpenoids	17019-92-0;	471.345	7.01322	M+H	C30H46O4	57.7	0	metab_3507	pos_3508	pos	45.9	5.106	0.1232	5.303	0.2114
4-Coumaroylshikimate	0.01136	0.9092	1.7873	1.8976	0.9561	-0.0647	yes	down	B(ii)	C02947;_	-	-	map01100;map00941;map00940;map01110;map00945	Metabolic pathways;Flavonoid biosynthesis;Phenylpropanoid biosynthesis;Biosynthesis of secondary metabolites;Stilbenoid, diarylheptanoid and gingerol biosynthesis	Metabolism;Metabolism;Metabolism;Metabolism;Metabolism	Global and overview maps;Biosynthesis of other secondary metabolites;Biosynthesis of other secondary metabolites;Global and overview maps;Biosynthesis of other secondary metabolites	HMDB0304174	Phenylpropanoids and polyketides	Cinnamic acids and derivatives	Hydroxycinnamic acids and derivatives	-;_	319.082	4.2075	M-H	C16H16O7	0	75.7	metab_13573	neg_7227	neg	51.8	4.38	0.1274	4.581	0.1479
4-Hydroxyphenylacetaldehyde	0.002229	0.9092	1.7677	1.9244	0.965	-0.0514	yes	down	B(ii)	C03765	-	-	map01100;map01110;map00950;map00350;map01063;map01060	Metabolic pathways;Biosynthesis of secondary metabolites;Isoquinoline alkaloid biosynthesis;Tyrosine metabolism;Biosynthesis of alkaloids derived from shikimate pathway;Biosynthesis of plant secondary metabolites	Metabolism;Metabolism;Metabolism;Metabolism;Metabolism;Metabolism	Global and overview maps;Global and overview maps;Biosynthesis of other secondary metabolites;Amino acid metabolism;Chemical structure transformation maps;Chemical structure transformation maps	HMDB0003767	Benzenoids	Benzene and substituted derivatives	Phenylacetaldehydes	7339-87-9	317.103	4.79925	2M+FA-H	C8H8O2	0	54.7	metab_8285	neg_1939	neg	49.8	4.904	0.06678	5.082	0.1177
Methyl N-Cyano-N'-(Furan-2-Ylmethyl)Carbamimidothioate	0.04114	0.9092	1.7552	1.5856	1.039	0.0552	yes	up	B(i)	-	-	-	-	-	-	-	-	-	-	-	-	196.053	5.63393	M+H	C8H9N3OS	62.9	0	metab_4421	pos_4422	pos	48.8	4.449	0.0701	4.282	0.1987
Ethyl P-Coumarate	0.04285	0.9092	1.7342	1.4014	0.9754	-0.036	yes	down	B(i)	-	-	-	-	-	-	-	-	-	-	-	-	237.076	4.92058	M+FA-H	C11H12O3	62.7	0	metab_8346	neg_2000	neg	50	4.833	0.09598	4.955	0.1215
2',7-Dihydroxy-4',6-Dimethoxyisoflavan	0.003521	0.9092	1.7304	1.7411	0.9669	-0.0486	yes	down	B(ii)	-	-	-	-	-	-	-	HMDB0033996	Phenylpropanoids and polyketides	Isoflavonoids	O-methylated isoflavonoids	56752-02-4	347.113	4.16252	M+FA-H	C17H18O5	0	69.2	metab_13595	neg_7249	neg	51.3	4.437	0.04305	4.589	0.1153
10-Hydroxy-2,2-Dimethyl-3,4-Dihydropyrano[3,2-C][2]Benzoxepine-6,11-Dione	0.002778	0.9092	1.7144	1.6947	0.9741	-0.0379	yes	down	B(i)	-	-	-	-	-	-	-	-	-	-	-	-	273.076	5.39907	M-H	C15H14O5	77.5	0	metab_12943	neg_6597	neg	53.9	5.181	0.07218	5.319	0.08044
4-[(2-Phenylimidazo[1,2-A]Pyrazin-3-Yl)Amino]Benzoic Acid	0.01025	0.9092	1.6887	1.5564	0.9725	-0.0403	yes	down	B(i)	-	-	-	-	-	-	-	-	-	-	-	-	331.118	5.93863	M+H	C19H14N4O2	80.5	0	metab_4336	pos_4337	pos	52.8	4.734	0.09129	4.868	0.08936
Tws119	0.03457	0.9092	1.6772	1.2993	0.9813	-0.0272	yes	down	B(ii)	-	-	-	-	-	-	-	HMDB0259330	Organoheterocyclic compounds	Pyrroles	Substituted pyrroles	-	317.102	4.56158	M-H	C18H14N4O2	0	41.8	metab_8156	neg_1810	neg	44.4	5.464	0.1159	5.568	0.04713
Bisnoryangonin	0.03849	0.9092	1.6747	1.3556	0.9759	-0.0352	yes	down	B(ii)	C12085	-	-	-	-	-	-	HMDB0303165	Benzenoids	Benzene and substituted derivatives	Styrenes	-	229.05	4.54117	M-H	C13H10O4	0	53.2	metab_8138	neg_1792	neg	47.7	4.901	0.1421	5.022	0.04954
7-Deshydroxypyrogallin-4-Carboxylic Acid	0.03953	0.9092	1.6626	1.2523	0.9782	-0.0319	yes	down	B(i)	-	-	-	-	-	-	-	-	-	-	-	-	247.024	5.53993	M-H	C12H8O6	56.2	0	metab_12873	neg_6527	neg	48.2	4.657	0.09575	4.761	0.08775
Mannosamine	0.03676	0.9092	1.6509	1.3486	0.9759	-0.0352	yes	down	B(i)	-	-	-	-	-	-	-	-	-	-	-	-	144.066	0.8138	M+H-2H2O	C6H13NO5	35.3	0	metab_704	pos_705	pos	45.2	4.736	0.1174	4.853	0.08311
6-Hydroxyflavanone	0.03377	0.9092	1.6125	1.7512	0.962	-0.0559	yes	down	B(i)	C14221	-	-	-	-	-	-	-	-	-	-	4250-77-5	299.092	5.12647	M+Hac-H	C15H12O3	84.2	0	metab_8467	neg_2121	neg	54.5	4.831	0.131	5.022	0.1873
Indole-3-Carboxaldehyde	0.007459	0.9092	1.6116	1.6137	0.9703	-0.0435	yes	down	B(i)	C08493	-	-	-	-	-	-	HMDB0029737	Organoheterocyclic compounds	Indoles and derivatives	Indoles	487-89-8	146.061	1.90993	M+H	C9H7NO	55.8	0	metab_1007	pos_1008	pos	48.3	4.546	0.08209	4.685	0.09558
Euparin	0.02637	0.9092	1.6097	1.306	0.9811	-0.0275	yes	down	B(i)	-	-	-	-	-	-	-	-	-	-	-	-	215.071	4.55012	M-H	C13H12O3	54.1	0	metab_8144	neg_1798	neg	47	5.46	0.09914	5.565	0.06724
(3Beta,5Alpha,7Alpha)-14-Methylcholesta-9(11),24-Diene-3,7-Diol	0.04381	0.9092	1.5908	1.5203	0.9771	-0.0335	yes	down	B(ii)	-	-	-	-	-	-	-	HMDB0041111	Lipids and lipid-like molecules	Steroids and steroid derivatives	Cholestane steroids	138523-61-2	459.347	7.02063	M+FA-H	C28H46O2	0	54.6	metab_10309	neg_3963	neg	48.2	5.84	0.08296	5.977	0.1535
2'-Hydroxyflavone	0.02334	0.9092	1.55	1.3823	0.9779	-0.0323	yes	down	B(i)	-	-	-	-	-	-	-	LMPK12110080	-	-	-	--	297.076	5.89763	M+Hac-H	C15H10O3	39.2	0	metab_12538	neg_6192	neg	44.4	4.725	0.1086	4.832	0.04832
2-Methoxy-4-Methylphenol	0.000614	0.9092	1.5442	1.6783	0.9754	-0.0359	yes	down	B(i)	-	-	-	-	-	-	-	HMDB0032136	Benzenoids	Phenols	Methoxyphenols	93-51-6	137.06	4.46927	M-H	C8H10O2	71.7	0	metab_13456	neg_7110	neg	51.1	4.564	0.05509	4.679	0.04958
Fisetin	0.04774	0.9092	1.5307	1.8674	0.96	-0.0589	yes	down	B(i)	C10041	-	-	-	-	-	-	-;LMPK12111566	-	-	-	528-48-3;	285.04	6.37458	M-H	C15H10O6	46.7	0	metab_9747	neg_3401	neg	47.6	5.665	0.1561	5.901	0.2645
9,10-Dihome	0.02018	0.9092	1.5282	1.7335	0.9713	-0.042	yes	down	B(i)	C14828	-	-	map00591	Linoleic acid metabolism	Metabolism	Lipid metabolism	LMFA02000229	-	-	-	--	313.238	7.49445	M-H	C18H34O4	58.3	0	metab_10978	neg_4632	neg	49.8	5.11	0.09992	5.261	0.1292
2-Naphthylamine	0.01902	0.9092	1.402	1.3824	0.9765	-0.0343	yes	down	B(i)	C02227	-	-	-	-	-	-	HMDB0041802	Benzenoids	Naphthalenes	Not Available	91-59-8	144.081	3.47143	M+H	C10H9N	77.5	0	metab_1333	pos_1334	pos	52.5	4.195	0.08121	4.296	0.07019
3,5,7-Trimethylepicatechin	0.03127	0.9092	1.3744	1.5491	0.9689	-0.0456	yes	down	B(ii)	-	-	-	-	-	-	-	HMDB0302511	Phenylpropanoids and polyketides	Flavonoids	Flavans	-	331.118	4.71828	M-H	C18H20O6	0	49.7	metab_8246	neg_1900	neg	47.1	4.762	0.07122	4.915	0.1668
Homovanillic Acid	0.001072	0.9092	1.3717	1.4572	0.9832	-0.0245	yes	down	B(i)	C05582	-	-	map01100;map00350;map04728	Metabolic pathways;Tyrosine metabolism;Dopaminergic synapse	Metabolism;Metabolism;Organismal Systems	Global and overview maps;Amino acid metabolism;Nervous system	HMDB0000118;PW_C000074	Benzenoids	Phenols	Methoxyphenols	306-08-1	181.05	4.46927	M-H	C9H10O4	58.8	0	metab_8101	neg_1755	neg	49.3	5.321	0.05109	5.412	0.0364
11'-Carboxy-Alpha-Tocotrienol	0.03798	0.9092	1.3666	1.3944	1.025	0.0356	yes	up	B(ii)	-	-	-	-	-	-	-	HMDB0012516	Lipids and lipid-like molecules	Prenol lipids	Sesquiterpenoids	-	435.249	6.61362	M+Na-2H	C26H38O4	0	44.7	metab_9945	neg_3599	neg	43.7	5.131	0.05763	5.006	0.143
Resveratrol	0.007849	0.9092	1.3463	1.3979	0.9799	-0.0293	yes	down	B(i)	C03582	-	-	map04212;map04211;map01110;map01061;map00945	Longevity regulating pathway - worm;Longevity regulating pathway;Biosynthesis of secondary metabolites;Biosynthesis of phenylpropanoids;Stilbenoid, diarylheptanoid and gingerol biosynthesis	Organismal Systems;Organismal Systems;Metabolism;Metabolism;Metabolism	Aging;Aging;Global and overview maps;Chemical structure transformation maps;Biosynthesis of other secondary metabolites	HMDB0003747;LMPK13090005	Phenylpropanoids and polyketides	Stilbenes	Not Available	501-36-0;	227.071	5.39907	M-H	C14H12O3	60.8	0	metab_8612	neg_2266	neg	50	5.164	0.0534	5.27	0.08035
Dimethylsphingosine	0.04325	0.9092	1.3104	0.9859	1.0129	0.0185	yes	up	B(ii)	-	-	-	-	-	-	-	HMDB0251406	Organic oxygen compounds	Organooxygen compounds	Alcohols and polyols	-	338.267	6.3523	M+H-H2O	C20H37NO4	0	88.9	metab_2399	pos_2400	pos	52.7	5.114	0.0531	5.049	0.06453
Ascladiol Z	0.0056	0.9092	1.2747	1.2613	0.9824	-0.0256	yes	down	B(i)	-	-	-	-	-	-	-	-	-	-	-	-	155.034	1.89553	M-H	C7H8O4	78.1	0	metab_7435	neg_1089	neg	52.6	4.584	0.05094	4.666	0.04863
P-Coumaraldehyde	0.027	0.9092	1.2743	1.9214	0.9502	-0.0737	yes	down	B(i)	C05608	-	-	map01100;map00940;map01110;map01061	Metabolic pathways;Phenylpropanoid biosynthesis;Biosynthesis of secondary metabolites;Biosynthesis of phenylpropanoids	Metabolism;Metabolism;Metabolism;Metabolism	Global and overview maps;Biosynthesis of other secondary metabolites;Global and overview maps;Chemical structure transformation maps	HMDB0040986	Phenylpropanoids and polyketides	Cinnamaldehydes	Not Available	2538-87-6;20711-53-9	207.065	4.10353	M+Hac-H	C9H8O2	43	0	metab_7934	neg_1588	neg	45.5	4.274	0.1502	4.498	0.2086
Isophorone	0.04211	0.9092	1.2607	1.0011	1.0106	0.0151	yes	up	B(i)	C14743	-	-	-	-	-	-	HMDB0031195	Organic oxygen compounds	Organooxygen compounds	Carbonyl compounds	78-59-1	139.112	6.93353	M+H	C9H14O	81.1	0	metab_3543	pos_3544	pos	54.9	6.417	0.07467	6.35	0.04016
20-Epi-Eldecalcitol	0.04842	0.9092	1.2603	1.6092	0.9701	-0.0438	yes	down	B(ii)	-	-	-	-	-	-	-	HMDB0245562	Lipids and lipid-like molecules	Steroids and steroid derivatives	Vitamin D and derivatives	-	533.381	6.70753	M+Hac-H	C30H50O4	0	53.8	metab_10013	neg_3667	neg	47.2	5.748	0.1746	5.925	0.152
7-Oxoprostaglandin I2	0.01444	0.9092	1.2534	1.1495	1.014	0.02	yes	up	B(ii)	-	-	-	-	-	-	-	HMDB0247284	Lipids and lipid-like molecules	Fatty Acyls	Eicosanoids	-	401.171	6.46058	M+Cl	C20H30O6	0	44.1	metab_9828	neg_3482	neg	44.2	5.225	0.05496	5.153	0.04718
Muscomin	0.01528	0.9092	1.2284	1.3176	0.9834	-0.0242	yes	down	B(ii)	-	-	-	-	-	-	-	HMDB0037250	Phenylpropanoids and polyketides	Homoisoflavonoids	Homoisoflavans	96910-98-4	345.097	5.11337	M-H	C18H18O7	0	48.5	metab_8455	neg_2109	neg	47.5	5.913	0.05332	6.013	0.0874
Beta-Citraurin	0.0233	0.9092	1.2005	1.2406	0.9824	-0.0256	yes	down	B(ii)	C20894;_	-	-	map01100;map01110;map00999	Metabolic pathways;Biosynthesis of secondary metabolites;Biosynthesis of various plant secondary metabolites	Metabolism;Metabolism;Metabolism	Global and overview maps;Global and overview maps;Biosynthesis of other secondary metabolites	HMDB0035091	Lipids and lipid-like molecules	Prenol lipids	Triterpenoids	650-69-1	467.276	5.91327	M+Cl	C30H40O2	0	44.4	metab_9037	neg_2691	neg	43.5	5.254	0.06799	5.348	0.07976
(E)-6-Hydroxy-6-(1-Hydroxy-4-Methylcyclohex-3-En-1-Yl)-2-Methylhept-2-Enoic Acid	0.03969	0.9092	1.1866	1.1127	0.9843	-0.0228	yes	down	B(i)	-	-	-	-	-	-	-	-	-	-	-	-	269.175	5.94662	M+H	C15H24O4	57.2	0	metab_1982	pos_1983	pos	49.2	5.157	0.04382	5.239	0.09292
Food Orange 7	0.04422	0.9092	1.1508	1.6782	0.963	-0.0544	yes	down	B(ii)	-	-	-	-	-	-	-	HMDB0252431	Lipids and lipid-like molecules	Prenol lipids	Triterpenoids	-	505.335	6.19472	M+FA-H	C32H44O2	0	49.4	metab_9561	neg_3215	neg	43.7	4.947	0.1635	5.137	0.1799
6-Shogaol	0.04479	0.9092	1.1185	1.0591	0.9849	-0.022	yes	down	B(i)	-	-	-	-	-	-	-	-	-	-	-	-	277.18	6.12195	M+H	C17H24O3	58.6	0	metab_2132	pos_2133	pos	48.4	4.88	0.04375	4.955	0.0868
(11E,15Z)-9,10,13-Trihydroxy-11,15-Octadecadienoic Acid	0.01747	0.9092	1.0692	1.4774	0.9772	-0.0333	yes	down	B(i)	-	-	-	-	-	-	-	-	-	-	-	-	346.259	5.82462	M+NH4	C18H32O5	36.1	0	metab_1945	pos_1946	pos	43.3	4.458	0.1015	4.562	0.03937
Byakangelicol	0.02173	0.9092	1.006	1.2108	0.983	-0.0247	yes	down	B(ii)	C16925	-	-	-	-	-	-	HMDB0302531	Phenylpropanoids and polyketides	Coumarins and derivatives	Furanocoumarins	26091-79-2;_	361.093	4.30803	M+FA-H	C17H16O6	0	47.7	metab_13543	neg_7197	neg	46	5.15	0.0624	5.239	0.07453
