# Supplementary material for: Impact of zearalenone on quorum sensing signaling molecules and its association with the suppression of ruminal microbial fermentation in a RUSITEC system
Source: J Anim Sci Biotechnol. 2026 Jan 24;17:15. doi: 10.1186/s40104-025-01337-z (PMC12831299; doi:10.1186/s40104-025-01337-z)
Supplement: Supplementary file 7 — Additional file 7: Table S5. Commonly differential metabolites across treatments. [file 40104_2025_1337_MOESM7_ESM.xlsx]

## Sheet: Sheet1
Metabolite	VIP_PLS-DA	P_value	FDR	CON_mean	CON_SD	ZENL_mean	ZENL_SD	ZENM_mean	ZENM_SD	ZENH_mean	ZENH_SD
1,4-Dihydroxy-2-Naphthoic Acid	2.72354	0.03357	1	3.986	0.5057	4.222	0.4132	4.428	0.1672	3.96	0.4185
Cyclocalopin C1	2.69957	0.02031	1	4.617	0.4342	4.325	0.2369	4.51	0.1858	4.189	0.1895
Eremopetasidione	2.60942	0.00798	1	4.715	0.2892	4.48	0.2317	4.64	0.05872	4.345	0.1956
Tryptamine	2.58744	0.03982	1	4.622	0.6306	4.947	0.3072	4.995	0.1402	4.55	0.7188
Xylenesulfonate	2.51046	0.01395	1	4.771	0.4365	4.567	0.1521	4.688	0.1606	4.388	0.1405
Gossypol	2.08756	0.01228	1	5.26	0.2356	5.457	0.2433	5.601	0.1713	5.407	0.1223
(+/-)-3',4'-Methylenedioxy-5,7-Dimethylepicatechin	2.04601	0.01066	1	4.145	0.3094	3.919	0.295	4.176	0.1297	3.919	0.2139
4-Hydroxyphenylacetaldehyde	2.04501	0.01699	1	5.159	0.2768	4.977	0.1668	5.082	0.1177	4.904	0.06678
Artemidinol	1.96725	0.03247	1	5.504	0.2181	5.348	0.1678	5.445	0.07556	5.268	0.1514
Diorcinol	1.88837	0.02581	1	6.15	0.1766	6.046	0.1342	6.141	0.08702	5.963	0.1098
7,4'-Dihydroxy-8-Methylflavan	1.84815	0.005435	1	5.57	0.167	5.457	0.08941	5.561	0.03189	5.401	0.09714
Piceatannol	1.83398	0.02227	1	5.723	0.1431	5.638	0.1331	5.724	0.08554	5.55	0.1251
2-Amino-4-Hydroxypyrimidine-5-Carboxylic Acid	1.81516	0.03169	1	5.023	0.3063	5.158	0.1052	5.101	0.1439	5.257	0.08037
4-Chlorophenyl	1.79132	0.0223	1	5.606	0.2877	5.729	0.1086	5.673	0.1367	5.832	0.08363
N-Methoxyspirobrassinol Methyl Ether	1.7748	0.02117	1	5.454	0.1518	5.359	0.1266	5.442	0.0697	5.282	0.1168
4,2'-Dihydroxy-3,4',6'-Trimethoxychalcone	1.68518	0.03144	1	5.413	0.2166	5.288	0.153	5.392	0.1001	5.242	0.113
(Z)-6-(2-Methoxyvinyl)-7-Methyl-2H-1-Benzopyran-2-One	1.68152	0.03576	1	4.494	0.1841	4.398	0.1537	4.482	0.0924	4.324	0.1091
10-Hydroxy-2,2-Dimethyl-3,4-Dihydropyrano[3,2-C][2]Benzoxepine-6,11-Dione	1.62773	0.02686	1	5.334	0.182	5.246	0.09883	5.319	0.08044	5.181	0.07218
2',7-Dihydroxy-4',6-Dimethoxyisoflavan	1.59165	0.04091	1	4.607	0.2723	4.485	0.1441	4.589	0.1153	4.437	0.04305
2-Methoxy-4-Methylphenol	1.41879	0.02364	1	4.682	0.153	4.628	0.0809	4.679	0.04958	4.564	0.05509
2-Naphthylamine	1.34635	0.04666	1	4.215	0.09349	4.297	0.1298	4.296	0.07019	4.195	0.08121
2'-Hydroxyflavone	1.33938	0.04075	1	4.85	0.1677	4.746	0.1169	4.832	0.04832	4.725	0.1086
Ascladiol Z	1.26905	0.01963	1	4.601	0.05917	4.645	0.05885	4.666	0.04863	4.584	0.05094
Ascladiol	1.17774	0.03982	1	4.492	0.1121	4.587	0.08075	4.607	0.05293	4.57	0.04319
