# Supplementary material for: Impact of zearalenone on quorum sensing signaling molecules and its association with the suppression of ruminal microbial fermentation in a RUSITEC system
Source: J Anim Sci Biotechnol. 2026 Jan 24;17:15. doi: 10.1186/s40104-025-01337-z (PMC12831299; doi:10.1186/s40104-025-01337-z)
Supplement: Supplementary file 8 — Additional file 8: Table S6. Commonly differential metabolic pathways across treatments. [file 40104_2025_1337_MOESM8_ESM.xlsx]

## Sheet: Sheet1
First Category	Second Category	Pathway Description	Pathway_ID	Database	Enrich Factor	Ratio_in_study	Ratio_in_pop	P_value	P_adjust	Number of different metabolites	Metabolite	Metab ID	Fragmentation Score	Theoretical Fragmentation Score	KEGG Pathway ID	KEGG Pathway Description	Library ID	Adducts	Formula	Retention time	KEGG Compound ID	Mode	KEGG Compound First Category	KEGG Compound Second Category	KEGG Pathway First Category	KEGG Pathway Second Category	HMDB Superclass	HMDB Class	M/Z	CAS ID	HMDB Subclass
Metabolism	Metabolism of cofactors and vitamins	Ubiquinone and other terpenoid-quinone biosynthesis	map00130	KEGG PATHWAY	0.111111	1/5	9/403	0.1073	0.1839	1	1,4-Dihydroxy-2-Naphthoic Acid	metab_11698	56.4	0	map01100;map00130;map01110;map01240	Metabolic pathways;Ubiquinone and other terpenoid-quinone biosynthesis;Biosynthesis of secondary metabolites;Biosynthesis of cofactors	HMDB0244212	M-H	C11H8O4	6.5308	C03657	neg	-	-	Metabolism;Metabolism;Metabolism;Metabolism	Global and overview maps;Metabolism of cofactors and vitamins;Global and overview maps;Global and overview maps	Benzenoids	Naphthalenes	203.034	31519-22-9;_	Naphthalenecarboxylic acids and derivatives
Metabolism	Amino acid metabolism	Tyrosine metabolism	map00350	KEGG PATHWAY	0.0454545	1/5	22/403	0.2458	0.295	1	4-Hydroxyphenylacetaldehyde	metab_8285	0	54.7	map01100;map01110;map00950;map00350;map01063;map01060	Metabolic pathways;Biosynthesis of secondary metabolites;Isoquinoline alkaloid biosynthesis;Tyrosine metabolism;Biosynthesis of alkaloids derived from shikimate pathway;Biosynthesis of plant secondary metabolites	HMDB0003767	2M+FA-H	C8H8O2	4.7992	C03765	neg	-	-	Metabolism;Metabolism;Metabolism;Metabolism;Metabolism;Metabolism	Global and overview maps;Global and overview maps;Biosynthesis of other secondary metabolites;Amino acid metabolism;Chemical structure transformation maps;Chemical structure transformation maps	Benzenoids	Benzene and substituted derivatives	317.103	7339-87-9	Phenylacetaldehydes
Metabolism	Amino acid metabolism	Tryptophan metabolism	map00380	KEGG PATHWAY	0.0454545	1/5	22/403	0.2458	0.295	1	Tryptamine	metab_1332	44.4	0	map01100;map01110;map00901;map04080;map01063;map00380;map01060	Metabolic pathways;Biosynthesis of secondary metabolites;Indole alkaloid biosynthesis;Neuroactive ligand-receptor interaction;Biosynthesis of alkaloids derived from shikimate pathway;Tryptophan metabolism;Biosynthesis of plant secondary metabolites	HMDB0000303;PW_C000207	M+ACN+H	C10H12N2	3.4634	C00398	pos	-	-	Metabolism;Metabolism;Metabolism;Environmental Information Processing;Metabolism;Metabolism;Metabolism	Global and overview maps;Global and overview maps;Biosynthesis of other secondary metabolites;Signaling molecules and interaction;Chemical structure transformation maps;Amino acid metabolism;Chemical structure transformation maps	Organoheterocyclic compounds	Indoles and derivatives	202.135	61-54-1	Tryptamines and derivatives
Metabolism	Biosynthesis of other secondary metabolites	Indole alkaloid biosynthesis	map00901	KEGG PATHWAY	1	1/5	1/403	0.01241	0.1489	1	Tryptamine	metab_1332	44.4	0	map01100;map01110;map00901;map04080;map01063;map00380;map01060	Metabolic pathways;Biosynthesis of secondary metabolites;Indole alkaloid biosynthesis;Neuroactive ligand-receptor interaction;Biosynthesis of alkaloids derived from shikimate pathway;Tryptophan metabolism;Biosynthesis of plant secondary metabolites	HMDB0000303;PW_C000207	M+ACN+H	C10H12N2	3.4634	C00398	pos	-	-	Metabolism;Metabolism;Metabolism;Environmental Information Processing;Metabolism;Metabolism;Metabolism	Global and overview maps;Global and overview maps;Biosynthesis of other secondary metabolites;Signaling molecules and interaction;Chemical structure transformation maps;Amino acid metabolism;Chemical structure transformation maps	Organoheterocyclic compounds	Indoles and derivatives	202.135	61-54-1	Tryptamines and derivatives
Metabolism	Metabolism of terpenoids and polyketides	Sesquiterpenoid and triterpenoid biosynthesis	map00909	KEGG PATHWAY	0.333333	1/5	3/403	0.03685	0.1474	1	Gossypol	metab_11730	74.4	0	map01110;map01062;map00909	Biosynthesis of secondary metabolites;Biosynthesis of terpenoids and steroids;Sesquiterpenoid and triterpenoid biosynthesis	HMDB0040723;LMPR0103330002	M-H	C30H30O8	6.4684	C07667	neg	-	-	Metabolism;Metabolism;Metabolism	Global and overview maps;Chemical structure transformation maps;Metabolism of terpenoids and polyketides	Lipids and lipid-like molecules	Prenol lipids	517.185	303-45-7;	Sesquiterpenoids
Metabolism	Biosynthesis of other secondary metabolites	Stilbenoid, diarylheptanoid and gingerol biosynthesis	map00945	KEGG PATHWAY	0.2	1/5	5/403	0.06081	0.1824	1	Piceatannol	metab_8613	52	0	map00945	Stilbenoid, diarylheptanoid and gingerol biosynthesis	HMDB0004215;HMDB0303377;LMPK13090006	M-H	C14H12O4	5.3991	C05901;_	neg	-	-	Metabolism	Biosynthesis of other secondary metabolites	Phenylpropanoids and polyketides	Stilbenes	243.066	10083-24-6;_;	Not Available
Metabolism	Biosynthesis of other secondary metabolites	Isoquinoline alkaloid biosynthesis	map00950	KEGG PATHWAY	0.166667	1/5	6/403	0.07261	0.1743	1	4-Hydroxyphenylacetaldehyde	metab_8285	0	54.7	map01100;map01110;map00950;map00350;map01063;map01060	Metabolic pathways;Biosynthesis of secondary metabolites;Isoquinoline alkaloid biosynthesis;Tyrosine metabolism;Biosynthesis of alkaloids derived from shikimate pathway;Biosynthesis of plant secondary metabolites	HMDB0003767	2M+FA-H	C8H8O2	4.7992	C03765	neg	-	-	Metabolism;Metabolism;Metabolism;Metabolism;Metabolism;Metabolism	Global and overview maps;Global and overview maps;Biosynthesis of other secondary metabolites;Amino acid metabolism;Chemical structure transformation maps;Chemical structure transformation maps	Benzenoids	Benzene and substituted derivatives	317.103	7339-87-9	Phenylacetaldehydes
Metabolism	Chemical structure transformation maps	Biosynthesis of terpenoids and steroids	map01062	KEGG PATHWAY	0.111111	1/5	9/403	0.1073	0.1839	1	Gossypol	metab_11730	74.4	0	map01110;map01062;map00909	Biosynthesis of secondary metabolites;Biosynthesis of terpenoids and steroids;Sesquiterpenoid and triterpenoid biosynthesis	HMDB0040723;LMPR0103330002	M-H	C30H30O8	6.4684	C07667	neg	-	-	Metabolism;Metabolism;Metabolism	Global and overview maps;Chemical structure transformation maps;Metabolism of terpenoids and polyketides	Lipids and lipid-like molecules	Prenol lipids	517.185	303-45-7;	Sesquiterpenoids
Metabolism	Global and overview maps	Biosynthesis of cofactors	map01240	KEGG PATHWAY	0.027027	1/5	37/403	0.3837	0.3837	1	1,4-Dihydroxy-2-Naphthoic Acid	metab_11698	56.4	0	map01100;map00130;map01110;map01240	Metabolic pathways;Ubiquinone and other terpenoid-quinone biosynthesis;Biosynthesis of secondary metabolites;Biosynthesis of cofactors	HMDB0244212	M-H	C11H8O4	6.5308	C03657	neg	-	-	Metabolism;Metabolism;Metabolism;Metabolism	Global and overview maps;Metabolism of cofactors and vitamins;Global and overview maps;Global and overview maps	Benzenoids	Naphthalenes	203.034	31519-22-9;_	Naphthalenecarboxylic acids and derivatives
Environmental Information Processing	Signaling molecules and interaction	Neuroactive ligand-receptor interaction	map04080	KEGG PATHWAY	0.0833333	1/5	12/403	0.1409	0.1879	1	Tryptamine	metab_1332	44.4	0	map01100;map01110;map00901;map04080;map01063;map00380;map01060	Metabolic pathways;Biosynthesis of secondary metabolites;Indole alkaloid biosynthesis;Neuroactive ligand-receptor interaction;Biosynthesis of alkaloids derived from shikimate pathway;Tryptophan metabolism;Biosynthesis of plant secondary metabolites	HMDB0000303;PW_C000207	M+ACN+H	C10H12N2	3.4634	C00398	pos	-	-	Metabolism;Metabolism;Metabolism;Environmental Information Processing;Metabolism;Metabolism;Metabolism	Global and overview maps;Global and overview maps;Biosynthesis of other secondary metabolites;Signaling molecules and interaction;Chemical structure transformation maps;Amino acid metabolism;Chemical structure transformation maps	Organoheterocyclic compounds	Indoles and derivatives	202.135	61-54-1	Tryptamines and derivatives
Metabolism	Chemical structure transformation maps	Biosynthesis of plant secondary metabolites	map01060	KEGG PATHWAY	0.05	2/5	40/403	0.07928	0.1586	2	Tryptamine	metab_1332	44.4	0	map01100;map01110;map00901;map04080;map01063;map00380;map01060	Metabolic pathways;Biosynthesis of secondary metabolites;Indole alkaloid biosynthesis;Neuroactive ligand-receptor interaction;Biosynthesis of alkaloids derived from shikimate pathway;Tryptophan metabolism;Biosynthesis of plant secondary metabolites	HMDB0000303;PW_C000207	M+ACN+H	C10H12N2	3.4634	C00398	pos	-	-	Metabolism;Metabolism;Metabolism;Environmental Information Processing;Metabolism;Metabolism;Metabolism	Global and overview maps;Global and overview maps;Biosynthesis of other secondary metabolites;Signaling molecules and interaction;Chemical structure transformation maps;Amino acid metabolism;Chemical structure transformation maps	Organoheterocyclic compounds	Indoles and derivatives	202.135	61-54-1	Tryptamines and derivatives
											4-Hydroxyphenylacetaldehyde	metab_8285	0	54.7	map01100;map01110;map00950;map00350;map01063;map01060	Metabolic pathways;Biosynthesis of secondary metabolites;Isoquinoline alkaloid biosynthesis;Tyrosine metabolism;Biosynthesis of alkaloids derived from shikimate pathway;Biosynthesis of plant secondary metabolites	HMDB0003767	2M+FA-H	C8H8O2	4.7992	C03765	neg	-	-	Metabolism;Metabolism;Metabolism;Metabolism;Metabolism;Metabolism	Global and overview maps;Global and overview maps;Biosynthesis of other secondary metabolites;Amino acid metabolism;Chemical structure transformation maps;Chemical structure transformation maps	Benzenoids	Benzene and substituted derivatives	317.103	7339-87-9	Phenylacetaldehydes
Metabolism	Chemical structure transformation maps	Biosynthesis of alkaloids derived from shikimate pathway	map01063	KEGG PATHWAY	0.08	2/5	25/403	0.03296	0.1978	2	Tryptamine	metab_1332	44.4	0	map01100;map01110;map00901;map04080;map01063;map00380;map01060	Metabolic pathways;Biosynthesis of secondary metabolites;Indole alkaloid biosynthesis;Neuroactive ligand-receptor interaction;Biosynthesis of alkaloids derived from shikimate pathway;Tryptophan metabolism;Biosynthesis of plant secondary metabolites	HMDB0000303;PW_C000207	M+ACN+H	C10H12N2	3.4634	C00398	pos	-	-	Metabolism;Metabolism;Metabolism;Environmental Information Processing;Metabolism;Metabolism;Metabolism	Global and overview maps;Global and overview maps;Biosynthesis of other secondary metabolites;Signaling molecules and interaction;Chemical structure transformation maps;Amino acid metabolism;Chemical structure transformation maps	Organoheterocyclic compounds	Indoles and derivatives	202.135	61-54-1	Tryptamines and derivatives
											4-Hydroxyphenylacetaldehyde	metab_8285	0	54.7	map01100;map01110;map00950;map00350;map01063;map01060	Metabolic pathways;Biosynthesis of secondary metabolites;Isoquinoline alkaloid biosynthesis;Tyrosine metabolism;Biosynthesis of alkaloids derived from shikimate pathway;Biosynthesis of plant secondary metabolites	HMDB0003767	2M+FA-H	C8H8O2	4.7992	C03765	neg	-	-	Metabolism;Metabolism;Metabolism;Metabolism;Metabolism;Metabolism	Global and overview maps;Global and overview maps;Biosynthesis of other secondary metabolites;Amino acid metabolism;Chemical structure transformation maps;Chemical structure transformation maps	Benzenoids	Benzene and substituted derivatives	317.103	7339-87-9	Phenylacetaldehydes
