# Supplementary material for: Impact of zearalenone on quorum sensing signaling molecules and its association with the suppression of ruminal microbial fermentation in a RUSITEC system
Source: J Anim Sci Biotechnol. 2026 Jan 24;17:15. doi: 10.1186/s40104-025-01337-z (PMC12831299; doi:10.1186/s40104-025-01337-z)
Supplement: Supplementary file 9 — Additional file 9: Table S7. Differential metabolic pathways between treatments. [file 40104_2025_1337_MOESM9_ESM.xlsx]

## Sheet: ZENL vs. CON
First Category	Second Category	Pathway Description	Pathway_ID	Database	Enrich Factor	DA Score	Ratio_in_study	Ratio_in_pop	P_value	P_adjust	Number of different metabolites	Metabolite	Metab ID	Regulate	Fragmentation Score	Theoretical Fragmentation Score	KEGG Pathway ID	KEGG Pathway Description	Library ID	Adducts	Formula	Retention time	KEGG Compound ID	Mode	KEGG Compound First Category	KEGG Compound Second Category	KEGG Pathway First Category	KEGG Pathway Second Category	HMDB Superclass	HMDB Class	M/Z	CAS ID	HMDB Subclass
Metabolism	Chemical structure transformation maps	Biosynthesis of plant secondary metabolites	map01060	KEGG PATHWAY	0.025	-0.025	1/1	40/403	0.09926	0.09926	1	1-Piperideine	metab_871	down	0	44.3	map01100;map00960;map01064;map01110;map01060	Metabolic pathways;Tropane, piperidine and pyridine alkaloid biosynthesis;Biosynthesis of alkaloids derived from ornithine, lysine and nicotinic acid;Biosynthesis of secondary metabolites;Biosynthesis of plant secondary metabolites	HMDB0243998	M+ACN+H	C5H9N	1.3209	C06181;_	pos	-	-	Metabolism;Metabolism;Metabolism;Metabolism;Metabolism	Global and overview maps;Biosynthesis of other secondary metabolites;Chemical structure transformation maps;Global and overview maps;Chemical structure transformation maps	Not Available	Not Available	125.108	-;_	Not Available
Metabolism	Chemical structure transformation maps	Biosynthesis of alkaloids derived from ornithine, lysine and nicotinic acid	map01064	KEGG PATHWAY	0.0625	-0.0625	1/1	16/403	0.0397	0.05955	1	1-Piperideine	metab_871	down	0	44.3	map01100;map00960;map01064;map01110;map01060	Metabolic pathways;Tropane, piperidine and pyridine alkaloid biosynthesis;Biosynthesis of alkaloids derived from ornithine, lysine and nicotinic acid;Biosynthesis of secondary metabolites;Biosynthesis of plant secondary metabolites	HMDB0243998	M+ACN+H	C5H9N	1.3209	C06181;_	pos	-	-	Metabolism;Metabolism;Metabolism;Metabolism;Metabolism	Global and overview maps;Biosynthesis of other secondary metabolites;Chemical structure transformation maps;Global and overview maps;Chemical structure transformation maps	Not Available	Not Available	125.108	-;_	Not Available
Metabolism	Biosynthesis of other secondary metabolites	Tropane, piperidine and pyridine alkaloid biosynthesis	map00960	KEGG PATHWAY	0.0714286	-0.07692	1/1	14/403	0.03474	0.1042	1	1-Piperideine	metab_871	down	0	44.3	map01100;map00960;map01064;map01110;map01060	Metabolic pathways;Tropane, piperidine and pyridine alkaloid biosynthesis;Biosynthesis of alkaloids derived from ornithine, lysine and nicotinic acid;Biosynthesis of secondary metabolites;Biosynthesis of plant secondary metabolites	HMDB0243998	M+ACN+H	C5H9N	1.3209	C06181;_	pos	-	-	Metabolism;Metabolism;Metabolism;Metabolism;Metabolism	Global and overview maps;Biosynthesis of other secondary metabolites;Chemical structure transformation maps;Global and overview maps;Chemical structure transformation maps	Not Available	Not Available	125.108	-;_	Not Available

## Sheet: ZENM vs. CON
First Category	Second Category	Pathway Description	Pathway_ID	Database	Enrich Factor	DA Score	Ratio_in_study	Ratio_in_pop	P_value	P_adjust	Number of different metabolites	Metabolite	Metab ID	Regulate	Fragmentation Score	Theoretical Fragmentation Score	KEGG Pathway ID	KEGG Pathway Description	Library ID	Adducts	Formula	Retention time	KEGG Compound ID	Mode	KEGG Compound First Category	KEGG Compound Second Category	KEGG Pathway First Category	KEGG Pathway Second Category	HMDB Superclass	HMDB Class	M/Z	CAS ID	HMDB Subclass
Metabolism	Amino acid metabolism	Phenylalanine metabolism	map00360	KEGG PATHWAY	0.0769231	-0.07692	1/8	13/403	0.2325	0.3023	1	Phenylacetic Acid	metab_8791	down	53.4	0	map01100;map00360;map01120;map00643	Metabolic pathways;Phenylalanine metabolism;Microbial metabolism in diverse environments;Styrene degradation	HMDB0000209;PW_C000135	M-H	C8H8O2	5.672	C07086	neg	-	-	Metabolism;Metabolism;Metabolism;Metabolism	Global and overview maps;Amino acid metabolism;Global and overview maps;Xenobiotics biodegradation and metabolism	Benzenoids	Benzene and substituted derivatives	135.044	103-82-2	Not Available
Metabolism	Xenobiotics biodegradation and metabolism	Benzoate degradation	map00362	KEGG PATHWAY	0.1	-0.1	1/8	10/403	0.1836	0.2807	1	Cyclohexanecarboxylic Acid	metab_3318	down	54.9	0	map01100;map00362;map01120	Metabolic pathways;Benzoate degradation;Microbial metabolism in diverse environments	HMDB0031342	M+H-2H2O	C7H12O2	7.3559	C09822	pos	-	-	Metabolism;Metabolism;Metabolism	Global and overview maps;Xenobiotics biodegradation and metabolism;Global and overview maps	Organic acids and derivatives	Carboxylic acids and derivatives	93.0706	98-89-5	Carboxylic acids
Metabolism	Xenobiotics biodegradation and metabolism	Styrene degradation	map00643	KEGG PATHWAY	0.25	-0.25	1/8	4/403	0.07735	0.5028	1	Phenylacetic Acid	metab_8791	down	53.4	0	map01100;map00360;map01120;map00643	Metabolic pathways;Phenylalanine metabolism;Microbial metabolism in diverse environments;Styrene degradation	HMDB0000209;PW_C000135	M-H	C8H8O2	5.672	C07086	neg	-	-	Metabolism;Metabolism;Metabolism;Metabolism	Global and overview maps;Amino acid metabolism;Global and overview maps;Xenobiotics biodegradation and metabolism	Benzenoids	Benzene and substituted derivatives	135.044	103-82-2	Not Available
Metabolism	Metabolism of terpenoids and polyketides	Pinene, camphor and geraniol degradation	map00907	KEGG PATHWAY	0.333333	-0.3333	1/8	3/403	0.05852	0.7608	1	Geranic Acid	metab_4597	down	47	0	map00907;map01120	Pinene, camphor and geraniol degradation;Microbial metabolism in diverse environments	HMDB0036103;LMFA01030784	M+H	C10H16O2	5.1189	C16461	pos	-	-	Metabolism;Metabolism	Metabolism of terpenoids and polyketides;Global and overview maps	Lipids and lipid-like molecules	Prenol lipids	169.123	459-80-3;	Monoterpenoids
Metabolism	Chemical structure transformation maps	Biosynthesis of plant secondary metabolites	map01060	KEGG PATHWAY	0.025	0.025	1/8	40/403	0.57	0.57	1	Citric Acid	metab_14277	up	74.1	0	map01110;map01240;map01200;map00250;map00020;map00630;map04922;map01066;map01065;map04742;map01063;map01062;map01061;map01060;map01100;map01120;map01210;map01230;map01064;map00720;map02020;map01053;map05230;map01070	Biosynthesis of secondary metabolites;Biosynthesis of cofactors;Carbon metabolism;Alanine, aspartate and glutamate metabolism;Citrate cycle (TCA cycle);Glyoxylate and dicarboxylate metabolism;Glucagon signaling pathway;Biosynthesis of alkaloids derived from terpenoid and polyketide;Biosynthesis of alkaloids derived from histidine and purine;Taste transduction;Biosynthesis of alkaloids derived fro…	HMDB0000094;PW_C000063	M-H	C6H8O7	1.0961	C00158	neg	Organic acids	Carboxylic acids	Metabolism;Metabolism;Metabolism;Metabolism;Metabolism;Metabolism;Organismal Systems;Metabolism;Metabolism;Organismal Systems;Metabolism;Metabolism;Metabolism;Metabolism;Metabolism;Metabolism;Metabolism;Metabolism;Metabolism;Metabolism;Environmental Information Processing;Metabolism;Human Diseases;Metabolism	Global and overview maps;Global and overview maps;Global and overview maps;Amino acid metabolism;Carbohydrate metabolism;Carbohydrate metabolism;Endocrine system;Chemical structure transformation maps;Chemical structure transformation maps;Sensory system;Chemical structure transformation maps;Chemical structure transformation maps;Chemical structure transformation maps;Chemical structure transfor…	Organic acids and derivatives	Carboxylic acids and derivatives	191.019	77-92-9	Tricarboxylic acids and derivatives
Metabolism	Chemical structure transformation maps	Biosynthesis of phenylpropanoids	map01061	KEGG PATHWAY	0.03125	0.03125	1/8	32/403	0.4872	0.5067	1	Citric Acid	metab_14277	up	74.1	0	map01110;map01240;map01200;map00250;map00020;map00630;map04922;map01066;map01065;map04742;map01063;map01062;map01061;map01060;map01100;map01120;map01210;map01230;map01064;map00720;map02020;map01053;map05230;map01070	Biosynthesis of secondary metabolites;Biosynthesis of cofactors;Carbon metabolism;Alanine, aspartate and glutamate metabolism;Citrate cycle (TCA cycle);Glyoxylate and dicarboxylate metabolism;Glucagon signaling pathway;Biosynthesis of alkaloids derived from terpenoid and polyketide;Biosynthesis of alkaloids derived from histidine and purine;Taste transduction;Biosynthesis of alkaloids derived fro…	HMDB0000094;PW_C000063	M-H	C6H8O7	1.0961	C00158	neg	Organic acids	Carboxylic acids	Metabolism;Metabolism;Metabolism;Metabolism;Metabolism;Metabolism;Organismal Systems;Metabolism;Metabolism;Organismal Systems;Metabolism;Metabolism;Metabolism;Metabolism;Metabolism;Metabolism;Metabolism;Metabolism;Metabolism;Metabolism;Environmental Information Processing;Metabolism;Human Diseases;Metabolism	Global and overview maps;Global and overview maps;Global and overview maps;Amino acid metabolism;Carbohydrate metabolism;Carbohydrate metabolism;Endocrine system;Chemical structure transformation maps;Chemical structure transformation maps;Sensory system;Chemical structure transformation maps;Chemical structure transformation maps;Chemical structure transformation maps;Chemical structure transfor…	Organic acids and derivatives	Carboxylic acids and derivatives	191.019	77-92-9	Tricarboxylic acids and derivatives
Metabolism	Chemical structure transformation maps	Biosynthesis of alkaloids derived from shikimate pathway	map01063	KEGG PATHWAY	0.04	0.04	1/8	25/403	0.4037	0.4373	1	Citric Acid	metab_14277	up	74.1	0	map01110;map01240;map01200;map00250;map00020;map00630;map04922;map01066;map01065;map04742;map01063;map01062;map01061;map01060;map01100;map01120;map01210;map01230;map01064;map00720;map02020;map01053;map05230;map01070	Biosynthesis of secondary metabolites;Biosynthesis of cofactors;Carbon metabolism;Alanine, aspartate and glutamate metabolism;Citrate cycle (TCA cycle);Glyoxylate and dicarboxylate metabolism;Glucagon signaling pathway;Biosynthesis of alkaloids derived from terpenoid and polyketide;Biosynthesis of alkaloids derived from histidine and purine;Taste transduction;Biosynthesis of alkaloids derived fro…	HMDB0000094;PW_C000063	M-H	C6H8O7	1.0961	C00158	neg	Organic acids	Carboxylic acids	Metabolism;Metabolism;Metabolism;Metabolism;Metabolism;Metabolism;Organismal Systems;Metabolism;Metabolism;Organismal Systems;Metabolism;Metabolism;Metabolism;Metabolism;Metabolism;Metabolism;Metabolism;Metabolism;Metabolism;Metabolism;Environmental Information Processing;Metabolism;Human Diseases;Metabolism	Global and overview maps;Global and overview maps;Global and overview maps;Amino acid metabolism;Carbohydrate metabolism;Carbohydrate metabolism;Endocrine system;Chemical structure transformation maps;Chemical structure transformation maps;Sensory system;Chemical structure transformation maps;Chemical structure transformation maps;Chemical structure transformation maps;Chemical structure transfor…	Organic acids and derivatives	Carboxylic acids and derivatives	191.019	77-92-9	Tricarboxylic acids and derivatives
Metabolism	Chemical structure transformation maps	Biosynthesis of alkaloids derived from ornithine, lysine and nicotinic acid	map01064	KEGG PATHWAY	0.0625	0.0625	1/8	16/403	0.2789	0.3296	1	Citric Acid	metab_14277	up	74.1	0	map01110;map01240;map01200;map00250;map00020;map00630;map04922;map01066;map01065;map04742;map01063;map01062;map01061;map01060;map01100;map01120;map01210;map01230;map01064;map00720;map02020;map01053;map05230;map01070	Biosynthesis of secondary metabolites;Biosynthesis of cofactors;Carbon metabolism;Alanine, aspartate and glutamate metabolism;Citrate cycle (TCA cycle);Glyoxylate and dicarboxylate metabolism;Glucagon signaling pathway;Biosynthesis of alkaloids derived from terpenoid and polyketide;Biosynthesis of alkaloids derived from histidine and purine;Taste transduction;Biosynthesis of alkaloids derived fro…	HMDB0000094;PW_C000063	M-H	C6H8O7	1.0961	C00158	neg	Organic acids	Carboxylic acids	Metabolism;Metabolism;Metabolism;Metabolism;Metabolism;Metabolism;Organismal Systems;Metabolism;Metabolism;Organismal Systems;Metabolism;Metabolism;Metabolism;Metabolism;Metabolism;Metabolism;Metabolism;Metabolism;Metabolism;Metabolism;Environmental Information Processing;Metabolism;Human Diseases;Metabolism	Global and overview maps;Global and overview maps;Global and overview maps;Amino acid metabolism;Carbohydrate metabolism;Carbohydrate metabolism;Endocrine system;Chemical structure transformation maps;Chemical structure transformation maps;Sensory system;Chemical structure transformation maps;Chemical structure transformation maps;Chemical structure transformation maps;Chemical structure transfor…	Organic acids and derivatives	Carboxylic acids and derivatives	191.019	77-92-9	Tricarboxylic acids and derivatives
Metabolism	Chemical structure transformation maps	Biosynthesis of plant hormones	map01070	KEGG PATHWAY	0.0625	0.0625	1/8	16/403	0.2789	0.3296	1	Citric Acid	metab_14277	up	74.1	0	map01110;map01240;map01200;map00250;map00020;map00630;map04922;map01066;map01065;map04742;map01063;map01062;map01061;map01060;map01100;map01120;map01210;map01230;map01064;map00720;map02020;map01053;map05230;map01070	Biosynthesis of secondary metabolites;Biosynthesis of cofactors;Carbon metabolism;Alanine, aspartate and glutamate metabolism;Citrate cycle (TCA cycle);Glyoxylate and dicarboxylate metabolism;Glucagon signaling pathway;Biosynthesis of alkaloids derived from terpenoid and polyketide;Biosynthesis of alkaloids derived from histidine and purine;Taste transduction;Biosynthesis of alkaloids derived fro…	HMDB0000094;PW_C000063	M-H	C6H8O7	1.0961	C00158	neg	Organic acids	Carboxylic acids	Metabolism;Metabolism;Metabolism;Metabolism;Metabolism;Metabolism;Organismal Systems;Metabolism;Metabolism;Organismal Systems;Metabolism;Metabolism;Metabolism;Metabolism;Metabolism;Metabolism;Metabolism;Metabolism;Metabolism;Metabolism;Environmental Information Processing;Metabolism;Human Diseases;Metabolism	Global and overview maps;Global and overview maps;Global and overview maps;Amino acid metabolism;Carbohydrate metabolism;Carbohydrate metabolism;Endocrine system;Chemical structure transformation maps;Chemical structure transformation maps;Sensory system;Chemical structure transformation maps;Chemical structure transformation maps;Chemical structure transformation maps;Chemical structure transfor…	Organic acids and derivatives	Carboxylic acids and derivatives	191.019	77-92-9	Tricarboxylic acids and derivatives
Human Diseases	Cancer: overview	Central carbon metabolism in cancer	map05230	KEGG PATHWAY	0.0769231	0.07692	1/8	13/403	0.2325	0.3023	1	Citric Acid	metab_14277	up	74.1	0	map01110;map01240;map01200;map00250;map00020;map00630;map04922;map01066;map01065;map04742;map01063;map01062;map01061;map01060;map01100;map01120;map01210;map01230;map01064;map00720;map02020;map01053;map05230;map01070	Biosynthesis of secondary metabolites;Biosynthesis of cofactors;Carbon metabolism;Alanine, aspartate and glutamate metabolism;Citrate cycle (TCA cycle);Glyoxylate and dicarboxylate metabolism;Glucagon signaling pathway;Biosynthesis of alkaloids derived from terpenoid and polyketide;Biosynthesis of alkaloids derived from histidine and purine;Taste transduction;Biosynthesis of alkaloids derived fro…	HMDB0000094;PW_C000063	M-H	C6H8O7	1.0961	C00158	neg	Organic acids	Carboxylic acids	Metabolism;Metabolism;Metabolism;Metabolism;Metabolism;Metabolism;Organismal Systems;Metabolism;Metabolism;Organismal Systems;Metabolism;Metabolism;Metabolism;Metabolism;Metabolism;Metabolism;Metabolism;Metabolism;Metabolism;Metabolism;Environmental Information Processing;Metabolism;Human Diseases;Metabolism	Global and overview maps;Global and overview maps;Global and overview maps;Amino acid metabolism;Carbohydrate metabolism;Carbohydrate metabolism;Endocrine system;Chemical structure transformation maps;Chemical structure transformation maps;Sensory system;Chemical structure transformation maps;Chemical structure transformation maps;Chemical structure transformation maps;Chemical structure transfor…	Organic acids and derivatives	Carboxylic acids and derivatives	191.019	77-92-9	Tricarboxylic acids and derivatives
Metabolism	Chemical structure transformation maps	Biosynthesis of alkaloids derived from histidine and purine	map01065	KEGG PATHWAY	0.0833333	0.08333	1/8	12/403	0.2165	0.2963	1	Citric Acid	metab_14277	up	74.1	0	map01110;map01240;map01200;map00250;map00020;map00630;map04922;map01066;map01065;map04742;map01063;map01062;map01061;map01060;map01100;map01120;map01210;map01230;map01064;map00720;map02020;map01053;map05230;map01070	Biosynthesis of secondary metabolites;Biosynthesis of cofactors;Carbon metabolism;Alanine, aspartate and glutamate metabolism;Citrate cycle (TCA cycle);Glyoxylate and dicarboxylate metabolism;Glucagon signaling pathway;Biosynthesis of alkaloids derived from terpenoid and polyketide;Biosynthesis of alkaloids derived from histidine and purine;Taste transduction;Biosynthesis of alkaloids derived fro…	HMDB0000094;PW_C000063	M-H	C6H8O7	1.0961	C00158	neg	Organic acids	Carboxylic acids	Metabolism;Metabolism;Metabolism;Metabolism;Metabolism;Metabolism;Organismal Systems;Metabolism;Metabolism;Organismal Systems;Metabolism;Metabolism;Metabolism;Metabolism;Metabolism;Metabolism;Metabolism;Metabolism;Metabolism;Metabolism;Environmental Information Processing;Metabolism;Human Diseases;Metabolism	Global and overview maps;Global and overview maps;Global and overview maps;Amino acid metabolism;Carbohydrate metabolism;Carbohydrate metabolism;Endocrine system;Chemical structure transformation maps;Chemical structure transformation maps;Sensory system;Chemical structure transformation maps;Chemical structure transformation maps;Chemical structure transformation maps;Chemical structure transfor…	Organic acids and derivatives	Carboxylic acids and derivatives	191.019	77-92-9	Tricarboxylic acids and derivatives
Metabolism	Lipid metabolism	Primary bile acid biosynthesis	map00120	KEGG PATHWAY	0.0909091	0.09091	1/8	11/403	0.2002	0.2892	1	7 Alpha,26-Dihydroxy-4-Cholesten-3-One	metab_11707	up	0	82.4	map00120	Primary bile acid biosynthesis	HMDB0012459	M+FA-H	C27H44O3	6.5151	C17336	neg	-	-	Metabolism	Lipid metabolism	Lipids and lipid-like molecules	Steroids and steroid derivatives	461.326	4675-38-1	Bile acids, alcohols and derivatives
Metabolism	Metabolism of cofactors and vitamins	Ubiquinone and other terpenoid-quinone biosynthesis	map00130	KEGG PATHWAY	0.111111	0.1111	1/8	9/403	0.1666	0.2888	1	1,4-Dihydroxy-2-Naphthoic Acid	metab_11698	up	56.4	0	map01100;map00130;map01110;map01240	Metabolic pathways;Ubiquinone and other terpenoid-quinone biosynthesis;Biosynthesis of secondary metabolites;Biosynthesis of cofactors	HMDB0244212	M-H	C11H8O4	6.5308	C03657	neg	-	-	Metabolism;Metabolism;Metabolism;Metabolism	Global and overview maps;Metabolism of cofactors and vitamins;Global and overview maps;Global and overview maps	Benzenoids	Naphthalenes	203.034	31519-22-9;_	Naphthalenecarboxylic acids and derivatives
Organismal Systems	Sensory system	Taste transduction	map04742	KEGG PATHWAY	0.111111	0.1111	1/8	9/403	0.1666	0.2888	1	Citric Acid	metab_14277	up	74.1	0	map01110;map01240;map01200;map00250;map00020;map00630;map04922;map01066;map01065;map04742;map01063;map01062;map01061;map01060;map01100;map01120;map01210;map01230;map01064;map00720;map02020;map01053;map05230;map01070	Biosynthesis of secondary metabolites;Biosynthesis of cofactors;Carbon metabolism;Alanine, aspartate and glutamate metabolism;Citrate cycle (TCA cycle);Glyoxylate and dicarboxylate metabolism;Glucagon signaling pathway;Biosynthesis of alkaloids derived from terpenoid and polyketide;Biosynthesis of alkaloids derived from histidine and purine;Taste transduction;Biosynthesis of alkaloids derived fro…	HMDB0000094;PW_C000063	M-H	C6H8O7	1.0961	C00158	neg	Organic acids	Carboxylic acids	Metabolism;Metabolism;Metabolism;Metabolism;Metabolism;Metabolism;Organismal Systems;Metabolism;Metabolism;Organismal Systems;Metabolism;Metabolism;Metabolism;Metabolism;Metabolism;Metabolism;Metabolism;Metabolism;Metabolism;Metabolism;Environmental Information Processing;Metabolism;Human Diseases;Metabolism	Global and overview maps;Global and overview maps;Global and overview maps;Amino acid metabolism;Carbohydrate metabolism;Carbohydrate metabolism;Endocrine system;Chemical structure transformation maps;Chemical structure transformation maps;Sensory system;Chemical structure transformation maps;Chemical structure transformation maps;Chemical structure transformation maps;Chemical structure transfor…	Organic acids and derivatives	Carboxylic acids and derivatives	191.019	77-92-9	Tricarboxylic acids and derivatives
Metabolism	Metabolism of terpenoids and polyketides	Biosynthesis of siderophore group nonribosomal peptides	map01053	KEGG PATHWAY	0.125	0.125	1/8	8/403	0.1494	0.2988	1	Citric Acid	metab_14277	up	74.1	0	map01110;map01240;map01200;map00250;map00020;map00630;map04922;map01066;map01065;map04742;map01063;map01062;map01061;map01060;map01100;map01120;map01210;map01230;map01064;map00720;map02020;map01053;map05230;map01070	Biosynthesis of secondary metabolites;Biosynthesis of cofactors;Carbon metabolism;Alanine, aspartate and glutamate metabolism;Citrate cycle (TCA cycle);Glyoxylate and dicarboxylate metabolism;Glucagon signaling pathway;Biosynthesis of alkaloids derived from terpenoid and polyketide;Biosynthesis of alkaloids derived from histidine and purine;Taste transduction;Biosynthesis of alkaloids derived fro…	HMDB0000094;PW_C000063	M-H	C6H8O7	1.0961	C00158	neg	Organic acids	Carboxylic acids	Metabolism;Metabolism;Metabolism;Metabolism;Metabolism;Metabolism;Organismal Systems;Metabolism;Metabolism;Organismal Systems;Metabolism;Metabolism;Metabolism;Metabolism;Metabolism;Metabolism;Metabolism;Metabolism;Metabolism;Metabolism;Environmental Information Processing;Metabolism;Human Diseases;Metabolism	Global and overview maps;Global and overview maps;Global and overview maps;Amino acid metabolism;Carbohydrate metabolism;Carbohydrate metabolism;Endocrine system;Chemical structure transformation maps;Chemical structure transformation maps;Sensory system;Chemical structure transformation maps;Chemical structure transformation maps;Chemical structure transformation maps;Chemical structure transfor…	Organic acids and derivatives	Carboxylic acids and derivatives	191.019	77-92-9	Tricarboxylic acids and derivatives
Metabolism	Carbohydrate metabolism	Glyoxylate and dicarboxylate metabolism	map00630	KEGG PATHWAY	0.142857	0.1429	1/8	7/403	0.1319	0.3429	1	Citric Acid	metab_14277	up	74.1	0	map01110;map01240;map01200;map00250;map00020;map00630;map04922;map01066;map01065;map04742;map01063;map01062;map01061;map01060;map01100;map01120;map01210;map01230;map01064;map00720;map02020;map01053;map05230;map01070	Biosynthesis of secondary metabolites;Biosynthesis of cofactors;Carbon metabolism;Alanine, aspartate and glutamate metabolism;Citrate cycle (TCA cycle);Glyoxylate and dicarboxylate metabolism;Glucagon signaling pathway;Biosynthesis of alkaloids derived from terpenoid and polyketide;Biosynthesis of alkaloids derived from histidine and purine;Taste transduction;Biosynthesis of alkaloids derived fro…	HMDB0000094;PW_C000063	M-H	C6H8O7	1.0961	C00158	neg	Organic acids	Carboxylic acids	Metabolism;Metabolism;Metabolism;Metabolism;Metabolism;Metabolism;Organismal Systems;Metabolism;Metabolism;Organismal Systems;Metabolism;Metabolism;Metabolism;Metabolism;Metabolism;Metabolism;Metabolism;Metabolism;Metabolism;Metabolism;Environmental Information Processing;Metabolism;Human Diseases;Metabolism	Global and overview maps;Global and overview maps;Global and overview maps;Amino acid metabolism;Carbohydrate metabolism;Carbohydrate metabolism;Endocrine system;Chemical structure transformation maps;Chemical structure transformation maps;Sensory system;Chemical structure transformation maps;Chemical structure transformation maps;Chemical structure transformation maps;Chemical structure transfor…	Organic acids and derivatives	Carboxylic acids and derivatives	191.019	77-92-9	Tricarboxylic acids and derivatives
Metabolism	Chemical structure transformation maps	Biosynthesis of alkaloids derived from terpenoid and polyketide	map01066	KEGG PATHWAY	0.142857	0.1429	1/8	7/403	0.1319	0.3429	1	Citric Acid	metab_14277	up	74.1	0	map01110;map01240;map01200;map00250;map00020;map00630;map04922;map01066;map01065;map04742;map01063;map01062;map01061;map01060;map01100;map01120;map01210;map01230;map01064;map00720;map02020;map01053;map05230;map01070	Biosynthesis of secondary metabolites;Biosynthesis of cofactors;Carbon metabolism;Alanine, aspartate and glutamate metabolism;Citrate cycle (TCA cycle);Glyoxylate and dicarboxylate metabolism;Glucagon signaling pathway;Biosynthesis of alkaloids derived from terpenoid and polyketide;Biosynthesis of alkaloids derived from histidine and purine;Taste transduction;Biosynthesis of alkaloids derived fro…	HMDB0000094;PW_C000063	M-H	C6H8O7	1.0961	C00158	neg	Organic acids	Carboxylic acids	Metabolism;Metabolism;Metabolism;Metabolism;Metabolism;Metabolism;Organismal Systems;Metabolism;Metabolism;Organismal Systems;Metabolism;Metabolism;Metabolism;Metabolism;Metabolism;Metabolism;Metabolism;Metabolism;Metabolism;Metabolism;Environmental Information Processing;Metabolism;Human Diseases;Metabolism	Global and overview maps;Global and overview maps;Global and overview maps;Amino acid metabolism;Carbohydrate metabolism;Carbohydrate metabolism;Endocrine system;Chemical structure transformation maps;Chemical structure transformation maps;Sensory system;Chemical structure transformation maps;Chemical structure transformation maps;Chemical structure transformation maps;Chemical structure transfor…	Organic acids and derivatives	Carboxylic acids and derivatives	191.019	77-92-9	Tricarboxylic acids and derivatives
Environmental Information Processing	Signal transduction	Two-component system	map02020	KEGG PATHWAY	0.142857	0.1429	1/8	7/403	0.1319	0.3429	1	Citric Acid	metab_14277	up	74.1	0	map01110;map01240;map01200;map00250;map00020;map00630;map04922;map01066;map01065;map04742;map01063;map01062;map01061;map01060;map01100;map01120;map01210;map01230;map01064;map00720;map02020;map01053;map05230;map01070	Biosynthesis of secondary metabolites;Biosynthesis of cofactors;Carbon metabolism;Alanine, aspartate and glutamate metabolism;Citrate cycle (TCA cycle);Glyoxylate and dicarboxylate metabolism;Glucagon signaling pathway;Biosynthesis of alkaloids derived from terpenoid and polyketide;Biosynthesis of alkaloids derived from histidine and purine;Taste transduction;Biosynthesis of alkaloids derived fro…	HMDB0000094;PW_C000063	M-H	C6H8O7	1.0961	C00158	neg	Organic acids	Carboxylic acids	Metabolism;Metabolism;Metabolism;Metabolism;Metabolism;Metabolism;Organismal Systems;Metabolism;Metabolism;Organismal Systems;Metabolism;Metabolism;Metabolism;Metabolism;Metabolism;Metabolism;Metabolism;Metabolism;Metabolism;Metabolism;Environmental Information Processing;Metabolism;Human Diseases;Metabolism	Global and overview maps;Global and overview maps;Global and overview maps;Amino acid metabolism;Carbohydrate metabolism;Carbohydrate metabolism;Endocrine system;Chemical structure transformation maps;Chemical structure transformation maps;Sensory system;Chemical structure transformation maps;Chemical structure transformation maps;Chemical structure transformation maps;Chemical structure transfor…	Organic acids and derivatives	Carboxylic acids and derivatives	191.019	77-92-9	Tricarboxylic acids and derivatives
Organismal Systems	Endocrine system	Glucagon signaling pathway	map04922	KEGG PATHWAY	0.166667	0.1667	1/8	6/403	0.114	0.3294	1	Citric Acid	metab_14277	up	74.1	0	map01110;map01240;map01200;map00250;map00020;map00630;map04922;map01066;map01065;map04742;map01063;map01062;map01061;map01060;map01100;map01120;map01210;map01230;map01064;map00720;map02020;map01053;map05230;map01070	Biosynthesis of secondary metabolites;Biosynthesis of cofactors;Carbon metabolism;Alanine, aspartate and glutamate metabolism;Citrate cycle (TCA cycle);Glyoxylate and dicarboxylate metabolism;Glucagon signaling pathway;Biosynthesis of alkaloids derived from terpenoid and polyketide;Biosynthesis of alkaloids derived from histidine and purine;Taste transduction;Biosynthesis of alkaloids derived fro…	HMDB0000094;PW_C000063	M-H	C6H8O7	1.0961	C00158	neg	Organic acids	Carboxylic acids	Metabolism;Metabolism;Metabolism;Metabolism;Metabolism;Metabolism;Organismal Systems;Metabolism;Metabolism;Organismal Systems;Metabolism;Metabolism;Metabolism;Metabolism;Metabolism;Metabolism;Metabolism;Metabolism;Metabolism;Metabolism;Environmental Information Processing;Metabolism;Human Diseases;Metabolism	Global and overview maps;Global and overview maps;Global and overview maps;Amino acid metabolism;Carbohydrate metabolism;Carbohydrate metabolism;Endocrine system;Chemical structure transformation maps;Chemical structure transformation maps;Sensory system;Chemical structure transformation maps;Chemical structure transformation maps;Chemical structure transformation maps;Chemical structure transfor…	Organic acids and derivatives	Carboxylic acids and derivatives	191.019	77-92-9	Tricarboxylic acids and derivatives
Metabolism	Carbohydrate metabolism	Citrate cycle (TCA cycle)	map00020	KEGG PATHWAY	0.2	0.2	1/8	5/403	0.09585	0.4154	1	Citric Acid	metab_14277	up	74.1	0	map01110;map01240;map01200;map00250;map00020;map00630;map04922;map01066;map01065;map04742;map01063;map01062;map01061;map01060;map01100;map01120;map01210;map01230;map01064;map00720;map02020;map01053;map05230;map01070	Biosynthesis of secondary metabolites;Biosynthesis of cofactors;Carbon metabolism;Alanine, aspartate and glutamate metabolism;Citrate cycle (TCA cycle);Glyoxylate and dicarboxylate metabolism;Glucagon signaling pathway;Biosynthesis of alkaloids derived from terpenoid and polyketide;Biosynthesis of alkaloids derived from histidine and purine;Taste transduction;Biosynthesis of alkaloids derived fro…	HMDB0000094;PW_C000063	M-H	C6H8O7	1.0961	C00158	neg	Organic acids	Carboxylic acids	Metabolism;Metabolism;Metabolism;Metabolism;Metabolism;Metabolism;Organismal Systems;Metabolism;Metabolism;Organismal Systems;Metabolism;Metabolism;Metabolism;Metabolism;Metabolism;Metabolism;Metabolism;Metabolism;Metabolism;Metabolism;Environmental Information Processing;Metabolism;Human Diseases;Metabolism	Global and overview maps;Global and overview maps;Global and overview maps;Amino acid metabolism;Carbohydrate metabolism;Carbohydrate metabolism;Endocrine system;Chemical structure transformation maps;Chemical structure transformation maps;Sensory system;Chemical structure transformation maps;Chemical structure transformation maps;Chemical structure transformation maps;Chemical structure transfor…	Organic acids and derivatives	Carboxylic acids and derivatives	191.019	77-92-9	Tricarboxylic acids and derivatives
Metabolism	Amino acid metabolism	Alanine, aspartate and glutamate metabolism	map00250	KEGG PATHWAY	0.2	0.2	1/8	5/403	0.09585	0.4154	1	Citric Acid	metab_14277	up	74.1	0	map01110;map01240;map01200;map00250;map00020;map00630;map04922;map01066;map01065;map04742;map01063;map01062;map01061;map01060;map01100;map01120;map01210;map01230;map01064;map00720;map02020;map01053;map05230;map01070	Biosynthesis of secondary metabolites;Biosynthesis of cofactors;Carbon metabolism;Alanine, aspartate and glutamate metabolism;Citrate cycle (TCA cycle);Glyoxylate and dicarboxylate metabolism;Glucagon signaling pathway;Biosynthesis of alkaloids derived from terpenoid and polyketide;Biosynthesis of alkaloids derived from histidine and purine;Taste transduction;Biosynthesis of alkaloids derived fro…	HMDB0000094;PW_C000063	M-H	C6H8O7	1.0961	C00158	neg	Organic acids	Carboxylic acids	Metabolism;Metabolism;Metabolism;Metabolism;Metabolism;Metabolism;Organismal Systems;Metabolism;Metabolism;Organismal Systems;Metabolism;Metabolism;Metabolism;Metabolism;Metabolism;Metabolism;Metabolism;Metabolism;Metabolism;Metabolism;Environmental Information Processing;Metabolism;Human Diseases;Metabolism	Global and overview maps;Global and overview maps;Global and overview maps;Amino acid metabolism;Carbohydrate metabolism;Carbohydrate metabolism;Endocrine system;Chemical structure transformation maps;Chemical structure transformation maps;Sensory system;Chemical structure transformation maps;Chemical structure transformation maps;Chemical structure transformation maps;Chemical structure transfor…	Organic acids and derivatives	Carboxylic acids and derivatives	191.019	77-92-9	Tricarboxylic acids and derivatives
Metabolism	Energy metabolism	Carbon fixation pathways in prokaryotes	map00720	KEGG PATHWAY	0.2	0.2	1/8	5/403	0.09585	0.4154	1	Citric Acid	metab_14277	up	74.1	0	map01110;map01240;map01200;map00250;map00020;map00630;map04922;map01066;map01065;map04742;map01063;map01062;map01061;map01060;map01100;map01120;map01210;map01230;map01064;map00720;map02020;map01053;map05230;map01070	Biosynthesis of secondary metabolites;Biosynthesis of cofactors;Carbon metabolism;Alanine, aspartate and glutamate metabolism;Citrate cycle (TCA cycle);Glyoxylate and dicarboxylate metabolism;Glucagon signaling pathway;Biosynthesis of alkaloids derived from terpenoid and polyketide;Biosynthesis of alkaloids derived from histidine and purine;Taste transduction;Biosynthesis of alkaloids derived fro…	HMDB0000094;PW_C000063	M-H	C6H8O7	1.0961	C00158	neg	Organic acids	Carboxylic acids	Metabolism;Metabolism;Metabolism;Metabolism;Metabolism;Metabolism;Organismal Systems;Metabolism;Metabolism;Organismal Systems;Metabolism;Metabolism;Metabolism;Metabolism;Metabolism;Metabolism;Metabolism;Metabolism;Metabolism;Metabolism;Environmental Information Processing;Metabolism;Human Diseases;Metabolism	Global and overview maps;Global and overview maps;Global and overview maps;Amino acid metabolism;Carbohydrate metabolism;Carbohydrate metabolism;Endocrine system;Chemical structure transformation maps;Chemical structure transformation maps;Sensory system;Chemical structure transformation maps;Chemical structure transformation maps;Chemical structure transformation maps;Chemical structure transfor…	Organic acids and derivatives	Carboxylic acids and derivatives	191.019	77-92-9	Tricarboxylic acids and derivatives
Metabolism	Metabolism of terpenoids and polyketides	Carotenoid biosynthesis	map00906	KEGG PATHWAY	0.25	0.25	1/8	4/403	0.07735	0.5028	1	Phoenicoxanthin	metab_11559	up	0	67.7	map00906;map01110	Carotenoid biosynthesis;Biosynthesis of secondary metabolites	HMDB0248021	M+Na-2H	C40H52O3	6.7075	C15967;_	neg	-	-	Metabolism;Metabolism	Metabolism of terpenoids and polyketides;Global and overview maps	Lipids and lipid-like molecules	Prenol lipids	601.368	-;_	Tetraterpenoids
Metabolism	Metabolism of terpenoids and polyketides	Sesquiterpenoid and triterpenoid biosynthesis	map00909	KEGG PATHWAY	0.333333	0.3333	1/8	3/403	0.05852	0.7608	1	Gossypol	metab_11730	up	74.4	0	map01110;map01062;map00909	Biosynthesis of secondary metabolites;Biosynthesis of terpenoids and steroids;Sesquiterpenoid and triterpenoid biosynthesis	HMDB0040723;LMPR0103330002	M-H	C30H30O8	6.4684	C07667	neg	-	-	Metabolism;Metabolism;Metabolism	Global and overview maps;Chemical structure transformation maps;Metabolism of terpenoids and polyketides	Lipids and lipid-like molecules	Prenol lipids	517.185	303-45-7;	Sesquiterpenoids
Metabolism	Global and overview maps	Biosynthesis of cofactors	map01240	KEGG PATHWAY	0.0540541	0.05263	2/8	37/403	0.1616	0.3001	2	1,4-Dihydroxy-2-Naphthoic Acid	metab_11698	up	56.4	0	map01100;map00130;map01110;map01240	Metabolic pathways;Ubiquinone and other terpenoid-quinone biosynthesis;Biosynthesis of secondary metabolites;Biosynthesis of cofactors	HMDB0244212	M-H	C11H8O4	6.5308	C03657	neg	-	-	Metabolism;Metabolism;Metabolism;Metabolism	Global and overview maps;Metabolism of cofactors and vitamins;Global and overview maps;Global and overview maps	Benzenoids	Naphthalenes	203.034	31519-22-9;_	Naphthalenecarboxylic acids and derivatives
												Citric Acid	metab_14277	up	74.1	0	map01110;map01240;map01200;map00250;map00020;map00630;map04922;map01066;map01065;map04742;map01063;map01062;map01061;map01060;map01100;map01120;map01210;map01230;map01064;map00720;map02020;map01053;map05230;map01070	Biosynthesis of secondary metabolites;Biosynthesis of cofactors;Carbon metabolism;Alanine, aspartate and glutamate metabolism;Citrate cycle (TCA cycle);Glyoxylate and dicarboxylate metabolism;Glucagon signaling pathway;Biosynthesis of alkaloids derived from terpenoid and polyketide;Biosynthesis of alkaloids derived from histidine and purine;Taste transduction;Biosynthesis of alkaloids derived fro…	HMDB0000094;PW_C000063	M-H	C6H8O7	1.0961	C00158	neg	Organic acids	Carboxylic acids	Metabolism;Metabolism;Metabolism;Metabolism;Metabolism;Metabolism;Organismal Systems;Metabolism;Metabolism;Organismal Systems;Metabolism;Metabolism;Metabolism;Metabolism;Metabolism;Metabolism;Metabolism;Metabolism;Metabolism;Metabolism;Environmental Information Processing;Metabolism;Human Diseases;Metabolism	Global and overview maps;Global and overview maps;Global and overview maps;Amino acid metabolism;Carbohydrate metabolism;Carbohydrate metabolism;Endocrine system;Chemical structure transformation maps;Chemical structure transformation maps;Sensory system;Chemical structure transformation maps;Chemical structure transformation maps;Chemical structure transformation maps;Chemical structure transfor…	Organic acids and derivatives	Carboxylic acids and derivatives	191.019	77-92-9	Tricarboxylic acids and derivatives
Metabolism	Chemical structure transformation maps	Biosynthesis of terpenoids and steroids	map01062	KEGG PATHWAY	0.222222	0.2222	2/8	9/403	0.0116	0.3016	2	Gossypol	metab_11730	up	74.4	0	map01110;map01062;map00909	Biosynthesis of secondary metabolites;Biosynthesis of terpenoids and steroids;Sesquiterpenoid and triterpenoid biosynthesis	HMDB0040723;LMPR0103330002	M-H	C30H30O8	6.4684	C07667	neg	-	-	Metabolism;Metabolism;Metabolism	Global and overview maps;Chemical structure transformation maps;Metabolism of terpenoids and polyketides	Lipids and lipid-like molecules	Prenol lipids	517.185	303-45-7;	Sesquiterpenoids
												Citric Acid	metab_14277	up	74.1	0	map01110;map01240;map01200;map00250;map00020;map00630;map04922;map01066;map01065;map04742;map01063;map01062;map01061;map01060;map01100;map01120;map01210;map01230;map01064;map00720;map02020;map01053;map05230;map01070	Biosynthesis of secondary metabolites;Biosynthesis of cofactors;Carbon metabolism;Alanine, aspartate and glutamate metabolism;Citrate cycle (TCA cycle);Glyoxylate and dicarboxylate metabolism;Glucagon signaling pathway;Biosynthesis of alkaloids derived from terpenoid and polyketide;Biosynthesis of alkaloids derived from histidine and purine;Taste transduction;Biosynthesis of alkaloids derived fro…	HMDB0000094;PW_C000063	M-H	C6H8O7	1.0961	C00158	neg	Organic acids	Carboxylic acids	Metabolism;Metabolism;Metabolism;Metabolism;Metabolism;Metabolism;Organismal Systems;Metabolism;Metabolism;Organismal Systems;Metabolism;Metabolism;Metabolism;Metabolism;Metabolism;Metabolism;Metabolism;Metabolism;Metabolism;Metabolism;Environmental Information Processing;Metabolism;Human Diseases;Metabolism	Global and overview maps;Global and overview maps;Global and overview maps;Amino acid metabolism;Carbohydrate metabolism;Carbohydrate metabolism;Endocrine system;Chemical structure transformation maps;Chemical structure transformation maps;Sensory system;Chemical structure transformation maps;Chemical structure transformation maps;Chemical structure transformation maps;Chemical structure transfor…	Organic acids and derivatives	Carboxylic acids and derivatives	191.019	77-92-9	Tricarboxylic acids and derivatives

## Sheet: ZENH vs. CON
First Category	Second Category	Pathway Description	Pathway_ID	Database	Enrich Factor	DA Score	Ratio_in_study	Ratio_in_pop	P_value	P_adjust	Number of different metabolites	Metabolite	Metab ID	Regulate	Fragmentation Score	Theoretical Fragmentation Score	KEGG Pathway ID	KEGG Pathway Description	Library ID	Adducts	Formula	Retention time	KEGG Compound ID	Mode	KEGG Compound First Category	KEGG Compound Second Category	KEGG Pathway First Category	KEGG Pathway Second Category	HMDB Superclass	HMDB Class	M/Z	CAS ID	HMDB Subclass
Metabolism	Chemical structure transformation maps	Biosynthesis of plant secondary metabolites	map01060	KEGG PATHWAY	0.025	-0.025	1/4	40/403	0.3428	0.3428	1	4-Hydroxyphenylacetaldehyde	metab_8285	down	0	54.7	map01100;map01110;map00950;map00350;map01063;map01060	Metabolic pathways;Biosynthesis of secondary metabolites;Isoquinoline alkaloid biosynthesis;Tyrosine metabolism;Biosynthesis of alkaloids derived from shikimate pathway;Biosynthesis of plant secondary metabolites	HMDB0003767	2M+FA-H	C8H8O2	4.7992	C03765	neg	-	-	Metabolism;Metabolism;Metabolism;Metabolism;Metabolism;Metabolism	Global and overview maps;Global and overview maps;Biosynthesis of other secondary metabolites;Amino acid metabolism;Chemical structure transformation maps;Chemical structure transformation maps	Benzenoids	Benzene and substituted derivatives	317.103	7339-87-9	Phenylacetaldehydes
Metabolism	Chemical structure transformation maps	Biosynthesis of phenylpropanoids	map01061	KEGG PATHWAY	0.03125	-0.03125	1/4	32/403	0.2827	0.3062	1	Resveratrol	metab_8612	down	60.8	0	map04212;map04211;map01110;map01061;map00945	Longevity regulating pathway - worm;Longevity regulating pathway;Biosynthesis of secondary metabolites;Biosynthesis of phenylpropanoids;Stilbenoid, diarylheptanoid and gingerol biosynthesis	HMDB0003747;LMPK13090005	M-H	C14H12O3	5.3991	C03582	neg	-	-	Organismal Systems;Organismal Systems;Metabolism;Metabolism;Metabolism	Aging;Aging;Global and overview maps;Chemical structure transformation maps;Biosynthesis of other secondary metabolites	Phenylpropanoids and polyketides	Stilbenes	227.071	501-36-0;	Not Available
Metabolism	Chemical structure transformation maps	Biosynthesis of alkaloids derived from shikimate pathway	map01063	KEGG PATHWAY	0.04	-0.04	1/4	25/403	0.2268	0.268	1	4-Hydroxyphenylacetaldehyde	metab_8285	down	0	54.7	map01100;map01110;map00950;map00350;map01063;map01060	Metabolic pathways;Biosynthesis of secondary metabolites;Isoquinoline alkaloid biosynthesis;Tyrosine metabolism;Biosynthesis of alkaloids derived from shikimate pathway;Biosynthesis of plant secondary metabolites	HMDB0003767	2M+FA-H	C8H8O2	4.7992	C03765	neg	-	-	Metabolism;Metabolism;Metabolism;Metabolism;Metabolism;Metabolism	Global and overview maps;Global and overview maps;Biosynthesis of other secondary metabolites;Amino acid metabolism;Chemical structure transformation maps;Chemical structure transformation maps	Benzenoids	Benzene and substituted derivatives	317.103	7339-87-9	Phenylacetaldehydes
Organismal Systems	Nervous system	Dopaminergic synapse	map04728	KEGG PATHWAY	0.166667	-0.1	1/4	6/403	0.05845	0.09498	1	3,4-Dihydroxyphenylacetic Acid	metab_13835	down	89.1	0	map01100;map01220;map01120;map00946;map00350;map04728;map05034;map05030;map05031	Metabolic pathways;Degradation of aromatic compounds;Microbial metabolism in diverse environments;Degradation of flavonoids;Tyrosine metabolism;Dopaminergic synapse;Alcoholism;Cocaine addiction;Amphetamine addiction	HMDB0001336	M-H	C8H8O4	3.6206	C01161	neg	-	-	Metabolism;Metabolism;Metabolism;Metabolism;Metabolism;Organismal Systems;Human Diseases;Human Diseases;Human Diseases	Global and overview maps;Global and overview maps;Global and overview maps;Biosynthesis of other secondary metabolites;Amino acid metabolism;Nervous system;Substance dependence;Substance dependence;Substance dependence	Benzenoids	Phenols	167.034	102-32-9	Benzenediols
Metabolism	Biosynthesis of other secondary metabolites	Degradation of flavonoids	map00946	KEGG PATHWAY	0.125	-0.125	1/4	8/403	0.07735	0.1006	1	3,4-Dihydroxyphenylacetic Acid	metab_13835	down	89.1	0	map01100;map01220;map01120;map00946;map00350;map04728;map05034;map05030;map05031	Metabolic pathways;Degradation of aromatic compounds;Microbial metabolism in diverse environments;Degradation of flavonoids;Tyrosine metabolism;Dopaminergic synapse;Alcoholism;Cocaine addiction;Amphetamine addiction	HMDB0001336	M-H	C8H8O4	3.6206	C01161	neg	-	-	Metabolism;Metabolism;Metabolism;Metabolism;Metabolism;Organismal Systems;Human Diseases;Human Diseases;Human Diseases	Global and overview maps;Global and overview maps;Global and overview maps;Biosynthesis of other secondary metabolites;Amino acid metabolism;Nervous system;Substance dependence;Substance dependence;Substance dependence	Benzenoids	Phenols	167.034	102-32-9	Benzenediols
Metabolism	Biosynthesis of other secondary metabolites	Isoquinoline alkaloid biosynthesis	map00950	KEGG PATHWAY	0.166667	-0.1667	1/4	6/403	0.05845	0.09498	1	4-Hydroxyphenylacetaldehyde	metab_8285	down	0	54.7	map01100;map01110;map00950;map00350;map01063;map01060	Metabolic pathways;Biosynthesis of secondary metabolites;Isoquinoline alkaloid biosynthesis;Tyrosine metabolism;Biosynthesis of alkaloids derived from shikimate pathway;Biosynthesis of plant secondary metabolites	HMDB0003767	2M+FA-H	C8H8O2	4.7992	C03765	neg	-	-	Metabolism;Metabolism;Metabolism;Metabolism;Metabolism;Metabolism	Global and overview maps;Global and overview maps;Biosynthesis of other secondary metabolites;Amino acid metabolism;Chemical structure transformation maps;Chemical structure transformation maps	Benzenoids	Benzene and substituted derivatives	317.103	7339-87-9	Phenylacetaldehydes
Human Diseases	Substance dependence	Alcoholism	map05034	KEGG PATHWAY	0.2	-0.2	1/4	5/403	0.04889	0.0908	1	3,4-Dihydroxyphenylacetic Acid	metab_13835	down	89.1	0	map01100;map01220;map01120;map00946;map00350;map04728;map05034;map05030;map05031	Metabolic pathways;Degradation of aromatic compounds;Microbial metabolism in diverse environments;Degradation of flavonoids;Tyrosine metabolism;Dopaminergic synapse;Alcoholism;Cocaine addiction;Amphetamine addiction	HMDB0001336	M-H	C8H8O4	3.6206	C01161	neg	-	-	Metabolism;Metabolism;Metabolism;Metabolism;Metabolism;Organismal Systems;Human Diseases;Human Diseases;Human Diseases	Global and overview maps;Global and overview maps;Global and overview maps;Biosynthesis of other secondary metabolites;Amino acid metabolism;Nervous system;Substance dependence;Substance dependence;Substance dependence	Benzenoids	Phenols	167.034	102-32-9	Benzenediols
Human Diseases	Substance dependence	Cocaine addiction	map05030	KEGG PATHWAY	0.25	-0.25	1/4	4/403	0.03926	0.1021	1	3,4-Dihydroxyphenylacetic Acid	metab_13835	down	89.1	0	map01100;map01220;map01120;map00946;map00350;map04728;map05034;map05030;map05031	Metabolic pathways;Degradation of aromatic compounds;Microbial metabolism in diverse environments;Degradation of flavonoids;Tyrosine metabolism;Dopaminergic synapse;Alcoholism;Cocaine addiction;Amphetamine addiction	HMDB0001336	M-H	C8H8O4	3.6206	C01161	neg	-	-	Metabolism;Metabolism;Metabolism;Metabolism;Metabolism;Organismal Systems;Human Diseases;Human Diseases;Human Diseases	Global and overview maps;Global and overview maps;Global and overview maps;Biosynthesis of other secondary metabolites;Amino acid metabolism;Nervous system;Substance dependence;Substance dependence;Substance dependence	Benzenoids	Phenols	167.034	102-32-9	Benzenediols
Human Diseases	Substance dependence	Amphetamine addiction	map05031	KEGG PATHWAY	0.25	-0.25	1/4	4/403	0.03926	0.1021	1	3,4-Dihydroxyphenylacetic Acid	metab_13835	down	89.1	0	map01100;map01220;map01120;map00946;map00350;map04728;map05034;map05030;map05031	Metabolic pathways;Degradation of aromatic compounds;Microbial metabolism in diverse environments;Degradation of flavonoids;Tyrosine metabolism;Dopaminergic synapse;Alcoholism;Cocaine addiction;Amphetamine addiction	HMDB0001336	M-H	C8H8O4	3.6206	C01161	neg	-	-	Metabolism;Metabolism;Metabolism;Metabolism;Metabolism;Organismal Systems;Human Diseases;Human Diseases;Human Diseases	Global and overview maps;Global and overview maps;Global and overview maps;Biosynthesis of other secondary metabolites;Amino acid metabolism;Nervous system;Substance dependence;Substance dependence;Substance dependence	Benzenoids	Phenols	167.034	102-32-9	Benzenediols
Organismal Systems	Aging	Longevity regulating pathway	map04211	KEGG PATHWAY	0.333333	-0.3333	1/4	3/403	0.02955	0.09605	1	Resveratrol	metab_8612	down	60.8	0	map04212;map04211;map01110;map01061;map00945	Longevity regulating pathway - worm;Longevity regulating pathway;Biosynthesis of secondary metabolites;Biosynthesis of phenylpropanoids;Stilbenoid, diarylheptanoid and gingerol biosynthesis	HMDB0003747;LMPK13090005	M-H	C14H12O3	5.3991	C03582	neg	-	-	Organismal Systems;Organismal Systems;Metabolism;Metabolism;Metabolism	Aging;Aging;Global and overview maps;Chemical structure transformation maps;Biosynthesis of other secondary metabolites	Phenylpropanoids and polyketides	Stilbenes	227.071	501-36-0;	Not Available
Organismal Systems	Aging	Longevity regulating pathway - worm	map04212	KEGG PATHWAY	0.5	-0.5	1/4	2/403	0.01978	0.0857	1	Resveratrol	metab_8612	down	60.8	0	map04212;map04211;map01110;map01061;map00945	Longevity regulating pathway - worm;Longevity regulating pathway;Biosynthesis of secondary metabolites;Biosynthesis of phenylpropanoids;Stilbenoid, diarylheptanoid and gingerol biosynthesis	HMDB0003747;LMPK13090005	M-H	C14H12O3	5.3991	C03582	neg	-	-	Organismal Systems;Organismal Systems;Metabolism;Metabolism;Metabolism	Aging;Aging;Global and overview maps;Chemical structure transformation maps;Biosynthesis of other secondary metabolites	Phenylpropanoids and polyketides	Stilbenes	227.071	501-36-0;	Not Available
Metabolism	Amino acid metabolism	Tyrosine metabolism	map00350	KEGG PATHWAY	0.0909091	-0.08696	2/4	22/403	0.01599	0.104	2	4-Hydroxyphenylacetaldehyde	metab_8285	down	0	54.7	map01100;map01110;map00950;map00350;map01063;map01060	Metabolic pathways;Biosynthesis of secondary metabolites;Isoquinoline alkaloid biosynthesis;Tyrosine metabolism;Biosynthesis of alkaloids derived from shikimate pathway;Biosynthesis of plant secondary metabolites	HMDB0003767	2M+FA-H	C8H8O2	4.7992	C03765	neg	-	-	Metabolism;Metabolism;Metabolism;Metabolism;Metabolism;Metabolism	Global and overview maps;Global and overview maps;Biosynthesis of other secondary metabolites;Amino acid metabolism;Chemical structure transformation maps;Chemical structure transformation maps	Benzenoids	Benzene and substituted derivatives	317.103	7339-87-9	Phenylacetaldehydes
												3,4-Dihydroxyphenylacetic Acid	metab_13835	down	89.1	0	map01100;map01220;map01120;map00946;map00350;map04728;map05034;map05030;map05031	Metabolic pathways;Degradation of aromatic compounds;Microbial metabolism in diverse environments;Degradation of flavonoids;Tyrosine metabolism;Dopaminergic synapse;Alcoholism;Cocaine addiction;Amphetamine addiction	HMDB0001336	M-H	C8H8O4	3.6206	C01161	neg	-	-	Metabolism;Metabolism;Metabolism;Metabolism;Metabolism;Organismal Systems;Human Diseases;Human Diseases;Human Diseases	Global and overview maps;Global and overview maps;Global and overview maps;Biosynthesis of other secondary metabolites;Amino acid metabolism;Nervous system;Substance dependence;Substance dependence;Substance dependence	Benzenoids	Phenols	167.034	102-32-9	Benzenediols
Metabolism	Biosynthesis of other secondary metabolites	Stilbenoid, diarylheptanoid and gingerol biosynthesis	map00945	KEGG PATHWAY	0.4	-0.4	2/4	5/403	0.0007333	0.009533	2	Resveratrol	metab_8612	down	60.8	0	map04212;map04211;map01110;map01061;map00945	Longevity regulating pathway - worm;Longevity regulating pathway;Biosynthesis of secondary metabolites;Biosynthesis of phenylpropanoids;Stilbenoid, diarylheptanoid and gingerol biosynthesis	HMDB0003747;LMPK13090005	M-H	C14H12O3	5.3991	C03582	neg	-	-	Organismal Systems;Organismal Systems;Metabolism;Metabolism;Metabolism	Aging;Aging;Global and overview maps;Chemical structure transformation maps;Biosynthesis of other secondary metabolites	Phenylpropanoids and polyketides	Stilbenes	227.071	501-36-0;	Not Available
												Piceatannol	metab_8613	down	52	0	map00945	Stilbenoid, diarylheptanoid and gingerol biosynthesis	HMDB0004215;HMDB0303377;LMPK13090006	M-H	C14H12O4	5.3991	C05901;_	neg	-	-	Metabolism	Biosynthesis of other secondary metabolites	Phenylpropanoids and polyketides	Stilbenes	243.066	10083-24-6;_;	Not Available

## Sheet: ZENM vs. ZENL
First Category	Second Category	Pathway Description	Pathway_ID	Database	Enrich Factor	DA Score	Ratio_in_study	Ratio_in_pop	P_value	P_adjust	Number of different metabolites	Metabolite	Metab ID	Regulate	Fragmentation Score	Theoretical Fragmentation Score	KEGG Pathway ID	KEGG Pathway Description	Library ID	Adducts	Formula	Retention time	KEGG Compound ID	Mode	KEGG Compound First Category	KEGG Compound Second Category	KEGG Pathway First Category	KEGG Pathway Second Category	HMDB Superclass	HMDB Class	M/Z	CAS ID	HMDB Subclass
Metabolism	Chemical structure transformation maps	Biosynthesis of plant secondary metabolites	map01060	KEGG PATHWAY	0.025	-0.025	1/6	40/403	0.4681	0.4681	1	Adenosine Monophosphate	metab_5619	down	94.9	0	map01110;map00230;map01240;map04211;map00908;map05012;map04923;map04925;map04924;map04927;map04740;map01065;map04742;map05032;map01060;map01100;map01232;map04068;map04022;map04928;map04024;map01070;map05022;map01523;map04934;map04150;map04151;map04152	Biosynthesis of secondary metabolites;Purine metabolism;Biosynthesis of cofactors;Longevity regulating pathway;Zeatin biosynthesis;Parkinson disease;Regulation of lipolysis in adipocytes;Aldosterone synthesis and secretion;Renin secretion;Cortisol synthesis and secretion;Olfactory transduction;Biosynthesis of alkaloids derived from histidine and purine;Taste transduction;Morphine addiction;Biosyn…	HMDB0000045;PW_C000032	M+H	C10H14N5O7P	0.8058	C00020	pos	Nucleic acids	Nucleotides	Metabolism;Metabolism;Metabolism;Organismal Systems;Metabolism;Human Diseases;Organismal Systems;Organismal Systems;Organismal Systems;Organismal Systems;Organismal Systems;Metabolism;Organismal Systems;Human Diseases;Metabolism;Metabolism;Metabolism;Environmental Information Processing;Environmental Information Processing;Organismal Systems;Environmental Information Processing;Metabolism;Human D…	Global and overview maps;Nucleotide metabolism;Global and overview maps;Aging;Metabolism of terpenoids and polyketides;Neurodegenerative disease;Endocrine system;Endocrine system;Endocrine system;Endocrine system;Sensory system;Chemical structure transformation maps;Sensory system;Substance dependence;Chemical structure transformation maps;Global and overview maps;Global and overview maps;Signal …	Nucleosides, nucleotides, and analogues	Purine nucleotides	348.071	61-19-8	Purine ribonucleotides
Metabolism	Global and overview maps	Biosynthesis of cofactors	map01240	KEGG PATHWAY	0.027027	-0.02632	1/6	37/403	0.441	0.4562	1	4-Nitrocatechol	metab_8441	down	77.9	0	map00627;map01120	Aminobenzoate degradation;Microbial metabolism in diverse environments	HMDB0002916	M-H	C6H5NO4	5.0973	C02235	neg	-	-	Metabolism;Metabolism	Xenobiotics biodegradation and metabolism;Global and overview maps	Benzenoids	Phenols	154.013	3316/9/4;3316-09-4	Nitrophenols
Metabolism	Xenobiotics biodegradation and metabolism	Aminobenzoate degradation	map00627	KEGG PATHWAY	0.05	-0.05	1/6	20/403	0.2646	0.3053	1	Adenosine Monophosphate	metab_5619	down	94.9	0	map01110;map00230;map01240;map04211;map00908;map05012;map04923;map04925;map04924;map04927;map04740;map01065;map04742;map05032;map01060;map01100;map01232;map04068;map04022;map04928;map04024;map01070;map05022;map01523;map04934;map04150;map04151;map04152	Biosynthesis of secondary metabolites;Purine metabolism;Biosynthesis of cofactors;Longevity regulating pathway;Zeatin biosynthesis;Parkinson disease;Regulation of lipolysis in adipocytes;Aldosterone synthesis and secretion;Renin secretion;Cortisol synthesis and secretion;Olfactory transduction;Biosynthesis of alkaloids derived from histidine and purine;Taste transduction;Morphine addiction;Biosyn…	HMDB0000045;PW_C000032	M+H	C10H14N5O7P	0.8058	C00020	pos	Nucleic acids	Nucleotides	Metabolism;Metabolism;Metabolism;Organismal Systems;Metabolism;Human Diseases;Organismal Systems;Organismal Systems;Organismal Systems;Organismal Systems;Organismal Systems;Metabolism;Organismal Systems;Human Diseases;Metabolism;Metabolism;Metabolism;Environmental Information Processing;Environmental Information Processing;Organismal Systems;Environmental Information Processing;Metabolism;Human D…	Global and overview maps;Nucleotide metabolism;Global and overview maps;Aging;Metabolism of terpenoids and polyketides;Neurodegenerative disease;Endocrine system;Endocrine system;Endocrine system;Endocrine system;Sensory system;Chemical structure transformation maps;Sensory system;Substance dependence;Chemical structure transformation maps;Global and overview maps;Global and overview maps;Signal …	Nucleosides, nucleotides, and analogues	Purine nucleotides	348.071	61-19-8	Purine ribonucleotides
Metabolism	Chemical structure transformation maps	Biosynthesis of plant hormones	map01070	KEGG PATHWAY	0.0625	-0.0625	1/6	16/403	0.217	0.2604	1	Adenosine Monophosphate	metab_5619	down	94.9	0	map01110;map00230;map01240;map04211;map00908;map05012;map04923;map04925;map04924;map04927;map04740;map01065;map04742;map05032;map01060;map01100;map01232;map04068;map04022;map04928;map04024;map01070;map05022;map01523;map04934;map04150;map04151;map04152	Biosynthesis of secondary metabolites;Purine metabolism;Biosynthesis of cofactors;Longevity regulating pathway;Zeatin biosynthesis;Parkinson disease;Regulation of lipolysis in adipocytes;Aldosterone synthesis and secretion;Renin secretion;Cortisol synthesis and secretion;Olfactory transduction;Biosynthesis of alkaloids derived from histidine and purine;Taste transduction;Morphine addiction;Biosyn…	HMDB0000045;PW_C000032	M+H	C10H14N5O7P	0.8058	C00020	pos	Nucleic acids	Nucleotides	Metabolism;Metabolism;Metabolism;Organismal Systems;Metabolism;Human Diseases;Organismal Systems;Organismal Systems;Organismal Systems;Organismal Systems;Organismal Systems;Metabolism;Organismal Systems;Human Diseases;Metabolism;Metabolism;Metabolism;Environmental Information Processing;Environmental Information Processing;Organismal Systems;Environmental Information Processing;Metabolism;Human D…	Global and overview maps;Nucleotide metabolism;Global and overview maps;Aging;Metabolism of terpenoids and polyketides;Neurodegenerative disease;Endocrine system;Endocrine system;Endocrine system;Endocrine system;Sensory system;Chemical structure transformation maps;Sensory system;Substance dependence;Chemical structure transformation maps;Global and overview maps;Global and overview maps;Signal …	Nucleosides, nucleotides, and analogues	Purine nucleotides	348.071	61-19-8	Purine ribonucleotides
Environmental Information Processing	Signal transduction	cAMP signaling pathway	map04024	KEGG PATHWAY	0.0909091	-0.06667	1/6	11/403	0.1539	0.2007	1	Adenosine Monophosphate	metab_5619	down	94.9	0	map01110;map00230;map01240;map04211;map00908;map05012;map04923;map04925;map04924;map04927;map04740;map01065;map04742;map05032;map01060;map01100;map01232;map04068;map04022;map04928;map04024;map01070;map05022;map01523;map04934;map04150;map04151;map04152	Biosynthesis of secondary metabolites;Purine metabolism;Biosynthesis of cofactors;Longevity regulating pathway;Zeatin biosynthesis;Parkinson disease;Regulation of lipolysis in adipocytes;Aldosterone synthesis and secretion;Renin secretion;Cortisol synthesis and secretion;Olfactory transduction;Biosynthesis of alkaloids derived from histidine and purine;Taste transduction;Morphine addiction;Biosyn…	HMDB0000045;PW_C000032	M+H	C10H14N5O7P	0.8058	C00020	pos	Nucleic acids	Nucleotides	Metabolism;Metabolism;Metabolism;Organismal Systems;Metabolism;Human Diseases;Organismal Systems;Organismal Systems;Organismal Systems;Organismal Systems;Organismal Systems;Metabolism;Organismal Systems;Human Diseases;Metabolism;Metabolism;Metabolism;Environmental Information Processing;Environmental Information Processing;Organismal Systems;Environmental Information Processing;Metabolism;Human D…	Global and overview maps;Nucleotide metabolism;Global and overview maps;Aging;Metabolism of terpenoids and polyketides;Neurodegenerative disease;Endocrine system;Endocrine system;Endocrine system;Endocrine system;Sensory system;Chemical structure transformation maps;Sensory system;Substance dependence;Chemical structure transformation maps;Global and overview maps;Global and overview maps;Signal …	Nucleosides, nucleotides, and analogues	Purine nucleotides	348.071	61-19-8	Purine ribonucleotides
Organismal Systems	Endocrine system	Regulation of lipolysis in adipocytes	map04923	KEGG PATHWAY	0.111111	-0.07692	1/6	9/403	0.1275	0.1821	1	Adenosine Monophosphate	metab_5619	down	94.9	0	map01110;map00230;map01240;map04211;map00908;map05012;map04923;map04925;map04924;map04927;map04740;map01065;map04742;map05032;map01060;map01100;map01232;map04068;map04022;map04928;map04024;map01070;map05022;map01523;map04934;map04150;map04151;map04152	Biosynthesis of secondary metabolites;Purine metabolism;Biosynthesis of cofactors;Longevity regulating pathway;Zeatin biosynthesis;Parkinson disease;Regulation of lipolysis in adipocytes;Aldosterone synthesis and secretion;Renin secretion;Cortisol synthesis and secretion;Olfactory transduction;Biosynthesis of alkaloids derived from histidine and purine;Taste transduction;Morphine addiction;Biosyn…	HMDB0000045;PW_C000032	M+H	C10H14N5O7P	0.8058	C00020	pos	Nucleic acids	Nucleotides	Metabolism;Metabolism;Metabolism;Organismal Systems;Metabolism;Human Diseases;Organismal Systems;Organismal Systems;Organismal Systems;Organismal Systems;Organismal Systems;Metabolism;Organismal Systems;Human Diseases;Metabolism;Metabolism;Metabolism;Environmental Information Processing;Environmental Information Processing;Organismal Systems;Environmental Information Processing;Metabolism;Human D…	Global and overview maps;Nucleotide metabolism;Global and overview maps;Aging;Metabolism of terpenoids and polyketides;Neurodegenerative disease;Endocrine system;Endocrine system;Endocrine system;Endocrine system;Sensory system;Chemical structure transformation maps;Sensory system;Substance dependence;Chemical structure transformation maps;Global and overview maps;Global and overview maps;Signal …	Nucleosides, nucleotides, and analogues	Purine nucleotides	348.071	61-19-8	Purine ribonucleotides
Metabolism	Chemical structure transformation maps	Biosynthesis of alkaloids derived from histidine and purine	map01065	KEGG PATHWAY	0.0833333	-0.08333	1/6	12/403	0.1668	0.2085	1	Adenosine Monophosphate	metab_5619	down	94.9	0	map01110;map00230;map01240;map04211;map00908;map05012;map04923;map04925;map04924;map04927;map04740;map01065;map04742;map05032;map01060;map01100;map01232;map04068;map04022;map04928;map04024;map01070;map05022;map01523;map04934;map04150;map04151;map04152	Biosynthesis of secondary metabolites;Purine metabolism;Biosynthesis of cofactors;Longevity regulating pathway;Zeatin biosynthesis;Parkinson disease;Regulation of lipolysis in adipocytes;Aldosterone synthesis and secretion;Renin secretion;Cortisol synthesis and secretion;Olfactory transduction;Biosynthesis of alkaloids derived from histidine and purine;Taste transduction;Morphine addiction;Biosyn…	HMDB0000045;PW_C000032	M+H	C10H14N5O7P	0.8058	C00020	pos	Nucleic acids	Nucleotides	Metabolism;Metabolism;Metabolism;Organismal Systems;Metabolism;Human Diseases;Organismal Systems;Organismal Systems;Organismal Systems;Organismal Systems;Organismal Systems;Metabolism;Organismal Systems;Human Diseases;Metabolism;Metabolism;Metabolism;Environmental Information Processing;Environmental Information Processing;Organismal Systems;Environmental Information Processing;Metabolism;Human D…	Global and overview maps;Nucleotide metabolism;Global and overview maps;Aging;Metabolism of terpenoids and polyketides;Neurodegenerative disease;Endocrine system;Endocrine system;Endocrine system;Endocrine system;Sensory system;Chemical structure transformation maps;Sensory system;Substance dependence;Chemical structure transformation maps;Global and overview maps;Global and overview maps;Signal …	Nucleosides, nucleotides, and analogues	Purine nucleotides	348.071	61-19-8	Purine ribonucleotides
Human Diseases	Neurodegenerative disease	Parkinson disease	map05012	KEGG PATHWAY	0.125	-0.08333	1/6	8/403	0.114	0.171	1	Adenosine Monophosphate	metab_5619	down	94.9	0	map01110;map00230;map01240;map04211;map00908;map05012;map04923;map04925;map04924;map04927;map04740;map01065;map04742;map05032;map01060;map01100;map01232;map04068;map04022;map04928;map04024;map01070;map05022;map01523;map04934;map04150;map04151;map04152	Biosynthesis of secondary metabolites;Purine metabolism;Biosynthesis of cofactors;Longevity regulating pathway;Zeatin biosynthesis;Parkinson disease;Regulation of lipolysis in adipocytes;Aldosterone synthesis and secretion;Renin secretion;Cortisol synthesis and secretion;Olfactory transduction;Biosynthesis of alkaloids derived from histidine and purine;Taste transduction;Morphine addiction;Biosyn…	HMDB0000045;PW_C000032	M+H	C10H14N5O7P	0.8058	C00020	pos	Nucleic acids	Nucleotides	Metabolism;Metabolism;Metabolism;Organismal Systems;Metabolism;Human Diseases;Organismal Systems;Organismal Systems;Organismal Systems;Organismal Systems;Organismal Systems;Metabolism;Organismal Systems;Human Diseases;Metabolism;Metabolism;Metabolism;Environmental Information Processing;Environmental Information Processing;Organismal Systems;Environmental Information Processing;Metabolism;Human D…	Global and overview maps;Nucleotide metabolism;Global and overview maps;Aging;Metabolism of terpenoids and polyketides;Neurodegenerative disease;Endocrine system;Endocrine system;Endocrine system;Endocrine system;Sensory system;Chemical structure transformation maps;Sensory system;Substance dependence;Chemical structure transformation maps;Global and overview maps;Global and overview maps;Signal …	Nucleosides, nucleotides, and analogues	Purine nucleotides	348.071	61-19-8	Purine ribonucleotides
Organismal Systems	Sensory system	Taste transduction	map04742	KEGG PATHWAY	0.111111	-0.1111	1/6	9/403	0.1275	0.1821	1	Adenosine Monophosphate	metab_5619	down	94.9	0	map01110;map00230;map01240;map04211;map00908;map05012;map04923;map04925;map04924;map04927;map04740;map01065;map04742;map05032;map01060;map01100;map01232;map04068;map04022;map04928;map04024;map01070;map05022;map01523;map04934;map04150;map04151;map04152	Biosynthesis of secondary metabolites;Purine metabolism;Biosynthesis of cofactors;Longevity regulating pathway;Zeatin biosynthesis;Parkinson disease;Regulation of lipolysis in adipocytes;Aldosterone synthesis and secretion;Renin secretion;Cortisol synthesis and secretion;Olfactory transduction;Biosynthesis of alkaloids derived from histidine and purine;Taste transduction;Morphine addiction;Biosyn…	HMDB0000045;PW_C000032	M+H	C10H14N5O7P	0.8058	C00020	pos	Nucleic acids	Nucleotides	Metabolism;Metabolism;Metabolism;Organismal Systems;Metabolism;Human Diseases;Organismal Systems;Organismal Systems;Organismal Systems;Organismal Systems;Organismal Systems;Metabolism;Organismal Systems;Human Diseases;Metabolism;Metabolism;Metabolism;Environmental Information Processing;Environmental Information Processing;Organismal Systems;Environmental Information Processing;Metabolism;Human D…	Global and overview maps;Nucleotide metabolism;Global and overview maps;Aging;Metabolism of terpenoids and polyketides;Neurodegenerative disease;Endocrine system;Endocrine system;Endocrine system;Endocrine system;Sensory system;Chemical structure transformation maps;Sensory system;Substance dependence;Chemical structure transformation maps;Global and overview maps;Global and overview maps;Signal …	Nucleosides, nucleotides, and analogues	Purine nucleotides	348.071	61-19-8	Purine ribonucleotides
Organismal Systems	Endocrine system	Aldosterone synthesis and secretion	map04925	KEGG PATHWAY	0.2	-0.1111	1/6	5/403	0.07261	0.1452	1	Adenosine Monophosphate	metab_5619	down	94.9	0	map01110;map00230;map01240;map04211;map00908;map05012;map04923;map04925;map04924;map04927;map04740;map01065;map04742;map05032;map01060;map01100;map01232;map04068;map04022;map04928;map04024;map01070;map05022;map01523;map04934;map04150;map04151;map04152	Biosynthesis of secondary metabolites;Purine metabolism;Biosynthesis of cofactors;Longevity regulating pathway;Zeatin biosynthesis;Parkinson disease;Regulation of lipolysis in adipocytes;Aldosterone synthesis and secretion;Renin secretion;Cortisol synthesis and secretion;Olfactory transduction;Biosynthesis of alkaloids derived from histidine and purine;Taste transduction;Morphine addiction;Biosyn…	HMDB0000045;PW_C000032	M+H	C10H14N5O7P	0.8058	C00020	pos	Nucleic acids	Nucleotides	Metabolism;Metabolism;Metabolism;Organismal Systems;Metabolism;Human Diseases;Organismal Systems;Organismal Systems;Organismal Systems;Organismal Systems;Organismal Systems;Metabolism;Organismal Systems;Human Diseases;Metabolism;Metabolism;Metabolism;Environmental Information Processing;Environmental Information Processing;Organismal Systems;Environmental Information Processing;Metabolism;Human D…	Global and overview maps;Nucleotide metabolism;Global and overview maps;Aging;Metabolism of terpenoids and polyketides;Neurodegenerative disease;Endocrine system;Endocrine system;Endocrine system;Endocrine system;Sensory system;Chemical structure transformation maps;Sensory system;Substance dependence;Chemical structure transformation maps;Global and overview maps;Global and overview maps;Signal …	Nucleosides, nucleotides, and analogues	Purine nucleotides	348.071	61-19-8	Purine ribonucleotides
Organismal Systems	Endocrine system	Parathyroid hormone synthesis, secretion and action	map04928	KEGG PATHWAY	0.2	-0.1111	1/6	5/403	0.07261	0.1452	1	Adenosine Monophosphate	metab_5619	down	94.9	0	map01110;map00230;map01240;map04211;map00908;map05012;map04923;map04925;map04924;map04927;map04740;map01065;map04742;map05032;map01060;map01100;map01232;map04068;map04022;map04928;map04024;map01070;map05022;map01523;map04934;map04150;map04151;map04152	Biosynthesis of secondary metabolites;Purine metabolism;Biosynthesis of cofactors;Longevity regulating pathway;Zeatin biosynthesis;Parkinson disease;Regulation of lipolysis in adipocytes;Aldosterone synthesis and secretion;Renin secretion;Cortisol synthesis and secretion;Olfactory transduction;Biosynthesis of alkaloids derived from histidine and purine;Taste transduction;Morphine addiction;Biosyn…	HMDB0000045;PW_C000032	M+H	C10H14N5O7P	0.8058	C00020	pos	Nucleic acids	Nucleotides	Metabolism;Metabolism;Metabolism;Organismal Systems;Metabolism;Human Diseases;Organismal Systems;Organismal Systems;Organismal Systems;Organismal Systems;Organismal Systems;Metabolism;Organismal Systems;Human Diseases;Metabolism;Metabolism;Metabolism;Environmental Information Processing;Environmental Information Processing;Organismal Systems;Environmental Information Processing;Metabolism;Human D…	Global and overview maps;Nucleotide metabolism;Global and overview maps;Aging;Metabolism of terpenoids and polyketides;Neurodegenerative disease;Endocrine system;Endocrine system;Endocrine system;Endocrine system;Sensory system;Chemical structure transformation maps;Sensory system;Substance dependence;Chemical structure transformation maps;Global and overview maps;Global and overview maps;Signal …	Nucleosides, nucleotides, and analogues	Purine nucleotides	348.071	61-19-8	Purine ribonucleotides
Human Diseases	Neurodegenerative disease	Pathways of neurodegeneration - multiple diseases	map05022	KEGG PATHWAY	0.25	-0.125	1/6	4/403	0.05845	0.1461	1	Adenosine Monophosphate	metab_5619	down	94.9	0	map01110;map00230;map01240;map04211;map00908;map05012;map04923;map04925;map04924;map04927;map04740;map01065;map04742;map05032;map01060;map01100;map01232;map04068;map04022;map04928;map04024;map01070;map05022;map01523;map04934;map04150;map04151;map04152	Biosynthesis of secondary metabolites;Purine metabolism;Biosynthesis of cofactors;Longevity regulating pathway;Zeatin biosynthesis;Parkinson disease;Regulation of lipolysis in adipocytes;Aldosterone synthesis and secretion;Renin secretion;Cortisol synthesis and secretion;Olfactory transduction;Biosynthesis of alkaloids derived from histidine and purine;Taste transduction;Morphine addiction;Biosyn…	HMDB0000045;PW_C000032	M+H	C10H14N5O7P	0.8058	C00020	pos	Nucleic acids	Nucleotides	Metabolism;Metabolism;Metabolism;Organismal Systems;Metabolism;Human Diseases;Organismal Systems;Organismal Systems;Organismal Systems;Organismal Systems;Organismal Systems;Metabolism;Organismal Systems;Human Diseases;Metabolism;Metabolism;Metabolism;Environmental Information Processing;Environmental Information Processing;Organismal Systems;Environmental Information Processing;Metabolism;Human D…	Global and overview maps;Nucleotide metabolism;Global and overview maps;Aging;Metabolism of terpenoids and polyketides;Neurodegenerative disease;Endocrine system;Endocrine system;Endocrine system;Endocrine system;Sensory system;Chemical structure transformation maps;Sensory system;Substance dependence;Chemical structure transformation maps;Global and overview maps;Global and overview maps;Signal …	Nucleosides, nucleotides, and analogues	Purine nucleotides	348.071	61-19-8	Purine ribonucleotides
Organismal Systems	Endocrine system	Renin secretion	map04924	KEGG PATHWAY	0.142857	-0.1429	1/6	7/403	0.1004	0.1585	1	Adenosine Monophosphate	metab_5619	down	94.9	0	map01110;map00230;map01240;map04211;map00908;map05012;map04923;map04925;map04924;map04927;map04740;map01065;map04742;map05032;map01060;map01100;map01232;map04068;map04022;map04928;map04024;map01070;map05022;map01523;map04934;map04150;map04151;map04152	Biosynthesis of secondary metabolites;Purine metabolism;Biosynthesis of cofactors;Longevity regulating pathway;Zeatin biosynthesis;Parkinson disease;Regulation of lipolysis in adipocytes;Aldosterone synthesis and secretion;Renin secretion;Cortisol synthesis and secretion;Olfactory transduction;Biosynthesis of alkaloids derived from histidine and purine;Taste transduction;Morphine addiction;Biosyn…	HMDB0000045;PW_C000032	M+H	C10H14N5O7P	0.8058	C00020	pos	Nucleic acids	Nucleotides	Metabolism;Metabolism;Metabolism;Organismal Systems;Metabolism;Human Diseases;Organismal Systems;Organismal Systems;Organismal Systems;Organismal Systems;Organismal Systems;Metabolism;Organismal Systems;Human Diseases;Metabolism;Metabolism;Metabolism;Environmental Information Processing;Environmental Information Processing;Organismal Systems;Environmental Information Processing;Metabolism;Human D…	Global and overview maps;Nucleotide metabolism;Global and overview maps;Aging;Metabolism of terpenoids and polyketides;Neurodegenerative disease;Endocrine system;Endocrine system;Endocrine system;Endocrine system;Sensory system;Chemical structure transformation maps;Sensory system;Substance dependence;Chemical structure transformation maps;Global and overview maps;Global and overview maps;Signal …	Nucleosides, nucleotides, and analogues	Purine nucleotides	348.071	61-19-8	Purine ribonucleotides
Metabolism	Metabolism of terpenoids and polyketides	Zeatin biosynthesis	map00908	KEGG PATHWAY	0.2	-0.2	1/6	5/403	0.07261	0.1452	1	Adenosine Monophosphate	metab_5619	down	94.9	0	map01110;map00230;map01240;map04211;map00908;map05012;map04923;map04925;map04924;map04927;map04740;map01065;map04742;map05032;map01060;map01100;map01232;map04068;map04022;map04928;map04024;map01070;map05022;map01523;map04934;map04150;map04151;map04152	Biosynthesis of secondary metabolites;Purine metabolism;Biosynthesis of cofactors;Longevity regulating pathway;Zeatin biosynthesis;Parkinson disease;Regulation of lipolysis in adipocytes;Aldosterone synthesis and secretion;Renin secretion;Cortisol synthesis and secretion;Olfactory transduction;Biosynthesis of alkaloids derived from histidine and purine;Taste transduction;Morphine addiction;Biosyn…	HMDB0000045;PW_C000032	M+H	C10H14N5O7P	0.8058	C00020	pos	Nucleic acids	Nucleotides	Metabolism;Metabolism;Metabolism;Organismal Systems;Metabolism;Human Diseases;Organismal Systems;Organismal Systems;Organismal Systems;Organismal Systems;Organismal Systems;Metabolism;Organismal Systems;Human Diseases;Metabolism;Metabolism;Metabolism;Environmental Information Processing;Environmental Information Processing;Organismal Systems;Environmental Information Processing;Metabolism;Human D…	Global and overview maps;Nucleotide metabolism;Global and overview maps;Aging;Metabolism of terpenoids and polyketides;Neurodegenerative disease;Endocrine system;Endocrine system;Endocrine system;Endocrine system;Sensory system;Chemical structure transformation maps;Sensory system;Substance dependence;Chemical structure transformation maps;Global and overview maps;Global and overview maps;Signal …	Nucleosides, nucleotides, and analogues	Purine nucleotides	348.071	61-19-8	Purine ribonucleotides
Environmental Information Processing	Signal transduction	cGMP-PKG signaling pathway	map04022	KEGG PATHWAY	0.2	-0.2	1/6	5/403	0.07261	0.1452	1	Adenosine Monophosphate	metab_5619	down	94.9	0	map01110;map00230;map01240;map04211;map00908;map05012;map04923;map04925;map04924;map04927;map04740;map01065;map04742;map05032;map01060;map01100;map01232;map04068;map04022;map04928;map04024;map01070;map05022;map01523;map04934;map04150;map04151;map04152	Biosynthesis of secondary metabolites;Purine metabolism;Biosynthesis of cofactors;Longevity regulating pathway;Zeatin biosynthesis;Parkinson disease;Regulation of lipolysis in adipocytes;Aldosterone synthesis and secretion;Renin secretion;Cortisol synthesis and secretion;Olfactory transduction;Biosynthesis of alkaloids derived from histidine and purine;Taste transduction;Morphine addiction;Biosyn…	HMDB0000045;PW_C000032	M+H	C10H14N5O7P	0.8058	C00020	pos	Nucleic acids	Nucleotides	Metabolism;Metabolism;Metabolism;Organismal Systems;Metabolism;Human Diseases;Organismal Systems;Organismal Systems;Organismal Systems;Organismal Systems;Organismal Systems;Metabolism;Organismal Systems;Human Diseases;Metabolism;Metabolism;Metabolism;Environmental Information Processing;Environmental Information Processing;Organismal Systems;Environmental Information Processing;Metabolism;Human D…	Global and overview maps;Nucleotide metabolism;Global and overview maps;Aging;Metabolism of terpenoids and polyketides;Neurodegenerative disease;Endocrine system;Endocrine system;Endocrine system;Endocrine system;Sensory system;Chemical structure transformation maps;Sensory system;Substance dependence;Chemical structure transformation maps;Global and overview maps;Global and overview maps;Signal …	Nucleosides, nucleotides, and analogues	Purine nucleotides	348.071	61-19-8	Purine ribonucleotides
Organismal Systems	Sensory system	Olfactory transduction	map04740	KEGG PATHWAY	0.25	-0.25	1/6	4/403	0.05845	0.1461	1	Adenosine Monophosphate	metab_5619	down	94.9	0	map01110;map00230;map01240;map04211;map00908;map05012;map04923;map04925;map04924;map04927;map04740;map01065;map04742;map05032;map01060;map01100;map01232;map04068;map04022;map04928;map04024;map01070;map05022;map01523;map04934;map04150;map04151;map04152	Biosynthesis of secondary metabolites;Purine metabolism;Biosynthesis of cofactors;Longevity regulating pathway;Zeatin biosynthesis;Parkinson disease;Regulation of lipolysis in adipocytes;Aldosterone synthesis and secretion;Renin secretion;Cortisol synthesis and secretion;Olfactory transduction;Biosynthesis of alkaloids derived from histidine and purine;Taste transduction;Morphine addiction;Biosyn…	HMDB0000045;PW_C000032	M+H	C10H14N5O7P	0.8058	C00020	pos	Nucleic acids	Nucleotides	Metabolism;Metabolism;Metabolism;Organismal Systems;Metabolism;Human Diseases;Organismal Systems;Organismal Systems;Organismal Systems;Organismal Systems;Organismal Systems;Metabolism;Organismal Systems;Human Diseases;Metabolism;Metabolism;Metabolism;Environmental Information Processing;Environmental Information Processing;Organismal Systems;Environmental Information Processing;Metabolism;Human D…	Global and overview maps;Nucleotide metabolism;Global and overview maps;Aging;Metabolism of terpenoids and polyketides;Neurodegenerative disease;Endocrine system;Endocrine system;Endocrine system;Endocrine system;Sensory system;Chemical structure transformation maps;Sensory system;Substance dependence;Chemical structure transformation maps;Global and overview maps;Global and overview maps;Signal …	Nucleosides, nucleotides, and analogues	Purine nucleotides	348.071	61-19-8	Purine ribonucleotides
Human Diseases	Substance dependence	Morphine addiction	map05032	KEGG PATHWAY	0.25	-0.25	1/6	4/403	0.05845	0.1461	1	Adenosine Monophosphate	metab_5619	down	94.9	0	map01110;map00230;map01240;map04211;map00908;map05012;map04923;map04925;map04924;map04927;map04740;map01065;map04742;map05032;map01060;map01100;map01232;map04068;map04022;map04928;map04024;map01070;map05022;map01523;map04934;map04150;map04151;map04152	Biosynthesis of secondary metabolites;Purine metabolism;Biosynthesis of cofactors;Longevity regulating pathway;Zeatin biosynthesis;Parkinson disease;Regulation of lipolysis in adipocytes;Aldosterone synthesis and secretion;Renin secretion;Cortisol synthesis and secretion;Olfactory transduction;Biosynthesis of alkaloids derived from histidine and purine;Taste transduction;Morphine addiction;Biosyn…	HMDB0000045;PW_C000032	M+H	C10H14N5O7P	0.8058	C00020	pos	Nucleic acids	Nucleotides	Metabolism;Metabolism;Metabolism;Organismal Systems;Metabolism;Human Diseases;Organismal Systems;Organismal Systems;Organismal Systems;Organismal Systems;Organismal Systems;Metabolism;Organismal Systems;Human Diseases;Metabolism;Metabolism;Metabolism;Environmental Information Processing;Environmental Information Processing;Organismal Systems;Environmental Information Processing;Metabolism;Human D…	Global and overview maps;Nucleotide metabolism;Global and overview maps;Aging;Metabolism of terpenoids and polyketides;Neurodegenerative disease;Endocrine system;Endocrine system;Endocrine system;Endocrine system;Sensory system;Chemical structure transformation maps;Sensory system;Substance dependence;Chemical structure transformation maps;Global and overview maps;Global and overview maps;Signal …	Nucleosides, nucleotides, and analogues	Purine nucleotides	348.071	61-19-8	Purine ribonucleotides
Human Diseases	Drug resistance: antineoplastic	Antifolate resistance	map01523	KEGG PATHWAY	0.333333	-0.3333	1/6	3/403	0.04411	0.1654	1	Adenosine Monophosphate	metab_5619	down	94.9	0	map01110;map00230;map01240;map04211;map00908;map05012;map04923;map04925;map04924;map04927;map04740;map01065;map04742;map05032;map01060;map01100;map01232;map04068;map04022;map04928;map04024;map01070;map05022;map01523;map04934;map04150;map04151;map04152	Biosynthesis of secondary metabolites;Purine metabolism;Biosynthesis of cofactors;Longevity regulating pathway;Zeatin biosynthesis;Parkinson disease;Regulation of lipolysis in adipocytes;Aldosterone synthesis and secretion;Renin secretion;Cortisol synthesis and secretion;Olfactory transduction;Biosynthesis of alkaloids derived from histidine and purine;Taste transduction;Morphine addiction;Biosyn…	HMDB0000045;PW_C000032	M+H	C10H14N5O7P	0.8058	C00020	pos	Nucleic acids	Nucleotides	Metabolism;Metabolism;Metabolism;Organismal Systems;Metabolism;Human Diseases;Organismal Systems;Organismal Systems;Organismal Systems;Organismal Systems;Organismal Systems;Metabolism;Organismal Systems;Human Diseases;Metabolism;Metabolism;Metabolism;Environmental Information Processing;Environmental Information Processing;Organismal Systems;Environmental Information Processing;Metabolism;Human D…	Global and overview maps;Nucleotide metabolism;Global and overview maps;Aging;Metabolism of terpenoids and polyketides;Neurodegenerative disease;Endocrine system;Endocrine system;Endocrine system;Endocrine system;Sensory system;Chemical structure transformation maps;Sensory system;Substance dependence;Chemical structure transformation maps;Global and overview maps;Global and overview maps;Signal …	Nucleosides, nucleotides, and analogues	Purine nucleotides	348.071	61-19-8	Purine ribonucleotides
Organismal Systems	Aging	Longevity regulating pathway	map04211	KEGG PATHWAY	0.333333	-0.3333	1/6	3/403	0.04411	0.1654	1	Adenosine Monophosphate	metab_5619	down	94.9	0	map01110;map00230;map01240;map04211;map00908;map05012;map04923;map04925;map04924;map04927;map04740;map01065;map04742;map05032;map01060;map01100;map01232;map04068;map04022;map04928;map04024;map01070;map05022;map01523;map04934;map04150;map04151;map04152	Biosynthesis of secondary metabolites;Purine metabolism;Biosynthesis of cofactors;Longevity regulating pathway;Zeatin biosynthesis;Parkinson disease;Regulation of lipolysis in adipocytes;Aldosterone synthesis and secretion;Renin secretion;Cortisol synthesis and secretion;Olfactory transduction;Biosynthesis of alkaloids derived from histidine and purine;Taste transduction;Morphine addiction;Biosyn…	HMDB0000045;PW_C000032	M+H	C10H14N5O7P	0.8058	C00020	pos	Nucleic acids	Nucleotides	Metabolism;Metabolism;Metabolism;Organismal Systems;Metabolism;Human Diseases;Organismal Systems;Organismal Systems;Organismal Systems;Organismal Systems;Organismal Systems;Metabolism;Organismal Systems;Human Diseases;Metabolism;Metabolism;Metabolism;Environmental Information Processing;Environmental Information Processing;Organismal Systems;Environmental Information Processing;Metabolism;Human D…	Global and overview maps;Nucleotide metabolism;Global and overview maps;Aging;Metabolism of terpenoids and polyketides;Neurodegenerative disease;Endocrine system;Endocrine system;Endocrine system;Endocrine system;Sensory system;Chemical structure transformation maps;Sensory system;Substance dependence;Chemical structure transformation maps;Global and overview maps;Global and overview maps;Signal …	Nucleosides, nucleotides, and analogues	Purine nucleotides	348.071	61-19-8	Purine ribonucleotides
Organismal Systems	Endocrine system	Cortisol synthesis and secretion	map04927	KEGG PATHWAY	0.333333	-0.3333	1/6	3/403	0.04411	0.1654	1	Adenosine Monophosphate	metab_5619	down	94.9	0	map01110;map00230;map01240;map04211;map00908;map05012;map04923;map04925;map04924;map04927;map04740;map01065;map04742;map05032;map01060;map01100;map01232;map04068;map04022;map04928;map04024;map01070;map05022;map01523;map04934;map04150;map04151;map04152	Biosynthesis of secondary metabolites;Purine metabolism;Biosynthesis of cofactors;Longevity regulating pathway;Zeatin biosynthesis;Parkinson disease;Regulation of lipolysis in adipocytes;Aldosterone synthesis and secretion;Renin secretion;Cortisol synthesis and secretion;Olfactory transduction;Biosynthesis of alkaloids derived from histidine and purine;Taste transduction;Morphine addiction;Biosyn…	HMDB0000045;PW_C000032	M+H	C10H14N5O7P	0.8058	C00020	pos	Nucleic acids	Nucleotides	Metabolism;Metabolism;Metabolism;Organismal Systems;Metabolism;Human Diseases;Organismal Systems;Organismal Systems;Organismal Systems;Organismal Systems;Organismal Systems;Metabolism;Organismal Systems;Human Diseases;Metabolism;Metabolism;Metabolism;Environmental Information Processing;Environmental Information Processing;Organismal Systems;Environmental Information Processing;Metabolism;Human D…	Global and overview maps;Nucleotide metabolism;Global and overview maps;Aging;Metabolism of terpenoids and polyketides;Neurodegenerative disease;Endocrine system;Endocrine system;Endocrine system;Endocrine system;Sensory system;Chemical structure transformation maps;Sensory system;Substance dependence;Chemical structure transformation maps;Global and overview maps;Global and overview maps;Signal …	Nucleosides, nucleotides, and analogues	Purine nucleotides	348.071	61-19-8	Purine ribonucleotides
Human Diseases	Endocrine and metabolic disease	Cushing syndrome	map04934	KEGG PATHWAY	0.333333	-0.3333	1/6	3/403	0.04411	0.1654	1	Adenosine Monophosphate	metab_5619	down	94.9	0	map01110;map00230;map01240;map04211;map00908;map05012;map04923;map04925;map04924;map04927;map04740;map01065;map04742;map05032;map01060;map01100;map01232;map04068;map04022;map04928;map04024;map01070;map05022;map01523;map04934;map04150;map04151;map04152	Biosynthesis of secondary metabolites;Purine metabolism;Biosynthesis of cofactors;Longevity regulating pathway;Zeatin biosynthesis;Parkinson disease;Regulation of lipolysis in adipocytes;Aldosterone synthesis and secretion;Renin secretion;Cortisol synthesis and secretion;Olfactory transduction;Biosynthesis of alkaloids derived from histidine and purine;Taste transduction;Morphine addiction;Biosyn…	HMDB0000045;PW_C000032	M+H	C10H14N5O7P	0.8058	C00020	pos	Nucleic acids	Nucleotides	Metabolism;Metabolism;Metabolism;Organismal Systems;Metabolism;Human Diseases;Organismal Systems;Organismal Systems;Organismal Systems;Organismal Systems;Organismal Systems;Metabolism;Organismal Systems;Human Diseases;Metabolism;Metabolism;Metabolism;Environmental Information Processing;Environmental Information Processing;Organismal Systems;Environmental Information Processing;Metabolism;Human D…	Global and overview maps;Nucleotide metabolism;Global and overview maps;Aging;Metabolism of terpenoids and polyketides;Neurodegenerative disease;Endocrine system;Endocrine system;Endocrine system;Endocrine system;Sensory system;Chemical structure transformation maps;Sensory system;Substance dependence;Chemical structure transformation maps;Global and overview maps;Global and overview maps;Signal …	Nucleosides, nucleotides, and analogues	Purine nucleotides	348.071	61-19-8	Purine ribonucleotides
Environmental Information Processing	Signal transduction	mTOR signaling pathway	map04150	KEGG PATHWAY	0.5	-0.5	1/6	2/403	0.02959	0.1268	1	Adenosine Monophosphate	metab_5619	down	94.9	0	map01110;map00230;map01240;map04211;map00908;map05012;map04923;map04925;map04924;map04927;map04740;map01065;map04742;map05032;map01060;map01100;map01232;map04068;map04022;map04928;map04024;map01070;map05022;map01523;map04934;map04150;map04151;map04152	Biosynthesis of secondary metabolites;Purine metabolism;Biosynthesis of cofactors;Longevity regulating pathway;Zeatin biosynthesis;Parkinson disease;Regulation of lipolysis in adipocytes;Aldosterone synthesis and secretion;Renin secretion;Cortisol synthesis and secretion;Olfactory transduction;Biosynthesis of alkaloids derived from histidine and purine;Taste transduction;Morphine addiction;Biosyn…	HMDB0000045;PW_C000032	M+H	C10H14N5O7P	0.8058	C00020	pos	Nucleic acids	Nucleotides	Metabolism;Metabolism;Metabolism;Organismal Systems;Metabolism;Human Diseases;Organismal Systems;Organismal Systems;Organismal Systems;Organismal Systems;Organismal Systems;Metabolism;Organismal Systems;Human Diseases;Metabolism;Metabolism;Metabolism;Environmental Information Processing;Environmental Information Processing;Organismal Systems;Environmental Information Processing;Metabolism;Human D…	Global and overview maps;Nucleotide metabolism;Global and overview maps;Aging;Metabolism of terpenoids and polyketides;Neurodegenerative disease;Endocrine system;Endocrine system;Endocrine system;Endocrine system;Sensory system;Chemical structure transformation maps;Sensory system;Substance dependence;Chemical structure transformation maps;Global and overview maps;Global and overview maps;Signal …	Nucleosides, nucleotides, and analogues	Purine nucleotides	348.071	61-19-8	Purine ribonucleotides
Environmental Information Processing	Signal transduction	FoxO signaling pathway	map04068	KEGG PATHWAY	1	-1	1/6	1/403	0.01489	0.2233	1	Adenosine Monophosphate	metab_5619	down	94.9	0	map01110;map00230;map01240;map04211;map00908;map05012;map04923;map04925;map04924;map04927;map04740;map01065;map04742;map05032;map01060;map01100;map01232;map04068;map04022;map04928;map04024;map01070;map05022;map01523;map04934;map04150;map04151;map04152	Biosynthesis of secondary metabolites;Purine metabolism;Biosynthesis of cofactors;Longevity regulating pathway;Zeatin biosynthesis;Parkinson disease;Regulation of lipolysis in adipocytes;Aldosterone synthesis and secretion;Renin secretion;Cortisol synthesis and secretion;Olfactory transduction;Biosynthesis of alkaloids derived from histidine and purine;Taste transduction;Morphine addiction;Biosyn…	HMDB0000045;PW_C000032	M+H	C10H14N5O7P	0.8058	C00020	pos	Nucleic acids	Nucleotides	Metabolism;Metabolism;Metabolism;Organismal Systems;Metabolism;Human Diseases;Organismal Systems;Organismal Systems;Organismal Systems;Organismal Systems;Organismal Systems;Metabolism;Organismal Systems;Human Diseases;Metabolism;Metabolism;Metabolism;Environmental Information Processing;Environmental Information Processing;Organismal Systems;Environmental Information Processing;Metabolism;Human D…	Global and overview maps;Nucleotide metabolism;Global and overview maps;Aging;Metabolism of terpenoids and polyketides;Neurodegenerative disease;Endocrine system;Endocrine system;Endocrine system;Endocrine system;Sensory system;Chemical structure transformation maps;Sensory system;Substance dependence;Chemical structure transformation maps;Global and overview maps;Global and overview maps;Signal …	Nucleosides, nucleotides, and analogues	Purine nucleotides	348.071	61-19-8	Purine ribonucleotides
Environmental Information Processing	Signal transduction	PI3K-Akt signaling pathway	map04151	KEGG PATHWAY	1	-1	1/6	1/403	0.01489	0.2233	1	Adenosine Monophosphate	metab_5619	down	94.9	0	map01110;map00230;map01240;map04211;map00908;map05012;map04923;map04925;map04924;map04927;map04740;map01065;map04742;map05032;map01060;map01100;map01232;map04068;map04022;map04928;map04024;map01070;map05022;map01523;map04934;map04150;map04151;map04152	Biosynthesis of secondary metabolites;Purine metabolism;Biosynthesis of cofactors;Longevity regulating pathway;Zeatin biosynthesis;Parkinson disease;Regulation of lipolysis in adipocytes;Aldosterone synthesis and secretion;Renin secretion;Cortisol synthesis and secretion;Olfactory transduction;Biosynthesis of alkaloids derived from histidine and purine;Taste transduction;Morphine addiction;Biosyn…	HMDB0000045;PW_C000032	M+H	C10H14N5O7P	0.8058	C00020	pos	Nucleic acids	Nucleotides	Metabolism;Metabolism;Metabolism;Organismal Systems;Metabolism;Human Diseases;Organismal Systems;Organismal Systems;Organismal Systems;Organismal Systems;Organismal Systems;Metabolism;Organismal Systems;Human Diseases;Metabolism;Metabolism;Metabolism;Environmental Information Processing;Environmental Information Processing;Organismal Systems;Environmental Information Processing;Metabolism;Human D…	Global and overview maps;Nucleotide metabolism;Global and overview maps;Aging;Metabolism of terpenoids and polyketides;Neurodegenerative disease;Endocrine system;Endocrine system;Endocrine system;Endocrine system;Sensory system;Chemical structure transformation maps;Sensory system;Substance dependence;Chemical structure transformation maps;Global and overview maps;Global and overview maps;Signal …	Nucleosides, nucleotides, and analogues	Purine nucleotides	348.071	61-19-8	Purine ribonucleotides
Environmental Information Processing	Signal transduction	AMPK signaling pathway	map04152	KEGG PATHWAY	1	-1	1/6	1/403	0.01489	0.2233	1	Adenosine Monophosphate	metab_5619	down	94.9	0	map01110;map00230;map01240;map04211;map00908;map05012;map04923;map04925;map04924;map04927;map04740;map01065;map04742;map05032;map01060;map01100;map01232;map04068;map04022;map04928;map04024;map01070;map05022;map01523;map04934;map04150;map04151;map04152	Biosynthesis of secondary metabolites;Purine metabolism;Biosynthesis of cofactors;Longevity regulating pathway;Zeatin biosynthesis;Parkinson disease;Regulation of lipolysis in adipocytes;Aldosterone synthesis and secretion;Renin secretion;Cortisol synthesis and secretion;Olfactory transduction;Biosynthesis of alkaloids derived from histidine and purine;Taste transduction;Morphine addiction;Biosyn…	HMDB0000045;PW_C000032	M+H	C10H14N5O7P	0.8058	C00020	pos	Nucleic acids	Nucleotides	Metabolism;Metabolism;Metabolism;Organismal Systems;Metabolism;Human Diseases;Organismal Systems;Organismal Systems;Organismal Systems;Organismal Systems;Organismal Systems;Metabolism;Organismal Systems;Human Diseases;Metabolism;Metabolism;Metabolism;Environmental Information Processing;Environmental Information Processing;Organismal Systems;Environmental Information Processing;Metabolism;Human D…	Global and overview maps;Nucleotide metabolism;Global and overview maps;Aging;Metabolism of terpenoids and polyketides;Neurodegenerative disease;Endocrine system;Endocrine system;Endocrine system;Endocrine system;Sensory system;Chemical structure transformation maps;Sensory system;Substance dependence;Chemical structure transformation maps;Global and overview maps;Global and overview maps;Signal …	Nucleosides, nucleotides, and analogues	Purine nucleotides	348.071	61-19-8	Purine ribonucleotides
Metabolism	Amino acid metabolism	Tyrosine metabolism	map00350	KEGG PATHWAY	0.0454545	0.04348	1/6	22/403	0.2875	0.308	1	3,4-Dihydroxymandelic Acid	metab_13372	up	77	0	map01100;map00350	Metabolic pathways;Tyrosine metabolism	HMDB0001866;PW_C001240	M+Na-2H	C8H8O5	4.6115	C05580	neg	-	-	Metabolism;Metabolism	Global and overview maps;Amino acid metabolism	Benzenoids	Phenols	205.011	775-01-9	Benzenediols
Environmental Information Processing	Membrane transport	ABC transporters	map02010	KEGG PATHWAY	0.047619	0.04762	1/6	21/403	0.2761	0.3068	1	Uridine	metab_7324	up	97.3	0	map00240;map01100;map02010;map01232	Pyrimidine metabolism;Metabolic pathways;ABC transporters;Nucleotide metabolism	HMDB0000296;PW_C000202	M+FA-H	C9H12N2O6	1.3201	C00299	neg	Nucleic acids	Nucleosides	Metabolism;Metabolism;Environmental Information Processing;Metabolism	Nucleotide metabolism;Global and overview maps;Membrane transport;Global and overview maps	Nucleosides, nucleotides, and analogues	Pyrimidine nucleosides	289.067	58-96-8	Not Available
Metabolism	Nucleotide metabolism	Purine metabolism	map00230	KEGG PATHWAY	0.142857	-0.1333	2/6	14/403	0.01555	0.09329	2	Adenosine Monophosphate	metab_5619	down	94.9	0	map01110;map00230;map01240;map04211;map00908;map05012;map04923;map04925;map04924;map04927;map04740;map01065;map04742;map05032;map01060;map01100;map01232;map04068;map04022;map04928;map04024;map01070;map05022;map01523;map04934;map04150;map04151;map04152	Biosynthesis of secondary metabolites;Purine metabolism;Biosynthesis of cofactors;Longevity regulating pathway;Zeatin biosynthesis;Parkinson disease;Regulation of lipolysis in adipocytes;Aldosterone synthesis and secretion;Renin secretion;Cortisol synthesis and secretion;Olfactory transduction;Biosynthesis of alkaloids derived from histidine and purine;Taste transduction;Morphine addiction;Biosyn…	HMDB0000045;PW_C000032	M+H	C10H14N5O7P	0.8058	C00020	pos	Nucleic acids	Nucleotides	Metabolism;Metabolism;Metabolism;Organismal Systems;Metabolism;Human Diseases;Organismal Systems;Organismal Systems;Organismal Systems;Organismal Systems;Organismal Systems;Metabolism;Organismal Systems;Human Diseases;Metabolism;Metabolism;Metabolism;Environmental Information Processing;Environmental Information Processing;Organismal Systems;Environmental Information Processing;Metabolism;Human D…	Global and overview maps;Nucleotide metabolism;Global and overview maps;Aging;Metabolism of terpenoids and polyketides;Neurodegenerative disease;Endocrine system;Endocrine system;Endocrine system;Endocrine system;Sensory system;Chemical structure transformation maps;Sensory system;Substance dependence;Chemical structure transformation maps;Global and overview maps;Global and overview maps;Signal …	Nucleosides, nucleotides, and analogues	Purine nucleotides	348.071	61-19-8	Purine ribonucleotides
												3'-Adenylic Acid	metab_14531	down	83.4	0	map01100;map00230	Metabolic pathways;Purine metabolism	HMDB0003540;HMDB0258140	M-H	C10H14N5O7P	0.8057	C01367;_	neg	-	-	Metabolism;Metabolism	Global and overview maps;Nucleotide metabolism	Nucleosides, nucleotides, and analogues	Ribonucleoside 3''-phosphates	346.055	84-21-9;_	Not Available
Metabolism	Global and overview maps	Nucleotide metabolism	map01232	KEGG PATHWAY	0.117647	0	2/6	17/403	0.02277	0.1138	2	Adenosine Monophosphate	metab_5619	down	94.9	0	map01110;map00230;map01240;map04211;map00908;map05012;map04923;map04925;map04924;map04927;map04740;map01065;map04742;map05032;map01060;map01100;map01232;map04068;map04022;map04928;map04024;map01070;map05022;map01523;map04934;map04150;map04151;map04152	Biosynthesis of secondary metabolites;Purine metabolism;Biosynthesis of cofactors;Longevity regulating pathway;Zeatin biosynthesis;Parkinson disease;Regulation of lipolysis in adipocytes;Aldosterone synthesis and secretion;Renin secretion;Cortisol synthesis and secretion;Olfactory transduction;Biosynthesis of alkaloids derived from histidine and purine;Taste transduction;Morphine addiction;Biosyn…	HMDB0000045;PW_C000032	M+H	C10H14N5O7P	0.8058	C00020	pos	Nucleic acids	Nucleotides	Metabolism;Metabolism;Metabolism;Organismal Systems;Metabolism;Human Diseases;Organismal Systems;Organismal Systems;Organismal Systems;Organismal Systems;Organismal Systems;Metabolism;Organismal Systems;Human Diseases;Metabolism;Metabolism;Metabolism;Environmental Information Processing;Environmental Information Processing;Organismal Systems;Environmental Information Processing;Metabolism;Human D…	Global and overview maps;Nucleotide metabolism;Global and overview maps;Aging;Metabolism of terpenoids and polyketides;Neurodegenerative disease;Endocrine system;Endocrine system;Endocrine system;Endocrine system;Sensory system;Chemical structure transformation maps;Sensory system;Substance dependence;Chemical structure transformation maps;Global and overview maps;Global and overview maps;Signal …	Nucleosides, nucleotides, and analogues	Purine nucleotides	348.071	61-19-8	Purine ribonucleotides
												Uridine	metab_7324	up	97.3	0	map00240;map01100;map02010;map01232	Pyrimidine metabolism;Metabolic pathways;ABC transporters;Nucleotide metabolism	HMDB0000296;PW_C000202	M+FA-H	C9H12N2O6	1.3201	C00299	neg	Nucleic acids	Nucleosides	Metabolism;Metabolism;Environmental Information Processing;Metabolism	Nucleotide metabolism;Global and overview maps;Membrane transport;Global and overview maps	Nucleosides, nucleotides, and analogues	Pyrimidine nucleosides	289.067	58-96-8	Not Available
Metabolism	Nucleotide metabolism	Pyrimidine metabolism	map00240	KEGG PATHWAY	0.25	0.25	2/6	8/403	0.004981	0.1494	2	Uridine	metab_7324	up	97.3	0	map00240;map01100;map02010;map01232	Pyrimidine metabolism;Metabolic pathways;ABC transporters;Nucleotide metabolism	HMDB0000296;PW_C000202	M+FA-H	C9H12N2O6	1.3201	C00299	neg	Nucleic acids	Nucleosides	Metabolism;Metabolism;Environmental Information Processing;Metabolism	Nucleotide metabolism;Global and overview maps;Membrane transport;Global and overview maps	Nucleosides, nucleotides, and analogues	Pyrimidine nucleosides	289.067	58-96-8	Not Available
												Pseudouridine	metab_14412	up	58.5	0	map00240;map01100	Pyrimidine metabolism;Metabolic pathways	HMDB0000767	M+Cl	C9H12N2O6	0.8214	C02067	neg	-	-	Metabolism;Metabolism	Nucleotide metabolism;Global and overview maps	Nucleosides, nucleotides, and analogues	Nucleoside and nucleotide analogues	279.038	1445-07-4	Not Available

## Sheet: ZENH vs. ZENL
First Category	Second Category	Pathway Description	Pathway_ID	Database	Enrich Factor	DA Score	Ratio_in_study	Ratio_in_pop	P_value	P_adjust	Number of different metabolites	Metabolite	Metab ID	Regulate	Fragmentation Score	Theoretical Fragmentation Score	KEGG Pathway ID	KEGG Pathway Description	Library ID	Adducts	Formula	Retention time	KEGG Compound ID	Mode	KEGG Compound First Category	KEGG Compound Second Category	KEGG Pathway First Category	KEGG Pathway Second Category	HMDB Superclass	HMDB Class	M/Z	CAS ID	HMDB Subclass
Metabolism	Chemical structure transformation maps	Biosynthesis of phenylpropanoids	map01061	KEGG PATHWAY	0.03125	-0.03125	1/2	32/403	0.1527	0.2036	1	Ferulic Acid	metab_8533	down	78.7	0	map01100;map00940;map01110;map01061	Metabolic pathways;Phenylpropanoid biosynthesis;Biosynthesis of secondary metabolites;Biosynthesis of phenylpropanoids	HMDB0000954	M-H	C10H10O4	5.2361	C01494	neg	-	-	Metabolism;Metabolism;Metabolism;Metabolism	Global and overview maps;Biosynthesis of other secondary metabolites;Global and overview maps;Chemical structure transformation maps	Phenylpropanoids and polyketides	Cinnamic acids and derivatives	193.05	537-98-4	Hydroxycinnamic acids and derivatives
Metabolism	Biosynthesis of other secondary metabolites	Phenylpropanoid biosynthesis	map00940	KEGG PATHWAY	0.0769231	-0.07692	1/2	13/403	0.06355	0.1271	1	Ferulic Acid	metab_8533	down	78.7	0	map01100;map00940;map01110;map01061	Metabolic pathways;Phenylpropanoid biosynthesis;Biosynthesis of secondary metabolites;Biosynthesis of phenylpropanoids	HMDB0000954	M-H	C10H10O4	5.2361	C01494	neg	-	-	Metabolism;Metabolism;Metabolism;Metabolism	Global and overview maps;Biosynthesis of other secondary metabolites;Global and overview maps;Chemical structure transformation maps	Phenylpropanoids and polyketides	Cinnamic acids and derivatives	193.05	537-98-4	Hydroxycinnamic acids and derivatives
Metabolism	Global and overview maps	Biosynthesis of cofactors	map01240	KEGG PATHWAY	0.027027	0.02632	1/2	37/403	0.1754	0.1754	1	8-Amino-7-Oxononanoic Acid	metab_8370	up	0	58.3	map01100;map00780;map01240	Metabolic pathways;Biotin metabolism;Biosynthesis of cofactors	HMDB0240687	M-H	C9H17NO3	4.9771	C01092	neg	-	-	Metabolism;Metabolism;Metabolism	Global and overview maps;Metabolism of cofactors and vitamins;Global and overview maps	Lipids and lipid-like molecules	Fatty Acyls	186.113	-;682799-71-9	Fatty acids and conjugates
Metabolism	Metabolism of cofactors and vitamins	Biotin metabolism	map00780	KEGG PATHWAY	0.25	0.2	1/2	4/403	0.01978	0.07911	1	8-Amino-7-Oxononanoic Acid	metab_8370	up	0	58.3	map01100;map00780;map01240	Metabolic pathways;Biotin metabolism;Biosynthesis of cofactors	HMDB0240687	M-H	C9H17NO3	4.9771	C01092	neg	-	-	Metabolism;Metabolism;Metabolism	Global and overview maps;Metabolism of cofactors and vitamins;Global and overview maps	Lipids and lipid-like molecules	Fatty Acyls	186.113	-;682799-71-9	Fatty acids and conjugates

## Sheet: ZENH vs. ZENM
First Category	Second Category	Pathway Description	Pathway_ID	Database	Enrich Factor	DA Score	Ratio_in_study	Ratio_in_pop	P_value	P_adjust	Number of different metabolites	Metabolite	Metab ID	Regulate	Fragmentation Score	Theoretical Fragmentation Score	KEGG Pathway ID	KEGG Pathway Description	Library ID	Adducts	Formula	Retention time	KEGG Compound ID	Mode	KEGG Compound First Category	KEGG Compound Second Category	KEGG Pathway First Category	KEGG Pathway Second Category	HMDB Superclass	HMDB Class	M/Z	CAS ID	HMDB Subclass
Metabolism	Global and overview maps	Biosynthesis of cofactors	map01240	KEGG PATHWAY	0.027027	-0.02632	1/18	37/403	0.8302	0.8302	1	1,4-Dihydroxy-2-Naphthoic Acid	metab_11698	down	56.4	0	map01100;map00130;map01110;map01240	Metabolic pathways;Ubiquinone and other terpenoid-quinone biosynthesis;Biosynthesis of secondary metabolites;Biosynthesis of cofactors	HMDB0244212	M-H	C11H8O4	6.5308	C03657	neg	-	-	Metabolism;Metabolism;Metabolism;Metabolism	Global and overview maps;Metabolism of cofactors and vitamins;Global and overview maps;Global and overview maps	Benzenoids	Naphthalenes	203.034	31519-22-9;_	Naphthalenecarboxylic acids and derivatives
Metabolism	Chemical structure transformation maps	Biosynthesis of alkaloids derived from shikimate pathway	map01063	KEGG PATHWAY	0.04	-0.04	1/18	25/403	0.6923	0.7224	1	4-Hydroxyphenylacetaldehyde	metab_8285	down	0	54.7	map01100;map01110;map00950;map00350;map01063;map01060	Metabolic pathways;Biosynthesis of secondary metabolites;Isoquinoline alkaloid biosynthesis;Tyrosine metabolism;Biosynthesis of alkaloids derived from shikimate pathway;Biosynthesis of plant secondary metabolites	HMDB0003767	2M+FA-H	C8H8O2	4.7992	C03765	neg	-	-	Metabolism;Metabolism;Metabolism;Metabolism;Metabolism;Metabolism	Global and overview maps;Global and overview maps;Biosynthesis of other secondary metabolites;Amino acid metabolism;Chemical structure transformation maps;Chemical structure transformation maps	Benzenoids	Benzene and substituted derivatives	317.103	7339-87-9	Phenylacetaldehydes
Organismal Systems	Nervous system	Dopaminergic synapse	map04728	KEGG PATHWAY	0.166667	-0.1	1/18	6/403	0.2411	0.5261	1	Homovanillic Acid	metab_8101	down	58.8	0	map01100;map00350;map04728	Metabolic pathways;Tyrosine metabolism;Dopaminergic synapse	HMDB0000118;PW_C000074	M-H	C9H10O4	4.4693	C05582	neg	-	-	Metabolism;Metabolism;Organismal Systems	Global and overview maps;Amino acid metabolism;Nervous system	Benzenoids	Phenols	181.05	306-08-1	Methoxyphenols
Metabolism	Metabolism of cofactors and vitamins	Ubiquinone and other terpenoid-quinone biosynthesis	map00130	KEGG PATHWAY	0.111111	-0.1111	1/18	9/403	0.34	0.4533	1	1,4-Dihydroxy-2-Naphthoic Acid	metab_11698	down	56.4	0	map01100;map00130;map01110;map01240	Metabolic pathways;Ubiquinone and other terpenoid-quinone biosynthesis;Biosynthesis of secondary metabolites;Biosynthesis of cofactors	HMDB0244212	M-H	C11H8O4	6.5308	C03657	neg	-	-	Metabolism;Metabolism;Metabolism;Metabolism	Global and overview maps;Metabolism of cofactors and vitamins;Global and overview maps;Global and overview maps	Benzenoids	Naphthalenes	203.034	31519-22-9;_	Naphthalenecarboxylic acids and derivatives
Metabolism	Chemical structure transformation maps	Biosynthesis of terpenoids and steroids	map01062	KEGG PATHWAY	0.111111	-0.1111	1/18	9/403	0.34	0.4533	1	Gossypol	metab_11730	down	74.4	0	map01110;map01062;map00909	Biosynthesis of secondary metabolites;Biosynthesis of terpenoids and steroids;Sesquiterpenoid and triterpenoid biosynthesis	HMDB0040723;LMPR0103330002	M-H	C30H30O8	6.4684	C07667	neg	-	-	Metabolism;Metabolism;Metabolism	Global and overview maps;Chemical structure transformation maps;Metabolism of terpenoids and polyketides	Lipids and lipid-like molecules	Prenol lipids	517.185	303-45-7;	Sesquiterpenoids
Metabolism	Lipid metabolism	Steroid hormone biosynthesis	map00140	KEGG PATHWAY	0.125	-0.1429	1/18	8/403	0.3085	0.4355	1	17A,20A-Dihydroxycholesterol	metab_11355	down	0	47.2	map00140	Steroid hormone biosynthesis	HMDB0006764	M-H	C27H46O3	6.9502	C05487;C05499	neg	-	-	Metabolism	Lipid metabolism	Lipids and lipid-like molecules	Steroids and steroid derivatives	417.337	-	Hydroxysteroids
Metabolism	Lipid metabolism	Linoleic acid metabolism	map00591	KEGG PATHWAY	0.142857	-0.1429	1/18	7/403	0.2755	0.4408	1	9,10-Dihome	metab_10978	down	58.3	0	map00591	Linoleic acid metabolism	LMFA02000229	M-H	C18H34O4	7.4944	C14828	neg	-	-	Metabolism	Lipid metabolism	-	-	313.238	-	-
Metabolism	Lipid metabolism	Biosynthesis of unsaturated fatty acids	map01040	KEGG PATHWAY	0.142857	-0.1429	1/18	7/403	0.2755	0.4408	1	Stearic Acid	metab_11624	down	52.2	0	map01100;map01060;map04745;map00061;map01040	Metabolic pathways;Biosynthesis of plant secondary metabolites;Phototransduction - fly;Fatty acid biosynthesis;Biosynthesis of unsaturated fatty acids	HMDB0000827;LMFA01010018;PW_C000661	M+FA-H	C18H36O2	6.6273	C01530	neg	Lipids	Fatty acids	Metabolism;Metabolism;Organismal Systems;Metabolism;Metabolism	Global and overview maps;Chemical structure transformation maps;Sensory system;Lipid metabolism;Lipid metabolism	Lipids and lipid-like molecules	Fatty Acyls	329.269	1957/11/4;57-11-4;	Fatty acids and conjugates
Metabolism	Biosynthesis of other secondary metabolites	Isoquinoline alkaloid biosynthesis	map00950	KEGG PATHWAY	0.166667	-0.1667	1/18	6/403	0.2411	0.5261	1	4-Hydroxyphenylacetaldehyde	metab_8285	down	0	54.7	map01100;map01110;map00950;map00350;map01063;map01060	Metabolic pathways;Biosynthesis of secondary metabolites;Isoquinoline alkaloid biosynthesis;Tyrosine metabolism;Biosynthesis of alkaloids derived from shikimate pathway;Biosynthesis of plant secondary metabolites	HMDB0003767	2M+FA-H	C8H8O2	4.7992	C03765	neg	-	-	Metabolism;Metabolism;Metabolism;Metabolism;Metabolism;Metabolism	Global and overview maps;Global and overview maps;Biosynthesis of other secondary metabolites;Amino acid metabolism;Chemical structure transformation maps;Chemical structure transformation maps	Benzenoids	Benzene and substituted derivatives	317.103	7339-87-9	Phenylacetaldehydes
Organismal Systems	Sensory system	Phototransduction - fly	map04745	KEGG PATHWAY	0.5	-0.1667	1/18	2/403	0.08744	0.5246	1	Stearic Acid	metab_11624	down	52.2	0	map01100;map01060;map04745;map00061;map01040	Metabolic pathways;Biosynthesis of plant secondary metabolites;Phototransduction - fly;Fatty acid biosynthesis;Biosynthesis of unsaturated fatty acids	HMDB0000827;LMFA01010018;PW_C000661	M+FA-H	C18H36O2	6.6273	C01530	neg	Lipids	Fatty acids	Metabolism;Metabolism;Organismal Systems;Metabolism;Metabolism	Global and overview maps;Chemical structure transformation maps;Sensory system;Lipid metabolism;Lipid metabolism	Lipids and lipid-like molecules	Fatty Acyls	329.269	1957/11/4;57-11-4;	Fatty acids and conjugates
Metabolism	Metabolism of terpenoids and polyketides	Brassinosteroid biosynthesis	map00905	KEGG PATHWAY	0.2	-0.2	1/18	5/403	0.2052	0.4924	1	3-Dehydroteasterone	metab_10300	down	0	73.3	map01100;map00905;map01110	Metabolic pathways;Brassinosteroid biosynthesis;Biosynthesis of secondary metabolites	HMDB0041527	M+FA-H	C28H46O4	6.9972	C15792;_	neg	-	-	Metabolism;Metabolism;Metabolism	Global and overview maps;Metabolism of terpenoids and polyketides;Global and overview maps	Lipids and lipid-like molecules	Steroids and steroid derivatives	491.337	-;124853-28-7;	Bile acids, alcohols and derivatives
Metabolism	Lipid metabolism	Fatty acid biosynthesis	map00061	KEGG PATHWAY	0.333333	-0.3333	1/18	3/403	0.1284	0.4402	1	Stearic Acid	metab_11624	down	52.2	0	map01100;map01060;map04745;map00061;map01040	Metabolic pathways;Biosynthesis of plant secondary metabolites;Phototransduction - fly;Fatty acid biosynthesis;Biosynthesis of unsaturated fatty acids	HMDB0000827;LMFA01010018;PW_C000661	M+FA-H	C18H36O2	6.6273	C01530	neg	Lipids	Fatty acids	Metabolism;Metabolism;Organismal Systems;Metabolism;Metabolism	Global and overview maps;Chemical structure transformation maps;Sensory system;Lipid metabolism;Lipid metabolism	Lipids and lipid-like molecules	Fatty Acyls	329.269	1957/11/4;57-11-4;	Fatty acids and conjugates
Metabolism	Metabolism of terpenoids and polyketides	Sesquiterpenoid and triterpenoid biosynthesis	map00909	KEGG PATHWAY	0.333333	-0.3333	1/18	3/403	0.1284	0.4402	1	Gossypol	metab_11730	down	74.4	0	map01110;map01062;map00909	Biosynthesis of secondary metabolites;Biosynthesis of terpenoids and steroids;Sesquiterpenoid and triterpenoid biosynthesis	HMDB0040723;LMPR0103330002	M-H	C30H30O8	6.4684	C07667	neg	-	-	Metabolism;Metabolism;Metabolism	Global and overview maps;Chemical structure transformation maps;Metabolism of terpenoids and polyketides	Lipids and lipid-like molecules	Prenol lipids	517.185	303-45-7;	Sesquiterpenoids
Organismal Systems	Aging	Longevity regulating pathway	map04211	KEGG PATHWAY	0.333333	-0.3333	1/18	3/403	0.1284	0.4402	1	Resveratrol	metab_8612	down	60.8	0	map04212;map04211;map01110;map01061;map00945	Longevity regulating pathway - worm;Longevity regulating pathway;Biosynthesis of secondary metabolites;Biosynthesis of phenylpropanoids;Stilbenoid, diarylheptanoid and gingerol biosynthesis	HMDB0003747;LMPK13090005	M-H	C14H12O3	5.3991	C03582	neg	-	-	Organismal Systems;Organismal Systems;Metabolism;Metabolism;Metabolism	Aging;Aging;Global and overview maps;Chemical structure transformation maps;Biosynthesis of other secondary metabolites	Phenylpropanoids and polyketides	Stilbenes	227.071	501-36-0;	Not Available
Organismal Systems	Aging	Longevity regulating pathway - worm	map04212	KEGG PATHWAY	0.5	-0.5	1/18	2/403	0.08744	0.5246	1	Resveratrol	metab_8612	down	60.8	0	map04212;map04211;map01110;map01061;map00945	Longevity regulating pathway - worm;Longevity regulating pathway;Biosynthesis of secondary metabolites;Biosynthesis of phenylpropanoids;Stilbenoid, diarylheptanoid and gingerol biosynthesis	HMDB0003747;LMPK13090005	M-H	C14H12O3	5.3991	C03582	neg	-	-	Organismal Systems;Organismal Systems;Metabolism;Metabolism;Metabolism	Aging;Aging;Global and overview maps;Chemical structure transformation maps;Biosynthesis of other secondary metabolites	Phenylpropanoids and polyketides	Stilbenes	227.071	501-36-0;	Not Available
Metabolism	Lipid metabolism	Arachidonic acid metabolism	map00590	KEGG PATHWAY	0.0769231	0.07692	1/18	13/403	0.453	0.5177	1	12(S)-Leukotriene B4	metab_2814	up	0	64.1	map00590	Arachidonic acid metabolism	HMDB0005089	M+Na	C20H32O4	7.0212	C04853	pos	-	-	Metabolism	Lipid metabolism	Lipids and lipid-like molecules	Fatty Acyls	359.217	83709-73-3	Eicosanoids
Metabolism	Chemical structure transformation maps	Biosynthesis of plant secondary metabolites	map01060	KEGG PATHWAY	0.05	-0.05	2/18	40/403	0.5505	0.6005	2	4-Hydroxyphenylacetaldehyde	metab_8285	down	0	54.7	map01100;map01110;map00950;map00350;map01063;map01060	Metabolic pathways;Biosynthesis of secondary metabolites;Isoquinoline alkaloid biosynthesis;Tyrosine metabolism;Biosynthesis of alkaloids derived from shikimate pathway;Biosynthesis of plant secondary metabolites	HMDB0003767	2M+FA-H	C8H8O2	4.7992	C03765	neg	-	-	Metabolism;Metabolism;Metabolism;Metabolism;Metabolism;Metabolism	Global and overview maps;Global and overview maps;Biosynthesis of other secondary metabolites;Amino acid metabolism;Chemical structure transformation maps;Chemical structure transformation maps	Benzenoids	Benzene and substituted derivatives	317.103	7339-87-9	Phenylacetaldehydes
												Stearic Acid	metab_11624	down	52.2	0	map01100;map01060;map04745;map00061;map01040	Metabolic pathways;Biosynthesis of plant secondary metabolites;Phototransduction - fly;Fatty acid biosynthesis;Biosynthesis of unsaturated fatty acids	HMDB0000827;LMFA01010018;PW_C000661	M+FA-H	C18H36O2	6.6273	C01530	neg	Lipids	Fatty acids	Metabolism;Metabolism;Organismal Systems;Metabolism;Metabolism	Global and overview maps;Chemical structure transformation maps;Sensory system;Lipid metabolism;Lipid metabolism	Lipids and lipid-like molecules	Fatty Acyls	329.269	1957/11/4;57-11-4;	Fatty acids and conjugates
Metabolism	Chemical structure transformation maps	Biosynthesis of phenylpropanoids	map01061	KEGG PATHWAY	0.0625	-0.0625	2/18	32/403	0.4271	0.5126	2	P-Coumaraldehyde	metab_7934	down	43	0	map01100;map00940;map01110;map01061	Metabolic pathways;Phenylpropanoid biosynthesis;Biosynthesis of secondary metabolites;Biosynthesis of phenylpropanoids	HMDB0040986	M+Hac-H	C9H8O2	4.1035	C05608	neg	-	-	Metabolism;Metabolism;Metabolism;Metabolism	Global and overview maps;Biosynthesis of other secondary metabolites;Global and overview maps;Chemical structure transformation maps	Phenylpropanoids and polyketides	Cinnamaldehydes	207.065	2538-87-6;20711-53-9	Not Available
												Resveratrol	metab_8612	down	60.8	0	map04212;map04211;map01110;map01061;map00945	Longevity regulating pathway - worm;Longevity regulating pathway;Biosynthesis of secondary metabolites;Biosynthesis of phenylpropanoids;Stilbenoid, diarylheptanoid and gingerol biosynthesis	HMDB0003747;LMPK13090005	M-H	C14H12O3	5.3991	C03582	neg	-	-	Organismal Systems;Organismal Systems;Metabolism;Metabolism;Metabolism	Aging;Aging;Global and overview maps;Chemical structure transformation maps;Biosynthesis of other secondary metabolites	Phenylpropanoids and polyketides	Stilbenes	227.071	501-36-0;	Not Available
Metabolism	Amino acid metabolism	Tyrosine metabolism	map00350	KEGG PATHWAY	0.0909091	-0.08696	2/18	22/403	0.2569	0.4742	2	Homovanillic Acid	metab_8101	down	58.8	0	map01100;map00350;map04728	Metabolic pathways;Tyrosine metabolism;Dopaminergic synapse	HMDB0000118;PW_C000074	M-H	C9H10O4	4.4693	C05582	neg	-	-	Metabolism;Metabolism;Organismal Systems	Global and overview maps;Amino acid metabolism;Nervous system	Benzenoids	Phenols	181.05	306-08-1	Methoxyphenols
												4-Hydroxyphenylacetaldehyde	metab_8285	down	0	54.7	map01100;map01110;map00950;map00350;map01063;map01060	Metabolic pathways;Biosynthesis of secondary metabolites;Isoquinoline alkaloid biosynthesis;Tyrosine metabolism;Biosynthesis of alkaloids derived from shikimate pathway;Biosynthesis of plant secondary metabolites	HMDB0003767	2M+FA-H	C8H8O2	4.7992	C03765	neg	-	-	Metabolism;Metabolism;Metabolism;Metabolism;Metabolism;Metabolism	Global and overview maps;Global and overview maps;Biosynthesis of other secondary metabolites;Amino acid metabolism;Chemical structure transformation maps;Chemical structure transformation maps	Benzenoids	Benzene and substituted derivatives	317.103	7339-87-9	Phenylacetaldehydes
Metabolism	Biosynthesis of other secondary metabolites	Phenylpropanoid biosynthesis	map00940	KEGG PATHWAY	0.153846	-0.1538	2/18	13/403	0.1098	0.4392	2	P-Coumaraldehyde	metab_7934	down	43	0	map01100;map00940;map01110;map01061	Metabolic pathways;Phenylpropanoid biosynthesis;Biosynthesis of secondary metabolites;Biosynthesis of phenylpropanoids	HMDB0040986	M+Hac-H	C9H8O2	4.1035	C05608	neg	-	-	Metabolism;Metabolism;Metabolism;Metabolism	Global and overview maps;Biosynthesis of other secondary metabolites;Global and overview maps;Chemical structure transformation maps	Phenylpropanoids and polyketides	Cinnamaldehydes	207.065	2538-87-6;20711-53-9	Not Available
												4-Coumaroylshikimate	metab_13573	down	0	75.7	map01100;map00941;map00940;map01110;map00945	Metabolic pathways;Flavonoid biosynthesis;Phenylpropanoid biosynthesis;Biosynthesis of secondary metabolites;Stilbenoid, diarylheptanoid and gingerol biosynthesis	HMDB0304174	M-H	C16H16O7	4.2075	C02947;_	neg	-	-	Metabolism;Metabolism;Metabolism;Metabolism;Metabolism	Global and overview maps;Biosynthesis of other secondary metabolites;Biosynthesis of other secondary metabolites;Global and overview maps;Biosynthesis of other secondary metabolites	Phenylpropanoids and polyketides	Cinnamic acids and derivatives	319.082	-;_	Hydroxycinnamic acids and derivatives
Metabolism	Lipid metabolism	Primary bile acid biosynthesis	map00120	KEGG PATHWAY	0.181818	-0.1818	2/18	11/403	0.08164	0.6531	2	7A-Hydroxy-Cholestene-3-One	metab_10293	down	0	72.9	map01100;map00120	Metabolic pathways;Primary bile acid biosynthesis	HMDB0001993	M+FA-H	C27H44O2	6.9815	C05455	neg	-	-	Metabolism;Metabolism	Global and overview maps;Lipid metabolism	Lipids and lipid-like molecules	Steroids and steroid derivatives	445.331	3862-25-7	Cholestane steroids
												7A-Hydroxy-5B-Cholestan-3-One	metab_11395	down	0	59.4	map01100;map00120	Metabolic pathways;Primary bile acid biosynthesis	HMDB0006892	M+FA-H	C27H46O2	6.8983	C05451	neg	-	-	Metabolism;Metabolism	Global and overview maps;Lipid metabolism	Lipids and lipid-like molecules	Steroids and steroid derivatives	447.347	-	Cholestane steroids
Metabolism	Biosynthesis of other secondary metabolites	Flavonoid biosynthesis	map00941	KEGG PATHWAY	0.25	-0.25	2/18	8/403	0.04502	0.5402	2	Afzelechin	metab_7980	down	35.7	0	map00941;map01110	Flavonoid biosynthesis;Biosynthesis of secondary metabolites	-;HMDB0030823;LMPK12020035	M-H	C15H14O5	4.2075	C09320;_	neg	-	-	Metabolism;Metabolism	Biosynthesis of other secondary metabolites;Global and overview maps	Phenylpropanoids and polyketides	Flavonoids	273.077	2545-00-8;	Flavans
												4-Coumaroylshikimate	metab_13573	down	0	75.7	map01100;map00941;map00940;map01110;map00945	Metabolic pathways;Flavonoid biosynthesis;Phenylpropanoid biosynthesis;Biosynthesis of secondary metabolites;Stilbenoid, diarylheptanoid and gingerol biosynthesis	HMDB0304174	M-H	C16H16O7	4.2075	C02947;_	neg	-	-	Metabolism;Metabolism;Metabolism;Metabolism;Metabolism	Global and overview maps;Biosynthesis of other secondary metabolites;Biosynthesis of other secondary metabolites;Global and overview maps;Biosynthesis of other secondary metabolites	Phenylpropanoids and polyketides	Cinnamic acids and derivatives	319.082	-;_	Hydroxycinnamic acids and derivatives
Metabolism	Biosynthesis of other secondary metabolites	Biosynthesis of various plant secondary metabolites	map00999	KEGG PATHWAY	0.0909091	0	2/18	22/403	0.2569	0.4742	2	Beta-Citraurin	metab_9037	down	0	44.4	map01100;map01110;map00999	Metabolic pathways;Biosynthesis of secondary metabolites;Biosynthesis of various plant secondary metabolites	HMDB0035091	M+Cl	C30H40O2	5.9133	C20894;_	neg	-	-	Metabolism;Metabolism;Metabolism	Global and overview maps;Global and overview maps;Biosynthesis of other secondary metabolites	Lipids and lipid-like molecules	Prenol lipids	467.276	650-69-1	Triterpenoids
												Coumarin	metab_12591	up	0	45.8	map01110;map00999	Biosynthesis of secondary metabolites;Biosynthesis of various plant secondary metabolites	HMDB0001218	M+Cl	C9H6O2	5.8425	C05851	neg	-	-	Metabolism;Metabolism	Global and overview maps;Biosynthesis of other secondary metabolites	Phenylpropanoids and polyketides	Coumarins and derivatives	181.005	91-64-5	Not Available
Metabolism	Biosynthesis of other secondary metabolites	Stilbenoid, diarylheptanoid and gingerol biosynthesis	map00945	KEGG PATHWAY	0.6	-0.6	3/18	5/403	0.0007118	0.01708	3	Resveratrol	metab_8612	down	60.8	0	map04212;map04211;map01110;map01061;map00945	Longevity regulating pathway - worm;Longevity regulating pathway;Biosynthesis of secondary metabolites;Biosynthesis of phenylpropanoids;Stilbenoid, diarylheptanoid and gingerol biosynthesis	HMDB0003747;LMPK13090005	M-H	C14H12O3	5.3991	C03582	neg	-	-	Organismal Systems;Organismal Systems;Metabolism;Metabolism;Metabolism	Aging;Aging;Global and overview maps;Chemical structure transformation maps;Biosynthesis of other secondary metabolites	Phenylpropanoids and polyketides	Stilbenes	227.071	501-36-0;	Not Available
												Piceatannol	metab_8613	down	52	0	map00945	Stilbenoid, diarylheptanoid and gingerol biosynthesis	HMDB0004215;HMDB0303377;LMPK13090006	M-H	C14H12O4	5.3991	C05901;_	neg	-	-	Metabolism	Biosynthesis of other secondary metabolites	Phenylpropanoids and polyketides	Stilbenes	243.066	10083-24-6;_;	Not Available
												4-Coumaroylshikimate	metab_13573	down	0	75.7	map01100;map00941;map00940;map01110;map00945	Metabolic pathways;Flavonoid biosynthesis;Phenylpropanoid biosynthesis;Biosynthesis of secondary metabolites;Stilbenoid, diarylheptanoid and gingerol biosynthesis	HMDB0304174	M-H	C16H16O7	4.2075	C02947;_	neg	-	-	Metabolism;Metabolism;Metabolism;Metabolism;Metabolism	Global and overview maps;Biosynthesis of other secondary metabolites;Biosynthesis of other secondary metabolites;Global and overview maps;Biosynthesis of other secondary metabolites	Phenylpropanoids and polyketides	Cinnamic acids and derivatives	319.082	-;_	Hydroxycinnamic acids and derivatives
